# Supplementary material for: DNA methylation changes in glial cells of the normal-appearing white matter in Multiple Sclerosis patients
Source: Epigenetics. 2022 Jan 30;17(11):1311–30. doi: 10.1080/15592294.2021.2020436 (PMC9586622; doi:10.1080/15592294.2021.2020436)
Supplement: Supplemental Material [file KEPI_A_2020436_SM6750.zip]

Archive with 8 entries (7 files):
- supplementary/
- supplementary/Kular_et_al_Suppl. Material.docx
- supplementary/Suppl. Table 1_Kular_et_al_REVISED.xlsx
- supplementary/Suppl. Table 2_Kular_et_al_REVISED.xlsx
- supplementary/Suppl. Table 3_Kular_et_al.xlsx
- supplementary/Suppl. Table 4_Kular_et_al_NEW.xlsx
- supplementary/Suppl. Table 5_Kular_et_al.xlsx
- supplementary/Suppl. Table 6_Kular_et_al.xlsx
