# Supplementary material for: DNA methylation changes in glial cells of the normal-appearing white matter in Multiple Sclerosis patients
Source: Epigenetics. 2022 Jan 30;17(11):1311–30. doi: 10.1080/15592294.2021.2020436 (PMC9586622; doi:10.1080/15592294.2021.2020436)
Supplement: Supplemental Material [file KEPI_A_2020436_SM6750.zip › supplementary/Suppl. Table 1_Kular_et_al_REVISED.xlsx]

## Sheet: TS1
Supplementary Table 1. Description of the cohort.
Sample_Name	Individual_ID	Brain_ID	Clinical_group	Disease_course	PMI_hrs	Sex	Age	Brain_matter	Lesion_phenotype	Brain_location	Slide	Array	Comamy_name	Clinical_group.sex
C3-17	MS080	MS080-A3B2	MS	SPMS	24	F	71	White_matter	NAWM	Anterior	202775690017	R01C01	103399-001-017	MS_F
C3-25	MS076	MS076-P3D7	MS	SPMS	31	F	49	White_matter	NAWM	Posterior	202139520042	R01C01	103399-001-025	MS_F
C3-51	MS076	MS076-A1D3	MS	SPMS	31	F	49	White_matter	NAWM	Middle	202119820203	R03C01	103399-001-051	MS_F
C3-46	MS071	MS071-P3D4	MS	SPMS	5	F	78	White_matter	NAWM	Posterior	202139520082	R06C01	103399-001-046	MS_F
C3-32	MS063	MS063-P2B4	MS	uncertain due to lack of clinical history	13	F	66	White_matter	NAWM	Middle	202139520042	R08C01	103399-001-032	MS_F
C3-44	MS063	MS063-A2A5	MS	uncertain due to lack of clinical history	13	F	66	White_matter	NAWM	Middle	202139520082	R04C01	103399-001-044	MS_F
C3-16	MS062	MS062-A2D2	MS	SPMS	10	F	49	White_matter	NAWM	Middle	202784980032	R08C01	103399-001-016	MS_F
C3-34	MS062	MS062-P3C4	MS	SPMS	10	F	49	White_matter	NAWM	Posterior	202775690089	R02C01	103399-001-034	MS_F
C3-23	MS055	MS055-A4C7	MS	SPMS	15	F	47	White_matter	NAWM	Anterior	202775690017	R07C01	103399-001-023	MS_F
C3-6	MS055	MS055-P5D4	MS	SPMS	15	F	47	White_matter	NAWM	Posterior	202139520024	R06C01	103399-001-006	MS_F
C3-55	MS051	MS051-P3B3	MS	SPMS	19	F	73	White_matter	NAWM	Posterior	202119820203	R07C01	103399-001-055	MS_F
C3-39	MS050	MS050-A5D3	MS	SPMS	8	F	72	White_matter	NAWM	Anterior	202775690089	R07C01	103399-001-039	MS_F
C3-60	MS050	MS050-P1B4	MS	SPMS	8	F	72	White_matter	NAWM	Middle	202139520026	R04C01	103399-001-060	MS_F
C3-80	MS071	MS071-A2C4	MS	SPMS	5	F	78	White_matter	NAWM	Middle	202775690088	R08C01	103399-001-080	MS_F
C3-75	MS051	MS051-A1C2	MS	SPMS	19	F	73	White_matter	NAWM	Middle	202775690088	R03C01	103399-001-075	MS_F
C3-54	PDC030	PDC030-P3D3	NNC	-	n.a	M	87	White_matter	WM	Anterior	202119820203	R06C01	103399-001-054	NNC_M
C3-11	PDC029	PDC029-P3D3	NNC	-	n.a	M	82	White_matter	WM	Posterior	202784980032	R03C01	103399-001-011	NNC_M
C3-50	PDC029	PDC029-A3D2	NNC	-	n.a	M	82	White_matter	WM	Anterior	202119820203	R02C01	103399-001-050	NNC_M
C3-28	PDC028	PDC028-A4A6	NNC	-	n.a	F	84	White_matter	WM	Anterior	202139520042	R04C01	103399-001-028	NNC_F
C3-67	PDC028	PDC028-P3B2	NNC	-	n.a	F	84	White_matter	WM	Posterior	202775690090	R03C01	103399-001-067	NNC_F
C3-14	PDC023	PDC023-P4B2	NNC	-	23	F	78	White_matter	WM	Posterior	202784980032	R06C01	103399-001-014	NNC_F
C3-22	PDC022	PDC022-P3A2	NNC	-	n.a	M	75	White_matter	WM	Anterior	202775690017	R06C01	103399-001-022	NNC_M
C3-64	PDC022	PDC022-A3D3	NNC	-	n.a	M	75	White_matter	WM	Anterior	202139520026	R08C01	103399-001-064	NNC_M
C3-42	C045	C045-A3E4	NNC	-	22	M	77	White_matter	WM	Anterior	202139520082	R02C01	103399-001-042	NNC_M
C3-30	C039	C039-P3B5	NNC	-	21	M	82	White_matter	WM	Middle	202139520042	R06C01	103399-001-030	NNC_M
C3-35	C039	C039-A2D5	NNC	-	21	M	82	White_matter	WM	Middle	202775690089	R03C01	103399-001-035	NNC_M
C3-40	C037	C037-A2C1	NNC	-	5	M	84	White_matter	WM	Middle	202775690089	R08C01	103399-001-040	NNC_M
C3-65	C036	C036-A4C5	NNC	-	30	M	68	White_matter	WM	Anterior	202775690090	R01C01	103399-001-065	NNC_M
C3-15	C025	C025-P2D2	NNC	-	22	M	35	White_matter	WM	Middle	202784980032	R07C01	103399-001-015	NNC_M
C3-33	C022	C022-A1A2	NNC	-	33	F	69	White_matter	WM	Middle	202775690089	R01C01	103399-001-033	NNC_F
C3-1	C019	C019-P1C3	NNC	-	15	F	90	White_matter	WM	Middle	202139520024	R01C01	103399-001-001	NNC_F
C3-48	C015	C015-P4D6	NNC	-	21	M	82	White_matter	WM	Posterior	202139520082	R08C01	103399-001-048	NNC_M
C3-63	C015	C015-A3B3	NNC	-	21	M	82	White_matter	WM	Anterior	202139520026	R07C01	103399-001-063	NNC_M
C3-8	C015	C015-P1D4	NNC	-	21	M	82	White_matter	WM	Middle	202139520024	R08C01	103399-001-008	NNC_M
C3-18	C011	C011-P1A5	NNC	-	26	M	77	White_matter	WM	Middle	202775690017	R02C01	103399-001-018	NNC_M
C3-79	C039	C039-A2C4	NNC	-	21	M	82	White_matter	WM	Middle	202775690088	R07C01	103399-001-079	NNC_M
C3-71	PDC023	PDC023-A3E3	NNC	-	23	F	78	White_matter	WM	Anterior	202775690090	R07C01	103399-001-071	NNC_F
C3-76	PDC030	PDC030-A3C3	NNC	-	n.a	M	87	White_matter	WM	Anterior	202775690088	R04C01	103399-001-076	NNC_M

## Sheet: README
Supplementary Table 1. Description of the cohort. MS, Multiple Sclerosis, NNC, non-neurological disease controls, SPMS, secondary progressive MS, F, female, M, male, NAWM, normal-appearing white matter, WM, white matter, PMI (hrs), postmortem interval in hours., na, not available from the biobank.
