# Supplementary material for: DNA methylation changes in glial cells of the normal-appearing white matter in Multiple Sclerosis patients
Source: Epigenetics. 2022 Jan 30;17(11):1311–30. doi: 10.1080/15592294.2021.2020436 (PMC9586622; doi:10.1080/15592294.2021.2020436)
Supplement: Supplemental Material [file KEPI_A_2020436_SM6750.zip › supplementary/Suppl. Table 2_Kular_et_al_REVISED.xlsx]

## Sheet: TS2_DMPs
Supplementary Table 2. DNA methylation changes in glial cells of Multiple Sclerosis (MS) patients compared to non-neurological disease control (NNC) (Padj < 0.05).
									DMP description																SNP in probes			Age and Sex-associated CpGs							Brain meQTL									Glia meQTL				Gene expression MS vs NNC in bulkNAWM
																														Gatev et al. 2017					Ng et al. 2017								Do et al. 2016						Huynh et al. 2014
Probe ID	Chr	MAPINFO	Strand	Type	gene	feature	cgi	feat.cgi	UCSC_Islands_Name	Design	Phantom5_Enhancer	regulatory_feature_stable_id	AveExpr	t	B	Mean.MS	Mean.NNC	DeltaBeta.raw	DeltaBeta.fitted	logFC	P.Value	adj.P.Val	DMR		SNP_ID	SNP_DISTANCE		Correlation with age > 0.8		Sex-CpG		CpG	Strongest_SNP	SNP_chr	SNP_pos	A1	A2	beta	p	Genome-wide significance		Strongest SNP rsID	AbsDISTANCE	FDR	R square	t		RefSeq	Symbol
cg26919182	1	202522232	F	II	PPP1R12B	Body	opensea	Body-opensea		EPIC	No_enhancer	NA	1.87875	41.9249	39.1034	0.935351	0.598406	0.336945	0.337456	3.30018	3.71285e-33	2.60079e-27	no					-		-		na	na	na	na	na	na	na	na	na		-	-	-	-	-		NM_001167858	PPP1R12B
cg15228509	1	243074717	F	II		IGR	opensea	IGR-opensea		EPIC	No_enhancer	NA	1.14186	30.9731	36.2546	0.840176	0.555226	0.28495	0.291913	2.14156	2.35799e-28	8.25863e-23	no		rs546316866;rs180877824;rs532764384	3;32;40		-		-		na	na	na	na	na	na	na	na	na		-	-	-	-	-		-	-
cg19765154	2	191524409	R	II	NAB1	Body	opensea	Body-opensea		EPIC	No_enhancer	NA	2.30957	-26.1587	34.1092	0.714714	0.885048	-0.170334	-0.176761	-1.67965	1.02223e-25	2.38684e-20	yes		rs146572537;rs2270232;rs143327267	45;17;2		-		-		na	na	na	na	na	na	na	na	na		-	-	-	-	-		NM_005966	NAB1
cg11643285	3	16411667	F	II	RFTN1	Body	opensea	Body-opensea		450K and EPIC	No_enhancer	ENSR00000149221	3.1722	22.6278	31.9305	0.954444	0.837203	0.117241	0.116927	1.98472	1.72787e-23	3.02585e-18	no		rs61745975;rs576563389;rs199584688	1;9;28		-		-		cg11643285	rs34151744	3	16420072	G	A	0.0963417	0.0247656	no		-	-	-	-	-		NM_015150	RFTN1
cg17612569	21	27107221	F	I	GABPA	TSS200	island	TSS200-island	chr21:27106814-27108211	450K and EPIC	No_enhancer	ENSR00000140763	-2.83901	-21.7103	31.2525	0.0470907	0.218909	-0.171818	-0.170152	-2.47996	7.34688e-23	1.02927e-17	yes		rs531270659;rs71649640	28;30		-		-		cg17612569	rs67839741	21	27109141	A	C	0.117171	0.00626677	no		-	-	-	-	-		NM_001197297	GABPA
cg17238319	3	16428391	F	II	RFTN1	Body	opensea	Body-opensea		450K and EPIC	No_enhancer	NA	2.52322	20.9273	30.6307	0.936743	0.752821	0.183922	0.184311	2.31086	2.63522e-22	3.07653e-17	no		rs712875	47		-		-		cg17238319	rs150655938	3	16457917	T	C	-0.0984683	0.0217426	no		-	-	-	-	-		NM_015150	RFTN1
cg25294185	11	65487814	R	I	RNASEH2C	Body	island	Body-island	chr11:65487660-65488348	450K and EPIC	No_enhancer	ENSR00000040880	-3.79625	-19.8647	29.7172	0.0224252	0.135868	-0.113443	-0.115751	-2.84421	1.59359e-21	1.59469e-16	yes		rs148186114;rs141875736	47;25		-		-		cg25294185	rs11227275	11	65492905	A	G	0.123509	0.00394576	no		-	-	-	-	-		NM_032193	RNASEH2C
cg00148935	3	16398839	R	II	RFTN1	Body	opensea	Body-opensea		EPIC	No_enhancer	ENSR00000149217	1.67658	18.7996	28.7129	0.880585	0.646019	0.234566	0.233261	2.00965	1.05058e-20	9.19889e-16	no		rs17200269;rs184379674;rs561570896	44;28;21		-		-		na	na	na	na	na	na	na	na	na		-	-	-	-	-		NM_015150	RFTN1
cg06513015	7	64459246	R	II	ERV3-1	5'UTR	opensea	5'UTR-opensea		EPIC	No_enhancer	NA	1.72792	17.6921	27.5639	0.863971	0.6814	0.182572	0.190486	1.68033	8.2057e-20	6.38661e-15	yes					-		-		na	na	na	na	na	na	na	na	na		-	-	-	-	-		NM_001007253	ERV3-1
cg23719534	15	101099284	R	I		IGR	island	IGR-island	chr15:101094520-101099493	450K and EPIC	No_enhancer	NA	3.72896	16.6232	26.3425	0.969402	0.879813	0.0895889	0.0926039	2.13276	6.586e-19	4.61337e-14	yes		rs111450002;rs531130583;rs542261936;rs189535871;rs369894392	51;47;41;9;2		-		-		cg23719534	rs11635319	15	101106565	A	G	-0.345896	1.0486e-16	yes		-	-	-	-	-		-	-
cg09516963	12	68042445	R	I	DYRK2	TSS200	island	TSS200-island	chr12:68042166-68043876	EPIC	No_enhancer	ENSR00000053514	-0.261585	16.3397	25.9985	0.675919	0.316895	0.359023	0.377475	2.31925	1.16412e-18	7.41316e-14	yes					-		-		na	na	na	na	na	na	na	na	na		-	-	-	-	-		NM_006482	DYRK2
cg07852945	9	84303915	F	II	TLE1	TSS1500	island	TSS1500-island	chr9:84302139-84305001	450K and EPIC	No_enhancer	ENSR00000236686	-2.84509	15.3822	24.7697	0.22988	0.0796091	0.150271	0.143928	1.75885	8.44028e-18	4.92689e-13	yes		rs370676690;rs563060062;rs577158567;rs10124360;rs566360341;rs185243395	1;2;9;16;29;40		-		-		cg07852945	rs1385041	9	84305662	G	T	0.342585	2.13027e-16	yes		-	-	-	-	-		NM_005077	TLE1
cg08906898	20	34319899	R	II	RBM39	Body	opensea	Body-opensea		450K and EPIC	No_enhancer	NA	2.66451	-14.6734	23.7893	0.766664	0.905551	-0.138887	-0.129552	-1.4838	3.88203e-17	2.09176e-12	yes					-		-		cg08906898	rs7264869	20	34346502	G	A	0.144406	0.000738285	no		-	-	-	-	-		NM_001242600	RBM39
cg06759085	2	191555076	R	II	NAB1	3'UTR	opensea	3'UTR-opensea		450K and EPIC	No_enhancer	NA	2.60092	-13.4396	21.9268	0.77978	0.894854	-0.115074	-0.109149	-1.2208	6.28654e-16	3.14544e-11	no		rs373333568	1		-		-		cg06759085	rs114249758	2	191570023	C	A	0.111376	0.00939276	no		-	-	-	-	-		NM_005966	NAB1
cg02716779	9	131016143	F	II	DNM1	3'UTR	shelf	3'UTR-shelf	chr9:131012454-131013429	EPIC	No_enhancer	NA	1.39373	13.3357	21.7603	0.784821	0.678989	0.105832	0.108471	0.811789	8.01061e-16	3.74086e-11	no		rs541770513;rs116035830	4;13		-		-		na	na	na	na	na	na	na	na	na		-	-	-	-	-		NM_001005336	DNM1
cg09674340	1	202509286	R	II	PPP1R12B	1stExon	opensea	1stExon-opensea		EPIC	No_enhancer	ENSR00000350844	2.99689	13.0799	21.3439	0.932953	0.845152	0.0878011	0.090896	1.38948	1.46228e-15	6.40187e-11	yes		rs573247988;rs542344971	39;29		-		-		na	na	na	na	na	na	na	na	na		-	-	-	-	-		NM_001167858	PPP1R12B
cg04946709	16	59789030	R	II	LOC644649	Body	island	Body-island	chr16:59788792-59789072	450K and EPIC	No_enhancer	NA	1.67099	-12.9115	21.0645	0.659136	0.813835	-0.154699	-0.149262	-1.15466	2.18287e-15	8.99447e-11	yes					-		-		cg04946709	rs12929321	16	59784547	G	A	0.0931362	0.0300061	no		-	-	-	-	-		NR_028471	LOC644649
cg20299935	17	21795943	F	II		IGR	opensea	IGR-opensea		450K and EPIC	No_enhancer	NA	1.54764	10.799	17.1869	0.812231	0.691787	0.120444	0.122138	0.969153	4.46085e-13	1.73597e-08	yes		rs142722989	16		-		-		cg20299935	rs139661527	17	21803290	T	C	-0.0782334	0.0685134	no		-	-	-	-	-		-	-
cg11532947	2	191555480	F	II	NAB1	3'UTR	opensea	3'UTR-opensea		EPIC	No_enhancer	NA	3.58952	-10.3856	16.343	0.890108	0.938996	-0.0488881	-0.0471643	-0.919012	1.35042e-12	4.97864e-08	no		rs182821375;rs575441076	0;36		-		-		na	na	na	na	na	na	na	na	na		-	-	-	-	-		NM_005966	NAB1
cg09241427	11	70860363	R	II	SHANK2	5'UTR	opensea	5'UTR-opensea		EPIC	No_enhancer	NA	2.62165	10.3594	16.2886	0.906007	0.817075	0.0889328	0.094577	1.22494	1.44961e-12	5.07712e-08	no		rs115801749;rs111470549	46;26		-		-		na	na	na	na	na	na	na	na	na		-	-	-	-	-		NM_012309	SHANK2
cg25438338	14	24701525	F	I	GMPR2	TSS1500	shore	TSS1500-shore	chr14:24701646-24701992	EPIC	No_enhancer	ENSR00000066843	-2.94182	10.2291	16.0158	0.165593	0.091105	0.0744878	0.0746669	0.995055	2.06608e-12	6.57841e-08	yes		rs561332417;rs190461080;rs540808323	21;33;34		-		-		na	na	na	na	na	na	na	na	na		-	-	-	-	-		NM_001002002	GMPR2
cg12691488	1	243053673	F	II		IGR	island	IGR-island	chr1:243053597-243054072	450K and EPIC	No_enhancer	ENSR00000022750	-1.8422	-10.2335	16.0252	0.134377	0.297267	-0.162891	-0.15219	-1.33088	2.04106e-12	6.57841e-08	no		rs552234457;rs569123496;rs111295719	18;19;31		-		-		cg12691488	rs2502307	1	243078517	G	T	0.110077	0.0102596	no		-	-	-	-	-		-	-
cg20262915	2	191524489	F	II	NAB1	Body	opensea	Body-opensea		EPIC	No_enhancer	NA	-0.280177	-9.92736	15.3735	0.395173	0.489304	-0.0941311	-0.104434	-0.613043	4.73173e-12	1.44108e-07	yes		rs61748258;rs199705631;rs147170022;rs545451181	2;26;27;32		-		-		na	na	na	na	na	na	na	na	na		-	-	-	-	-		NM_005966	NAB1
cg08034535	4	140375469	F	II	RAB33B	1stExon	island	1stExon-island	chr4:140374442-140375692	450K and EPIC	No_enhancer	ENSR00000173697	-3.66296	9.82626	15.1549	0.108693	0.0570701	0.0516233	0.0492242	0.987754	6.26247e-12	1.82781e-07	yes		rs371561776;rs138534367;rs149649513	8;15;46		-		-		cg08034535	rs186226498	4	140381599	C	T	-0.0958007	0.0255902	no		-	-	-	-	-		NM_031296	RAB33B
cg20810195	1	86970291	R	II		IGR	opensea	IGR-opensea		450K and EPIC	No_enhancer	ENSR00000347869	2.25358	-9.4801	14.3929	0.738287	0.868292	-0.130005	-0.113574	-1.1168	1.65162e-11	4.62773e-07	no		rs397801381;rs147082346	41;22		-		-		cg20810195	rs2038484	1	86981053	T	C	-0.117778	0.00600064	no		-	-	-	-	-		-	-
cg26516287	7	12629275	F	II	SCIN	Body	opensea	Body-opensea		450K and EPIC	No_enhancer	NA	2.3814	9.27939	13.9417	0.875427	0.80974	0.0656867	0.0640476	0.706699	2.9186e-11	7.86318e-07	yes		rs186951089;rs80084699	14;22		-		-		cg26516287	rs117546728	7	12635461	A	G	-0.094435	0.027778	no		-	-	-	-	-		NM_033128	SCIN
cg15817705	1	209406063	F	II		IGR	shore	IGR-shore	chr1:209404845-209405473	450K and EPIC	No_enhancer	NA	2.10669	-9.2528	13.8814	0.736771	0.849076	-0.112305	-0.103925	-0.950998	3.14844e-11	8.16824e-07	yes					-		-		cg15817705	rs74939666	1	209374887	C	T	-0.0737641	0.0859322	no		-	-	-	-	-		-	-
cg09971754	16	89557657	F	I	ANKRD11	TSS1500	island	TSS1500-island	chr16:89555775-89557753	450K and EPIC	No_enhancer	ENSR00000089730	-4.78111	-9.00684	13.3181	0.0219417	0.0487666	-0.0268249	-0.0240336	-1.09924	6.37512e-11	1.59488e-06	yes		rs190868428	23		-		-		cg09971754	rs12920340	16	89601765	T	A	0.105199	0.0141849	no		-	-	-	-	-		NR_045839	ANKRD11
cg23120345	4	109515707	F	II	LOC285456	Body	opensea	Body-opensea		450K and EPIC	No_enhancer	NA	2.5321	8.87087	13.0023	0.882923	0.82806	0.0548625	0.0569995	0.676164	9.44639e-11	2.28173e-06	no					-		-		cg23120345	rs72664376	4	109540540	C	T	-0.0979045	0.022511	no		-	-	-	-	-		na	na
cg03618918	1	160865097	F	II		IGR	opensea	IGR-opensea		450K and EPIC	No_enhancer	NA	2.158	-8.85162	12.9573	0.756223	0.848211	-0.0919882	-0.0881015	-0.812995	9.98902e-11	2.33238e-06	no		rs112262917;rs189978766;rs182568637;rs187104368	0;18;49;50		-		-		cg03618918	rs914793	1	160838884	A	T	0.111629	0.00923164	no		-	-	-	-	-		-	-
cg16374663	15	41805031	F	I	LTK	Body	island	Body-island	chr15:41803443-41805531	450K and EPIC	No_enhancer	ENSR00000075645	-2.90397	8.82216	12.8884	0.169271	0.0940658	0.0752056	0.0757046	1.0289	1.08815e-10	2.45881e-06	yes		rs201734476	37		-		-		cg16374663	rs186600784	15	41808889	G	T	-0.10643	0.0130867	no		-	-	-	-	-		NM_002344	LTK
cg26355737	13	114292172	R	II	TFDP1	Body	shore	Body-shore	chr13:114292551-114292886	450K and EPIC	No_enhancer	NA	3.24595	-8.73799	12.6907	0.867802	0.922071	-0.0542688	-0.0568165	-0.9172	1.39034e-10	3.04346e-06	yes		rs142697119;rs200035867;rs146505939	16;13;1		-		-		cg26355737	rs62621170	13	114322394	T	C	-0.109518	0.0106544	no		-	-	-	-	-		NR_026580	TFDP1
cg09404617	7	134232463	F	II		IGR	opensea	IGR-opensea		450K and EPIC	No_enhancer	ENSR00000328509;ENSR00000218451	0.788473	8.71551	12.6377	0.690319	0.592158	0.0981608	0.128512	0.827133	1.48462e-10	3.15135e-06	yes		rs79019504;rs570553597	1;24		-		-		cg09404617	rs7788801	7	134259951	C	T	0.188657	9.60718e-06	no		-	-	-	-	-		-	-
cg08548311	14	70827402	F	II	COX16	TSS1500	shore	TSS1500-shore	chr14:70826255-70826580	EPIC	No_enhancer	NA	0.314881	8.64704	12.4758	0.60751	0.518187	0.0893231	0.13915	0.830066	1.81365e-10	3.73656e-06	yes		rs546286246	22		-		-		na	na	na	na	na	na	na	na	na		-	-	-	-	-		NM_001204090	COX16
cg19334350	7	157406737	R	II	PTPRN2	Body	shore	Body-shore	chr7:157405009-157406608	450K and EPIC	No_enhancer	NA	0.0866412	-8.59386	12.3495	0.451083	0.556812	-0.105729	-0.148413	-0.87011	2.11956e-10	4.24204e-06	yes		rs552471460;rs570656860	40;30		-		yes		cg19334350	rs917398	7	157406818	C	G	-0.299456	1.03241e-12	yes		-	-	-	-	-		NM_130842	PTPRN2
cg14991561	1	19635060	F	II	AKR7A2	Body	shelf	Body-shelf	chr1:19638207-19639309	EPIC	No_enhancer	NA	2.40028	-8.46908	12.0513	0.789962	0.866791	-0.0768291	-0.0764113	-0.802621	3.05948e-10	5.63977e-06	no		rs141532320;rs138468365;rs146046785	8;14;17		-		-		na	na	na	na	na	na	na	na	na		-	-	-	-	-		NM_003689	AKR7A2
cg04731926	19	35758185	R	I	LSR	Body	shore	Body-shore	chr19:35758201-35759670	450K and EPIC	No_enhancer	NA	-3.89422	8.47762	12.0718	0.0823874	0.0542316	0.0281558	0.0406244	0.899407	2.98344e-10	5.63977e-06	yes		rs547883600;rs561306998	50;26		-		-		cg04731926	rs2853336	19	35746799	G	A	0.357397	8.36398e-18	yes		-	-	-	-	-		NM_205834	LSR
cg27645294	17	21795257	F	I		IGR	opensea	IGR-opensea		450K and EPIC	No_enhancer	NA	2.36073	8.47972	12.0768	0.898935	0.774852	0.124082	0.129768	1.46361	2.96505e-10	5.63977e-06	yes					-		-		cg27645294	rs149572969	17	21788175	C	T	0.114904	0.00735655	no		-	-	-	-	-		-	-
cg03626220	16	71052200	F	II	HYDIN	Body	opensea	Body-opensea		EPIC	No_enhancer	NA	1.07643	-8.21385	11.4335	0.618838	0.713601	-0.0947623	-0.0923732	-0.610476	6.51882e-10	1.17085e-05	no		rs11075834	48		-		-		na	na	na	na	na	na	na	na	na		-	-	-	-	-		NM_001270974	HYDIN
cg04874129	16	55690873	R	II	SLC6A2	1stExon	island	1stExon-island	chr16:55689598-55690895	450K and EPIC	No_enhancer	ENSR00000086220	-2.23294	8.0509	11.0338	0.236526	0.14467	0.0918557	0.0884326	0.85998	1.06067e-09	1.85744e-05	yes					-		-		cg04874129	rs17247999	16	55700427	G	A	0.29617	1.86519e-12	yes		-	-	-	-	-		NM_001172504	SLC6A2
cg05132077	22	49448320	R	I		IGR	shore	IGR-shore	chr22:49447339-49448283	450K and EPIC	No_enhancer	ENSR00000147595	1.64078	-7.99927	10.9062	0.648155	0.810181	-0.162026	-0.170923	-1.28281	1.23833e-09	2.11568e-05	yes		rs569903850	42		-		yes		cg05132077	rs4823982	22	49448259	G	A	0.682243	1.31827e-75	yes		-	-	-	-	-		-	-
cg07187133	11	85394069	F	II		IGR	opensea	IGR-opensea		EPIC	No_enhancer	ENSR00000359160	0.480648	7.89988	10.6596	0.672161	0.518737	0.153424	0.172429	1.06397	1.66971e-09	2.78476e-05	yes		rs7115656;rs547333252	32;38		-		-		na	na	na	na	na	na	na	na	na		-	-	-	-	-		-	-
cg15071166	17	3771325	F	II	CAMKK1	Body	island	Body-island	chr17:3771284-3771676	450K and EPIC	No_enhancer	NA	1.3175	7.8844	10.6211	0.7718	0.659866	0.111933	0.162843	1.32868	1.74944e-09	2.84988e-05	no		rs66972762;rs536232213;rs62070439;rs62070440;rs79909842;rs62070443;rs190273668;rs62070444;rs62070445	0;1;14;15;20;31;37;38;40		-		-		cg15071166	rs6502750	17	3772451	A	T	0.222155	1.6923e-07	no		-	-	-	-	-		NM_172207	CAMKK1
cg25304146	18	30092971	R	II	WBP11P1	Body	opensea	Body-opensea		450K and EPIC	No_enhancer	NA	0.931017	-7.8343	10.496	0.612756	0.682326	-0.0695697	-0.0780617	-0.497819	2.03493e-09	3.23962e-05	no		rs546414313;rs184746944;rs531883326;rs549720380	49;28;5;2		-		-		cg25304146	rs12607913	18	30091131	G	A	-0.0971128	0.0236299	no		-	-	-	-	-		NR_003558	WBP11P1
cg17870959	18	76069470	R	II		IGR	island	IGR-island	chr18:76069222-76069699	450K and EPIC	No_enhancer	NA	2.22167	-7.81825	10.4559	0.756867	0.85501	-0.0981434	-0.113414	-1.05736	2.13602e-09	3.32499e-05	yes					-		-		cg17870959	rs55967037	18	76078316	G	A	-0.280035	3.05639e-11	yes		-	-	-	-	-		-	-
cg03226871	2	128128958	R	II		IGR	opensea	IGR-opensea		EPIC	No_enhancer	ENSR00000122845	0.349902	-7.78056	10.3615	0.513218	0.590342	-0.0771236	-0.0794135	-0.466303	2.3938e-09	3.64524e-05	no		rs566104537;rs538563606;rs552089733	12;2;1		-		-		na	na	na	na	na	na	na	na	na		-	-	-	-	-		-	-
cg21409704	4	164088565	R	II	NAF1	TSS1500	shore	TSS1500-shore	chr4:164087461-164088146	EPIC	No_enhancer	ENSR00000175644	0.530411	7.64432	10.0187	0.653276	0.547551	0.105726	0.121313	0.732573	3.61816e-09	5.39245e-05	yes		rs561187252	15		-		-		na	na	na	na	na	na	na	na	na		-	-	-	-	-		NM_001128931	NAF1
cg12483213	1	235289362	F	II	TOMM20	Body	shelf	Body-shelf	chr1:235291740-235292387	EPIC	No_enhancer	NA	2.00707	-7.55113	9.78261	0.680331	0.840986	-0.160655	-0.240133	-1.98374	4.80453e-09	7.01143e-05	no		rs4077775;rs569345972;rs370518185;rs548569217	0;7;29;37		-		-		na	na	na	na	na	na	na	na	na		-	-	-	-	-		NM_014765	TOMM20
cg15537254	20	30073399	R	II	NCRNA00028	TSS200	shore	TSS200-shore	chr20:30071912-30072315	450K and EPIC	No_enhancer	NA	-0.694721	7.52787	9.72351	0.424477	0.355509	0.0689679	0.0772962	0.470705	5.1576e-09	7.37307e-05	yes					-		yes		cg15537254	rs8120526	20	30068390	C	T	0.387651	6.4918e-21	yes		-	-	-	-	-		na	na
cg25742246	1	214153460	F	I		IGR	island	IGR-island	chr1:214153214-214153668	450K and EPIC	No_enhancer	NA	-2.27999	7.50898	9.67545	0.211712	0.149258	0.0624543	0.0719666	0.715383	5.46356e-09	7.65425e-05	yes					-		-		cg25742246	rs11120234	1	214144922	A	G	0.125048	0.00351546	no		-	-	-	-	-		-	-
cg13628106	19	42482519	F	I	ATP1A3	Body	opensea	Body-opensea		EPIC	No_enhancer	NA	3.28253	-7.44094	9.50193	0.864236	0.925982	-0.0617455	-0.0484771	-0.819797	6.72582e-09	9.23787e-05	yes		rs373225832;rs573067913;rs187770218	0;23;33		-		-		na	na	na	na	na	na	na	na	na		-	-	-	-	-		NM_001256213	ATP1A3
cg02825185	7	64457683	R	II	ERV3-1	5'UTR	opensea	5'UTR-opensea		EPIC	No_enhancer	NA	2.41352	7.41435	9.43393	0.867302	0.822283	0.0450194	0.0474165	0.540598	7.29594e-09	9.82823e-05	yes		rs150257249;rs566106778	26;1		-		-		na	na	na	na	na	na	na	na	na		-	-	-	-	-		NM_001007253	ERV3-1
cg15192736	22	49448123	R	I		IGR	island	IGR-island	chr22:49447339-49448283	450K and EPIC	No_enhancer	ENSR00000147595	2.26323	-7.39373	9.38114	0.693373	0.877055	-0.183682	-0.194619	-1.80535	7.7714e-09	9.89768e-05	yes		rs190244798;rs4823980	34;24		-		yes		cg15192736	rs4823982	22	49448259	G	A	0.689938	5.90447e-78	yes		-	-	-	-	-		-	-
cg05100634	18	45457604	R	I	SMAD2	TSS200	island	TSS200-island	chr18:45456484-45458024	450K and EPIC	No_enhancer	ENSR00000102984	-4.85837	7.401	9.39977	0.0472318	0.0270731	0.0201587	0.0186444	0.817686	7.60023e-09	9.89768e-05	yes					-		-		cg05100634	rs139988768	18	45493641	T	C	0.130425	0.00232512	no		-	-	-	-	-		NM_001135937	SMAD2
cg25771639	12	58731457	R	II		IGR	opensea	IGR-opensea		EPIC	No_enhancer	NA	2.27076	-7.39585	9.38658	0.783835	0.8518	-0.0679642	-0.0704614	-0.694185	7.72105e-09	9.89768e-05	no		rs572576767;rs543285556;rs562582344;rs76706849	42;37;36;26		-		-		na	na	na	na	na	na	na	na	na		-	-	-	-	-		-	-
cg04268311	1	249154246	R	II	ZNF692	TSS1500	shore	TSS1500-shore	chr1:249152411-249153419	EPIC	No_enhancer	NA	3.035	7.38384	9.35582	0.904477	0.879812	0.0246658	0.0407897	0.626115	8.01026e-09	0.000100197	yes		rs552701131;rs183875675	46;34		-		-		na	na	na	na	na	na	na	na	na		-	-	-	-	-		NM_001193328	ZNF692
cg06293108	13	110438256	F	II	IRS2	1stExon	island	1stExon-island	chr13:110434466-110440180	450K and EPIC	No_enhancer	ENSR00000065719	-3.68869	7.36935	9.31866	0.0976383	0.0597824	0.0378559	0.0360694	0.760899	8.37401e-09	0.00010291	yes					-		-		cg06293108	rs58120907	13	110413514	A	G	0.113512	0.00810713	no		-	-	-	-	-		NM_003749	IRS2
cg12607525	17	42286849	F	II	UBTF	Body	shore	Body-shore	chr17:42287692-42288392	EPIC	No_enhancer	NA	0.349589	-7.35726	9.28765	0.509368	0.592595	-0.0832271	-0.0889449	-0.521044	8.69006e-09	0.000104952	no		rs201632688;rs201161044	5;7		-		-		na	na	na	na	na	na	na	na	na		-	-	-	-	-		NM_014233	UBTF
cg11284736	15	83826708	R	II	HDGFRP3	Body	opensea	Body-opensea		EPIC	No_enhancer	NA	1.82913	-7.26743	9.05659	0.724185	0.811032	-0.0868472	-0.0770224	-0.630328	1.14492e-08	0.000135932	no		rs201298885;rs552571430;rs141154222;rs145113533	51;40;10;1		-		-		na	na	na	na	na	na	na	na	na		-	-	-	-	-		NM_016073	HDGFRP3
cg14091258	7	157406607	F	II	PTPRN2	Body	island	Body-island	chr7:157405009-157406608	450K and EPIC	No_enhancer	NA	0.587208	-7.22941	8.95847	0.549981	0.63123	-0.0812498	-0.116536	-0.695758	1.28693e-08	0.000150245	yes		rs185373439;rs563655774	44;50		-		yes		cg14091258	rs917398	7	157406818	C	G	-0.370505	4.12215e-19	yes		-	-	-	-	-		NM_130842	PTPRN2
cg22952917	15	69325449	F	II	MIR548H4	Body	island	Body-island	chr15:69325339-69325617	450K and EPIC	No_enhancer	NA	3.26309	-7.19091	8.85893	0.873157	0.919243	-0.0460861	-0.0682951	-1.02935	1.44887e-08	0.000166378	yes					-		-		cg22952917	rs16952787	15	69375239	A	T	-0.286681	9.87065e-12	yes		-	-	-	-	-		na	na
cg08085267	17	45401833	R	II	C17orf57	5'UTR	shore	5'UTR-shore	chr17:45400874-45401440	450K and EPIC	No_enhancer	ENSR00000095178	-0.0876151	7.17644	8.82148	0.733862	0.31918	0.414681	0.44435	2.96901	1.5149e-08	0.000171154	yes		rs59392615;rs573102082;rs192884926	43;34;22		-		-		cg08085267	rs35983484	17	45401711	T	G	0.801509	6.59474e-123	yes		rs12948299	1224	0.0309147	0.59112	-0.16154		na	na
cg09513416	6	71319075	R	I		IGR	opensea	IGR-opensea		450K and EPIC	No_enhancer	NA	2.21288	-7.12895	8.69836	0.740135	0.859329	-0.119194	-0.127975	-1.21078	1.75374e-08	0.000194994	no		rs539289358	3		-		-		cg09513416	rs2842072	6	71317287	C	A	-0.124788	0.00358492	no		-	-	-	-	-		-	-
cg16021537	2	161349986	F	I	RBMS1	1stExon	island	1stExon-island	chr2:161349223-161350371	EPIC	No_enhancer	ENSR00000125323	-3.36772	7.12043	8.67623	0.116148	0.0748015	0.0413462	0.0407712	0.697942	1.80047e-08	0.000197063	no		rs544424544;rs556291298;rs578202933	10;17;22		-		-		na	na	na	na	na	na	na	na	na		-	-	-	-	-		NM_002897	RBMS1
cg09696045	15	90836866	F	II		IGR	opensea	IGR-opensea		EPIC	No_enhancer	ENSR00000081038;ENSR00000278952	0.355437	7.11317	8.65737	0.607372	0.530432	0.0769395	0.0647137	0.380403	1.84127e-08	0.000198427	no		rs574975684;rs542681143	34;50		-		-		na	na	na	na	na	na	na	na	na		-	-	-	-	-		-	-
cg20262330	14	70826997	F	II	COX16	TSS1500	shore	TSS1500-shore	chr14:70826255-70826580	450K and EPIC	No_enhancer	ENSR00000070310	-0.274899	7.09072	8.59902	0.509419	0.417385	0.0920337	0.138815	0.826946	1.97342e-08	0.00020632	yes		rs534886213	19		-		yes		cg20262330	rs12879701	14	70777693	T	C	-0.486194	1.45661e-33	yes		-	-	-	-	-		NM_001204090	COX16
cg07850329	9	33265029	F	II	CHMP5	5'UTR	island	5'UTR-island	chr9:33263781-33265118	EPIC	No_enhancer	ENSR00000234376	-1.04376	7.09472	8.60943	0.377906	0.295907	0.0819987	0.0825819	0.538117	1.94917e-08	0.00020632	yes		rs568634770	42		-		-		na	na	na	na	na	na	na	na	na		-	-	-	-	-		NM_001195536	CHMP5
cg24519413	1	26490540	F	II		IGR	island	IGR-island	chr1:26490522-26491015	450K and EPIC	No_enhancer	ENSR00000003517	-1.97594	7.0831	8.5792	0.253398	0.175908	0.0774897	0.0850054	0.733866	2.02042e-08	0.000208127	yes					-		-		cg24519413	rs9783055	1	26491492	T	C	0.664581	1.76192e-70	yes		-	-	-	-	-		-	-
cg11565911	12	72233249	R	II	TBC1D15	TSS1500	shore	TSS1500-shore	chr12:72233323-72233635	450K and EPIC	No_enhancer	ENSR00000053951	-0.307136	7.07426	8.55621	0.496121	0.415781	0.0803408	0.102064	0.596871	2.07632e-08	0.000210786	yes		rs111239971;rs184589876	21;4		-		yes		cg11565911	rs34777865	12	72258708	T	C	-0.128596	0.00268069	no		-	-	-	-	-		NR_027449	TBC1D15
cg20033940	14	101013174	F	II	BEGAIN	Body	shore	Body-shore	chr14:101012840-101013117	450K and EPIC	No_enhancer	ENSR00000073150	-0.937608	7.03456	8.45281	0.430883	0.300919	0.129964	0.238705	1.5753	2.34736e-08	0.000234897	yes		rs117071612;rs184986041;rs12587475;rs539946866;rs115830172	0;5;15;37;48		-		-		cg20033940	rs7144681	14	100981973	T	G	0.854008	1.19852e-155	yes		-	-	-	-	-		NM_001159531	BEGAIN
cg07851192	18	77624513	F	II	KCNG2	Body	shore	Body-shore	chr18:77623265-77624280	450K and EPIC	No_enhancer	NA	1.93498	-7.00513	8.37601	0.762469	0.807276	-0.0448066	-0.0885279	-0.736212	2.57115e-08	0.000253668	no		rs191349268;rs9954428;rs62103178;rs114421346	27;31;42;50		-		-		cg07851192	rs537502	18	77586223	T	C	-0.133718	0.00179145	no		-	-	-	-	-		na	na
cg10759817	1	92101219	R	II	HSP90B3P	Body	opensea	Body-opensea		450K and EPIC	No_enhancer	ENSR00000009740	1.43293	-6.99226	8.34241	0.541636	0.801913	-0.260277	-0.358576	-2.4971	2.67559e-08	0.000260306	no		rs555109172;rs146420518;rs544133842;rs72646188	50;44;33;1		-		-		na	na	na	na	na	na	na	na	na		-	-	-	-	-		na	na
cg07518101	18	24219872	F	II	KCTD1	Body	opensea	Body-opensea		EPIC	No_enhancer	NA	-0.252319	6.96902	8.28167	0.500567	0.428508	0.0720588	0.0911231	0.532403	2.87523e-08	0.000275897	no		rs540222063;rs145539190	3;15		-		-		na	na	na	na	na	na	na	na	na		-	-	-	-	-		NM_001142730	KCTD1
cg19633027	1	56279464	R	II		IGR	opensea	IGR-opensea		EPIC	No_enhancer	ENSR00000347330	1.11969	-6.90891	8.12427	0.628682	0.718003	-0.0893208	-0.0870459	-0.57219	3.46407e-08	0.000327908	no		rs188375954;rs544443416;rs191678547	22;9;1		yes		-		na	na	na	na	na	na	na	na	na		-	-	-	-	-		-	-
cg09460553	13	110521956	R	II		IGR	shore	IGR-shore	chr13:110521979-110522266	450K and EPIC	Enhancer	ENSR00000065731;ENSR00000365772	0.637062	-6.89732	8.09388	0.56358	0.63648	-0.0728997	-0.0909525	-0.548932	3.59083e-08	0.000335375	yes		rs34712606;rs576702100	48;25		-		-		cg09460553	rs336257	13	110522152	C	G	-0.495933	4.72238e-35	yes		-	-	-	-	-		-	-
cg23521905	12	129298690	R	II	SLC15A4	Body	opensea	Body-opensea		450K and EPIC	No_enhancer	ENSR00000059229	0.835834	-6.88501	8.0616	0.523693	0.704346	-0.180653	-0.209463	-1.30167	3.73057e-08	0.000343842	yes		rs567233282;rs201321978	36;35		-		-		cg23521905	rs11059921	12	129289919	C	T	-0.853043	6.18765e-155	yes		rs900982	5679	0.00216958	0.71027	0.131944		NM_145648	SLC15A4
cg04190002	22	51113604	F	II	SHANK3	Body	island	Body-island	chr22:51111935-51113742	450K and EPIC	No_enhancer	NA	-0.880643	6.84132	7.94681	0.390778	0.327938	0.0628395	0.0518205	0.327405	4.27259e-08	0.000388685	no					-		-		cg04190002	rs113604661	22	51123411	T	C	0.140096	0.00106341	no		-	-	-	-	-		NM_033517	SHANK3
cg24213669	2	118616576	R	II		IGR	island	IGR-island	chr2:118616575-118618163	450K and EPIC	No_enhancer	NA	0.773631	6.77453	7.77097	0.712404	0.568953	0.143451	0.144795	0.95818	5.25826e-08	0.000466243	yes		rs544813733	42		-		yes		na	na	na	na	na	na	na	na	na		-	-	-	-	-		-	-
cg18693576	16	12638924	F	II	SNX29	Body	opensea	Body-opensea		EPIC	No_enhancer	ENSR00000371764	-0.428012	6.77572	7.7741	0.556668	0.346432	0.210237	0.19091	1.1492	5.23886e-08	0.000466243	yes		rs141042197;rs78044507;rs62026957	0;37;45		-		-		na	na	na	na	na	na	na	na	na		-	-	-	-	-		NM_032167	SNX29
cg02325951	14	89878619	R	I	FOXN3	Body	shelf	Body-shelf	chr14:89882421-89884278	450K and EPIC	No_enhancer	NA	0.796861	-6.76504	7.74594	0.569808	0.673654	-0.103846	-0.0975061	-0.605182	5.41586e-08	0.000474214	yes		rs144767183;rs148222339	22;1		-		-		na	na	na	na	na	na	na	na	na		-	-	-	-	-		NM_005197	FOXN3
cg13347397	17	146670	F	II	RPH3AL	Body	opensea	Body-opensea		450K and EPIC	No_enhancer	NA	2.47551	-6.74669	7.69751	0.74687	0.877418	-0.130547	-0.232388	-1.90984	5.73411e-08	0.000490408	yes		rs34927789;rs563554146	0;49		-		-		na	na	na	na	na	na	na	na	na		-	-	-	-	-		NM_001190412	RPH3AL
cg14089103	11	1682006	F	II	HCCA2	Body	opensea	Body-opensea		450K and EPIC	No_enhancer	ENSR00000356504	0.947795	6.74631	7.69652	0.775965	0.561523	0.214442	0.244824	1.61707	5.74082e-08	0.000490408	no		rs36046152	0		-		-		na	na	na	na	na	na	na	na	na		-	-	-	-	-		na	na
cg03153324	13	76537780	F	II		IGR	opensea	IGR-opensea		EPIC	No_enhancer	NA	-0.18915	6.71948	7.62565	0.526744	0.428524	0.0982194	0.137163	0.805115	6.24101e-08	0.000526713	no		rs17065295;rs571199210;rs148012585	0;30;38		-		-		na	na	na	na	na	na	na	na	na		-	-	-	-	-		-	-
cg24276949	12	107188291	F	II	RIC8B	Body	opensea	Body-opensea		EPIC	No_enhancer	NA	2.86511	-6.71296	7.60844	0.8412	0.897811	-0.0566113	-0.0575666	-0.778109	6.36884e-08	0.000527459	no		rs144988672	0		-		-		na	na	na	na	na	na	na	na	na		-	-	-	-	-		NM_018157	RIC8B
cg09391916	16	54273455	R	II		IGR	opensea	IGR-opensea		EPIC	No_enhancer	ENSR00000086068	-0.725695	-6.71137	7.60424	0.30881	0.430075	-0.121265	-0.17432	-1.13568	6.40046e-08	0.000527459	no		rs11309274;rs376036839	17;2		-		-		na	na	na	na	na	na	na	na	na		-	-	-	-	-		-	-
cg26353287	5	42954090	F	I		IGR	shore	IGR-shore	chr5:42951076-42952410	450K and EPIC	No_enhancer	NA	0.8378	6.69212	7.55332	0.705143	0.593585	0.111557	0.142701	0.922907	6.79613e-08	0.000553555	yes		rs554419032;rs186299130;rs533751372;rs10037686;rs576876755;rs543972069	6;7;33;41;47;49		-		yes		cg26353287	rs6867854	5	42915956	A	G	-0.216919	3.32614e-07	no		-	-	-	-	-		-	-
cg25454379	18	76069254	F	II		IGR	island	IGR-island	chr18:76069222-76069699	450K and EPIC	No_enhancer	NA	2.38575	-6.679	7.51861	0.79825	0.859705	-0.0614552	-0.0755381	-0.766174	7.07969e-08	0.000570023	yes		rs6506830;rs565948421;rs142586831;rs150412724	23;26;36;48		-		-		cg25454379	rs55967037	18	76078316	G	A	-0.259222	8.69557e-10	no		-	-	-	-	-		-	-
cg02438446	19	9161439	R	II		IGR	opensea	IGR-opensea		EPIC	No_enhancer	NA	2.59098	-6.66995	7.49466	0.830631	0.870732	-0.0401011	-0.0630833	-0.690601	7.28219e-08	0.000579664	no		rs73499511;rs80287125;rs540432040	20;11;1		-		-		na	na	na	na	na	na	na	na	na		-	-	-	-	-		-	-
cg02511570	17	45402380	R	II	THCAT158	TSS1500	shore	TSS1500-shore	chr17:45400874-45401440	EPIC	No_enhancer	ENSR00000095178	0.553199	6.61547	7.35029	0.752246	0.466003	0.286243	0.297774	2.02484	8.63051e-08	0.000674358	yes		rs371212667;rs535719063;rs184239587	42;28;10		-		-		na	na	na	na	na	na	na	na	na		-	-	-	-	-		na	na
cg15752954	7	35548006	F	II		IGR	opensea	IGR-opensea		EPIC	No_enhancer	ENSR00000325655	0.632844	6.61422	7.34696	0.652838	0.573533	0.079305	0.126196	0.814922	8.66435e-08	0.000674358	no		rs184590276	31		-		-		na	na	na	na	na	na	na	na	na		-	-	-	-	-		-	-
cg08765573	1	234398567	F	II	SLC35F3	Body	opensea	Body-opensea		EPIC	No_enhancer	NA	-0.838708	-6.60252	7.31593	0.320017	0.392957	-0.0729391	-0.154786	-1.04875	8.98633e-08	0.000691732	no		rs187809408;rs567437724	10;39		-		-		na	na	na	na	na	na	na	na	na		-	-	-	-	-		NM_173508	SLC35F3
cg07585845	3	151869525	R	II		IGR	opensea	IGR-opensea		EPIC	No_enhancer	NA	0.544862	-6.59745	7.30247	0.531405	0.631601	-0.100196	-0.0900437	-0.536656	9.12963e-08	0.000695124	yes		rs537165131;rs556746832	42;38		-		-		na	na	na	na	na	na	na	na	na		-	-	-	-	-		-	-
cg14997049	5	29396254	F	II	LOC101929681	TSS200	opensea	TSS200-opensea		EPIC	No_enhancer	NA	2.30185	-6.59348	7.29193	0.799357	0.845817	-0.0464597	-0.0706825	-0.728863	9.24352e-08	0.000696228	no		rs553776634;rs572073855;rs188237502;rs10053430	0;21;25;46		-		-		na	na	na	na	na	na	na	na	na		-	-	-	-	-		na	na
cg07022681	3	141929988	R	II	GK5	Body	opensea	Body-opensea		EPIC	No_enhancer	NA	-2.33576	6.57106	7.23237	0.220339	0.138556	0.081783	0.0686164	0.673952	9.91371e-08	0.000738763	no		rs565119483;rs532307236	51;6		-		-		na	na	na	na	na	na	na	na	na		-	-	-	-	-		NR_033289	GK5
cg13630250	14	70827336	F	II	COX16	TSS1500	shore	TSS1500-shore	chr14:70826255-70826580	450K and EPIC	No_enhancer	NA	2.68877	6.55995	7.20285	0.894187	0.83944	0.0547471	0.0692264	0.891783	1.02636e-07	0.000741183	yes		rs375085561;rs567160214;rs3759773	16;24;26		-		-		cg13630250	rs149642891	14	70847185	A	C	-0.396479	6.94671e-22	yes		-	-	-	-	-		NM_001204090	COX16
cg05778025	6	132931926	F	II	TAAR3	TSS1500	opensea	TSS1500-opensea		450K and EPIC	No_enhancer	NA	3.52087	-6.56637	7.21991	0.898748	0.928504	-0.0297554	-0.0480915	-0.830784	1.00599e-07	0.000741183	no		rs7748903;rs556637598;rs185871250	0;1;8		-		-		na	na	na	na	na	na	na	na	na		-	-	-	-	-		na	na
cg21551271	16	867552	R	II		IGR	island	IGR-island	chr16:867032-867833	450K and EPIC	No_enhancer	NA	0.890926	-6.56043	7.20414	0.586434	0.686199	-0.0997653	-0.126103	-0.783764	1.0248e-07	0.000741183	yes		rs12325335;rs12325665;rs542434944	13;11;1		-		-		cg21551271	rs11863840	16	867460	G	A	-0.165085	0.00011129	no		-	-	-	-	-		-	-
cg15494569	16	12639251	R	II	SNX29	Body	opensea	Body-opensea		EPIC	Enhancer	NA	-0.478985	6.53616	7.1396	0.564241	0.328654	0.235587	0.217547	1.31523	1.10551e-07	0.000790191	yes		rs558742165;rs3830063;rs190077678;rs554292349;rs80030681;rs181647689;rs551477507;rs545621756;rs545946992;rs562654852;rs531562623;rs185599550	50;48;43;41;33;29;22;19;13;10;6;2		-		-		na	na	na	na	na	na	na	na	na		-	-	-	-	-		NM_032167	SNX29
cg19590140	14	101012492	F	II	BEGAIN	Body	shore	Body-shore	chr14:101012840-101013117	450K and EPIC	No_enhancer	NA	0.571612	6.52095	7.09911	0.642269	0.565277	0.0769921	0.129582	0.800961	1.15933e-07	0.000820292	yes		rs562315508;rs527845118	0;1		-		-		cg19590140	rs7144681	14	100981973	T	G	0.829473	5.96343e-139	yes		-	-	-	-	-		NM_001159531	BEGAIN
cg08532057	13	25875436	F	II	NUPL1	TSS1500	island	TSS1500-island	chr13:25874994-25876200	450K and EPIC	No_enhancer	ENSR00000060139	-1.94598	6.51418	7.08109	0.257909	0.18027	0.0776391	0.103494	0.857759	1.18411e-07	0.000821237	yes		rs7335827	43		-		yes		cg08532057	rs55695888	13	25872068	A	G	-0.0849395	0.0478942	no		-	-	-	-	-		NM_001008564	NUPL1
cg11675706	16	27279517	R	II	NSMCE1	5'UTR	shore	5'UTR-shore	chr16:27279886-27280243	EPIC	No_enhancer	ENSR00000084767	-0.265575	6.51482	7.08281	0.499973	0.424889	0.0750843	0.0929451	0.543045	1.18173e-07	0.000821237	yes		rs549986682;rs77590685;rs538958218	47;22;9		-		-		na	na	na	na	na	na	na	na	na		-	-	-	-	-		NM_145080	NSMCE1
cg23415052	17	33778427	R	II		IGR	shore	IGR-shore	chr17:33776553-33776888	450K and EPIC	No_enhancer	NA	1.52505	6.50464	7.0557	0.780979	0.707807	0.0731725	0.113962	0.909417	1.21993e-07	0.000837782	no		rs62078112;rs548523191;rs554015963;rs534267571	39;31;30;9		-		-		cg23415052	rs2671832	17	33760649	C	G	-0.562682	1.15027e-46	yes		-	-	-	-	-		-	-
cg26796873	11	85359560	F	II	TMEM126A	5'UTR	shore	5'UTR-shore	chr11:85358865-85359226	450K and EPIC	No_enhancer	ENSR00000042872	1.14505	6.49873	7.03996	0.747468	0.642538	0.10493	0.112967	0.783353	1.24267e-07	0.000838655	no		rs559308380	41		-		-		cg26796873	rs3753050	11	85367289	T	C	-0.210634	7.32205e-07	no		-	-	-	-	-		NM_001244735	TMEM126A
cg18984452	9	1046103	R	II		IGR	island	IGR-island	chr9:1045541-1046394	450K and EPIC	No_enhancer	NA	-1.73826	6.4981	7.03827	0.268807	0.213867	0.0549403	0.110203	0.842322	1.24514e-07	0.000838655	yes		rs567954528;rs536420186	31;27		-		-		cg18984452	rs62530354	9	1043213	G	C	-0.177669	3.13065e-05	no		-	-	-	-	-		-	-
cg03029975	17	19280571	R	II	MAPK7	TSS1500	shore	TSS1500-shore	chr17:19281000-19282541	450K and EPIC	No_enhancer	NA	-0.810944	6.4841	7.00098	0.433047	0.324328	0.108719	0.163029	1.02988	1.30083e-07	0.000843712	no		rs544194047	2		-		-		cg03029975	rs76097888	17	19235079	T	C	0.0726043	0.0909929	no		-	-	-	-	-		NM_139033	MAPK7
cg24928141	1	92154087	R	II	TGFBR3	Body	opensea	Body-opensea		450K and EPIC	No_enhancer	NA	3.13152	-6.48419	7.00121	0.797788	0.927224	-0.129435	-0.160478	-1.94475	1.30048e-07	0.000843712	no		rs560928087;rs2810891	42;1		-		-		na	na	na	na	na	na	na	na	na		-	-	-	-	-		NM_001195684	TGFBR3
cg22794378	14	89029563	R	I	ZC3H14	TSS200	island	TSS200-island	chr14:89029178-89029938	450K and EPIC	No_enhancer	ENSR00000071721	-4.91517	6.49229	7.02281	0.0409088	0.0277627	0.0131461	0.0130669	0.595678	1.26794e-07	0.000843712	no		rs368493275	6		-		-		cg22794378	rs35631182	14	89020726	G	C	0.0602272	0.161073	no		-	-	-	-	-		NM_207662	ZC3H14
cg00855458	16	9845943	F	II		IGR	opensea	IGR-opensea		450K and EPIC	No_enhancer	NA	-0.435861	-6.48748	7.00999	0.381401	0.456565	-0.075164	-0.12876	-0.791295	1.28715e-07	0.000843712	no		rs75052339;rs576553087;rs186722918	1;39;44		-		-		na	na	na	na	na	na	na	na	na		-	-	-	-	-		-	-
cg06940110	2	118616430	R	II		IGR	shore	IGR-shore	chr2:118616575-118618163	450K and EPIC	No_enhancer	NA	0.615484	6.46068	6.93854	0.682641	0.547365	0.135276	0.147703	0.951812	1.39967e-07	0.000878794	yes		rs558804182;rs536650834;rs181440516	36;28;21		-		yes		cg06940110	rs204831	2	118570213	A	G	0.27584	6.14299e-11	yes		-	-	-	-	-		-	-
cg14655569	9	95473718	R	II	BICD2	3'UTR	shelf	3'UTR-shelf	chr9:95477296-95477708	450K and EPIC	No_enhancer	NA	-0.498421	6.45452	6.92211	0.525639	0.353941	0.171698	0.173694	1.15228	1.42689e-07	0.000878794	no		rs112230287;rs556	2;1		-		-		na	na	na	na	na	na	na	na	na		-	-	-	-	-		NM_001003800	BICD2
cg10245988	3	12046420	R	I	SYN2	Body	island	Body-island	chr3:12045652-12046627	450K and EPIC	No_enhancer	NA	-4.91708	6.45843	6.93252	0.0420123	0.0273607	0.0146516	0.0158279	0.691845	1.40958e-07	0.000878794	no		rs2623877;rs530120444	50;36		-		-		cg10245988	rs2600270	3	12034332	A	G	-0.155045	0.00028723	no		-	-	-	-	-		NM_133625	SYN2
cg15368222	12	38449116	F	II		IGR	opensea	IGR-opensea		450K and EPIC	No_enhancer	NA	2.22524	6.45778	6.93081	0.846563	0.805413	0.04115	0.0570076	0.601245	1.41242e-07	0.000878794	no		rs191337414;rs184290909;rs111379927;rs61929542;rs553542727	33;39;44;49;50		-		-		cg15368222	rs148443426	12	38432573	C	T	-0.161669	0.000154633	no		-	-	-	-	-		-	-
cg07318362	8	129778557	F	II		IGR	opensea	IGR-opensea		EPIC	No_enhancer	ENSR00000230755	1.5059	-6.45378	6.92014	0.704436	0.760359	-0.0559238	-0.0597893	-0.439188	1.43019e-07	0.000878794	no		rs6470660	49		-		-		na	na	na	na	na	na	na	na	na		-	-	-	-	-		-	-
cg23070085	15	70550213	R	II		IGR	opensea	IGR-opensea		EPIC	Enhancer	ENSR00000078751	3.11149	-6.45537	6.92437	0.789754	0.91998	-0.130226	-0.223898	-2.20485	1.42312e-07	0.000878794	no		rs58466168;rs66967360;rs537438883	14;13;1		-		-		na	na	na	na	na	na	na	na	na		-	-	-	-	-		-	-
cg20637081	11	131920673	R	II	NTM	Body	opensea	Body-opensea		450K and EPIC	No_enhancer	NA	0.812573	6.44986	6.90968	0.688738	0.596896	0.0918418	0.137585	0.905081	1.44785e-07	0.000881908	no		rs549892211;rs571299817	23;17		-		-		cg20637081	rs11222887	11	131920692	A	G	0.604982	1.64615e-55	yes		-	-	-	-	-		NM_001144059	NTM
cg03262869	11	107241328	F	II	CWF19L2	Body	opensea	Body-opensea		EPIC	No_enhancer	NA	0.687585	-6.44446	6.89528	0.55212	0.656005	-0.103885	-0.107346	-0.652929	1.4725e-07	0.000889189	no		rs531749974;rs543408903	36;46		-		-		na	na	na	na	na	na	na	na	na		-	-	-	-	-		NM_152434	CWF19L2
cg16226437	5	39265095	F	II	FYB	Body	opensea	Body-opensea		EPIC	No_enhancer	NA	1.18023	-6.43728	6.87611	0.651384	0.718973	-0.0675891	-0.0685928	-0.467659	1.50596e-07	0.000893981	no		rs531404095;rs549434462;rs561834571;rs370947849;rs529013238	0;1;27;30;42		-		-		na	na	na	na	na	na	na	na	na		-	-	-	-	-		NM_199335	FYB
cg03396939	17	19899956	R	II		IGR	opensea	IGR-opensea		EPIC	No_enhancer	NA	2.49438	-6.4377	6.87724	0.781899	0.875934	-0.0940349	-0.118153	-1.22849	1.50397e-07	0.000893981	no		rs149517693;rs62066348;rs62066349	50;45;18		-		-		na	na	na	na	na	na	na	na	na		-	-	-	-	-		-	-
cg16780502	1	227748696	R	II		IGR	island	IGR-island	chr1:227748423-227748860	EPIC	No_enhancer	NA	-0.294668	6.43389	6.86705	0.501322	0.416142	0.0851795	0.0983156	0.575525	1.52204e-07	0.000895934	yes		rs532100028	4		-		-		na	na	na	na	na	na	na	na	na		-	-	-	-	-		-	-
cg22058642	3	153610166	R	II		IGR	opensea	IGR-opensea		EPIC	No_enhancer	NA	2.24912	6.42343	6.83913	0.893587	0.730231	0.163356	0.179854	2.08157	1.57266e-07	0.000918018	no		rs549771290;rs547005610	42;2		-		-		na	na	na	na	na	na	na	na	na		-	-	-	-	-		-	-
cg13099429	14	70827109	F	II	COX16	TSS1500	shore	TSS1500-shore	chr14:70826255-70826580	450K and EPIC	No_enhancer	ENSR00000070310	-0.347374	6.40976	6.80261	0.497626	0.404597	0.0930291	0.138793	0.823753	1.64141e-07	0.00095023	yes		rs77211383	26		-		yes		cg13099429	rs12879701	14	70777693	T	C	-0.403389	1.15237e-22	yes		-	-	-	-	-		NM_001204090	COX16
cg15969227	6	26745279	R	I		IGR	opensea	IGR-opensea		450K and EPIC	No_enhancer	ENSR00000195070	-0.441059	6.39744	6.76971	0.507444	0.375158	0.132287	0.221778	1.3882	1.70591e-07	0.000979473	no		rs139442404;rs575104615;rs9461297;rs560555438;rs370006742;rs564989927;rs77168212;rs562905905;rs539167961;rs550477323;rs1002708;rs529822833;rs546429228;rs566224975;rs1565466;rs188120321	45;39;38;37;36;34;33;32;30;28;27;25;23;22;13;9		-		-		na	na	na	na	na	na	na	na	na		-	-	-	-	-		-	-
cg03607728	21	30391630	R	II	RWDD2B	1stExon	island	1stExon-island	chr21:30391264-30391758	450K and EPIC	No_enhancer	ENSR00000141142	-3.49948	6.38617	6.73958	0.10789	0.0699568	0.0379335	0.0528324	0.930937	1.76719e-07	0.00100121	yes		rs138042508;rs147131134	41;32		-		-		cg03607728	rs9980192	21	30386936	A	G	-0.324463	8.89874e-15	yes		-	-	-	-	-		NM_016940	RWDD2B
cg18715057	2	88469819	F	I	THNSL2	1stExon	island	1stExon-island	chr2:88469691-88470386	EPIC	No_enhancer	ENSR00000119944	-5.09226	6.38524	6.73709	0.063826	0.0221753	0.0416507	0.0646587	2.03319	1.77236e-07	0.00100121	yes		rs188854408;rs537663725;rs6547758	15;22;44		-		-		na	na	na	na	na	na	na	na	na		-	-	-	-	-		NM_001244678	THNSL2
cg00364956	17	33777219	R	II	SLFN13	TSS1500	shore	TSS1500-shore	chr17:33775294-33775794	450K and EPIC	No_enhancer	ENSR00000375513	-0.201644	6.38056	6.72458	0.554229	0.408529	0.145701	0.189098	1.15096	1.79851e-07	0.00100786	yes		rs184454547;rs560662495;rs375741369;rs368808327	49;31;2;1		-		-		cg00364956	rs2671832	17	33760649	C	G	-0.361374	3.40474e-18	yes		-	-	-	-	-		NM_144682	SLFN13
cg11010110	22	44602260	R	II	PARVG	Body	opensea	Body-opensea		EPIC	No_enhancer	ENSR00000147027	3.48084	-6.37737	6.71605	0.892348	0.930103	-0.0377542	-0.0378482	-0.671297	1.81656e-07	0.0010099	no		rs144332959;rs139186;rs574110853	40;33;32		yes		-		na	na	na	na	na	na	na	na	na		-	-	-	-	-		NM_022141	PARVG
cg14527344	6	28554680	F	II	SCAND3	1stExon	shore	1stExon-shore	chr6:28554863-28555124	450K and EPIC	No_enhancer	ENSR00000195239	-2.49243	6.37081	6.6985	0.165322	0.144521	0.0208014	0.0473348	0.513224	1.85426e-07	0.00102274	yes		rs187935316	0		-		-		cg14527344	rs6901724	6	28565827	C	T	-0.0868069	0.0431803	no		-	-	-	-	-		na	na
cg12298832	3	11701933	F	II	VGLL4	Body	opensea	Body-opensea		EPIC	No_enhancer	NA	-0.034493	6.36468	6.68212	0.653652	0.387987	0.265665	0.378111	2.47506	1.89017e-07	0.0010344	no		rs1546212	13		-		-		na	na	na	na	na	na	na	na	na		-	-	-	-	-		NM_014667	VGLL4
cg24293894	16	12639169	R	II	SNX29	Body	opensea	Body-opensea		EPIC	Enhancer	NA	-1.00873	6.35662	6.66055	0.463769	0.261105	0.202663	0.174869	1.11563	1.93851e-07	0.00104737	yes		rs560533069;rs149011518;rs540520281;rs560229931;rs532295503;rs190337626;rs571739005;rs117917128;rs551127697;rs567641660;rs536294645	48;41;40;31;30;26;25;23;22;9;1		-		-		na	na	na	na	na	na	na	na	na		-	-	-	-	-		NM_032167	SNX29
cg20676602	17	45402355	R	II	THCAT158	TSS1500	shore	TSS1500-shore	chr17:45400874-45401440	EPIC	No_enhancer	ENSR00000095178	0.872142	6.35575	6.65823	0.804314	0.49074	0.313573	0.329725	2.47605	1.94378e-07	0.00104737	yes		rs547217131;rs371212667;rs535719063	28;17;3		-		-		na	na	na	na	na	na	na	na	na		-	-	-	-	-		na	na
cg14119064	12	76497141	F	II		IGR	opensea	IGR-opensea		EPIC	No_enhancer	ENSR00000054132	3.73785	-6.3332	6.59785	0.919336	0.93597	-0.0166338	-0.0197014	-0.422609	2.08608e-07	0.00111546	no		rs34211186;rs576703022;rs112363136	1;35;46		-		-		na	na	na	na	na	na	na	na	na		-	-	-	-	-		-	-
cg12728170	15	44168437	F	II	PIN4P1	Body	opensea	Body-opensea		EPIC	No_enhancer	NA	1.2194	-6.32725	6.58192	0.652709	0.726078	-0.0733688	-0.090931	-0.625307	2.12531e-07	0.00111936	no		rs554735603;rs139491002;rs12442297;rs560093841	0;1;33;36		-		-		na	na	na	na	na	na	na	na	na		-	-	-	-	-		NR_003571	PIN4P1
cg25058979	12	77377754	F	II		IGR	opensea	IGR-opensea		EPIC	Enhancer	NA	3.3138	-6.32818	6.58442	0.882737	0.921817	-0.0390801	-0.0300525	-0.51176	2.11911e-07	0.00111936	no		rs528346939;rs545121100;rs149037470;rs575612641	0;28;35;39		-		-		na	na	na	na	na	na	na	na	na		-	-	-	-	-		-	-
cg09046056	4	190064484	R	II		IGR	opensea	IGR-opensea		EPIC	No_enhancer	ENSR00000177314	3.26213	6.31046	6.53694	0.931063	0.882222	0.0488417	0.0416611	0.721705	2.24012e-07	0.00117102	no		rs562126435	2		-		-		na	na	na	na	na	na	na	na	na		-	-	-	-	-		-	-
cg03695236	7	157369121	R	II	PTPRN2	Body	island	Body-island	chr7:157369120-157369394	450K and EPIC	No_enhancer	NA	0.949047	-6.30238	6.51529	0.614965	0.684783	-0.0698186	-0.0821136	-0.527853	2.29756e-07	0.00119215	yes					-		-		cg03695236	rs7781322	7	157335173	C	G	-0.166907	9.31404e-05	no		-	-	-	-	-		NM_130842	PTPRN2
cg05007098	16	77322779	R	II	ADAMTS18	Body	opensea	Body-opensea		450K and EPIC	No_enhancer	NA	2.82764	-6.28616	6.47181	0.84309	0.892118	-0.049028	-0.0627905	-0.762687	2.41738e-07	0.00124123	no		rs11643318;rs150209481	24;1		-		-		na	na	na	na	na	na	na	na	na		-	-	-	-	-		NM_199355	ADAMTS18
cg15222534	20	55447357	F	II		IGR	opensea	IGR-opensea		EPIC	No_enhancer	NA	4.18619	-6.28481	6.46821	0.941437	0.95144	-0.0100034	-0.0141757	-0.396982	2.4276e-07	0.00124123	no		rs533046931;rs549852323;rs6014848;rs535064744;rs548975558	0;31;40;45;46		-		-		na	na	na	na	na	na	na	na	na		-	-	-	-	-		-	-
cg13230424	17	45930033	R	II	SP6	5'UTR	shore	5'UTR-shore	chr17:45928211-45928710	450K and EPIC	No_enhancer	NA	-1.74534	6.26509	6.4153	0.280738	0.201938	0.0787995	0.078804	0.61677	2.58243e-07	0.00131083	yes					-		yes		cg13230424	rs16948835	17	45933165	G	A	0.287736	8.22756e-12	yes		-	-	-	-	-		na	na
cg03288922	2	118616237	R	II		IGR	shore	IGR-shore	chr2:118616575-118618163	450K and EPIC	No_enhancer	NA	2.59164	6.25036	6.37578	0.891907	0.822202	0.0697044	0.0815216	1.0746	2.7045e-07	0.00135028	yes		rs75193414;rs546406503	40;5		-		yes		cg03288922	rs2570204	2	118610092	A	G	0.186158	1.26462e-05	no		-	-	-	-	-		-	-
cg20919596	7	2727028	R	II	AMZ1	TSS1500	shore	TSS1500-shore	chr7:2727682-2728392	EPIC	No_enhancer	ENSR00000207825	2.17198	-6.25172	6.37943	0.691974	0.865055	-0.173082	-0.193425	-1.76511	2.69297e-07	0.00135028	yes		rs566543893;rs373276274	35;22		-		-		na	na	na	na	na	na	na	na	na		-	-	-	-	-		NM_133463	AMZ1
cg10185505	1	150335496	R	II	RPRD2	TSS1500	shore	TSS1500-shore	chr1:150336831-150337289	EPIC	No_enhancer	NA	1.2691	6.24877	6.37152	0.75661	0.664404	0.0922067	0.144778	1.03894	2.71798e-07	0.00135028	yes		rs193072591;rs587732732;rs144806132	45;42;9		-		-		na	na	na	na	na	na	na	na	na		-	-	-	-	-		NM_015203	RPRD2
cg02624701	19	49937176	F	I	SLC17A7	Body	island	Body-island	chr19:49936818-49937288	450K and EPIC	No_enhancer	NA	-0.9166	6.23783	6.34214	0.39428	0.31979	0.0744895	0.125467	0.794162	2.81288e-07	0.00138758	yes		rs533858610	48		-		-		cg02624701	rs55732330	19	49932178	G	A	-0.121248	0.00466493	no		-	-	-	-	-		NM_020309	SLC17A7
cg09693926	5	178547863	F	I	ADAMTS2	Body	island	Body-island	chr5:178547421-178548701	450K and EPIC	No_enhancer	NA	3.10671	-6.23484	6.33411	0.856047	0.913078	-0.0570308	-0.0735455	-0.9935	2.8394e-07	0.00139087	yes		rs550832359;rs569027359	6;19		-		-		cg09693926	rs4701051	5	178548136	C	T	-0.286256	1.06206e-11	yes		-	-	-	-	-		NM_021599	ADAMTS2
cg09743437	5	43000790	F	II		IGR	island	IGR-island	chr5:43000343-43000791	450K and EPIC	No_enhancer	ENSR00000180162	-0.938915	6.20003	6.2406	0.354682	0.33893	0.0157523	0.0861689	0.554185	3.16699e-07	0.00154057	yes		rs544689796;rs71627567	2;26		-		-		cg09743437	rs13170322	5	43014270	A	C	-0.105634	0.0137878	no		-	-	-	-	-		-	-
cg17419220	9	14975885	R	II		IGR	shelf	IGR-shelf	chr9:14978094-14978585	EPIC	No_enhancer	NA	0.384231	6.19529	6.22786	0.777767	0.391411	0.386357	0.40476	3.05776	3.21443e-07	0.0015437	no		rs2049292	1		-		-		na	na	na	na	na	na	na	na	na		-	-	-	-	-		-	-
cg26786615	16	86593603	R	II		IGR	shelf	IGR-shelf	chr16:86597574-86597803	450K and EPIC	No_enhancer	NA	1.35133	6.19498	6.22704	0.836362	0.583579	0.252783	0.31031	2.54426	3.21751e-07	0.0015437	no		rs532943745;rs540262119;rs559784229;rs528740513;rs35198771	28;27;6;2;1		-		-		na	na	na	na	na	na	na	na	na		-	-	-	-	-		-	-
cg20477294	12	8189874	F	II	FOXJ2	5'UTR	opensea	5'UTR-opensea		EPIC	No_enhancer	ENSR00000048476	-0.218185	-6.18611	6.20319	0.430827	0.48338	-0.0525536	-0.0812245	-0.477442	3.30831e-07	0.00157647	no		rs10846377	6		-		-		na	na	na	na	na	na	na	na	na		-	-	-	-	-		NM_018416	FOXJ2
cg17232883	11	59318136	R	II		IGR	opensea	IGR-opensea		450K and EPIC	No_enhancer	ENSR00000040056	-2.62608	6.17379	6.17005	0.17155	0.122499	0.0490516	0.0453516	0.531696	3.43876e-07	0.00162756	no		rs74347183;rs532115494;rs547037340;rs565672624;rs190803523;rs77066858;rs141879046;rs372965332;rs556840630;rs377203439;rs539135266;rs553836442;rs572427904;rs542523678;rs553809436	51;48;47;46;43;42;38;37;30;27;24;23;14;12;8		-		-		cg17232883	rs17592880	11	59286521	G	A	0.105015	0.0143558	no		-	-	-	-	-		-	-
cg18813527	8	1408243	R	II		IGR	shelf	IGR-shelf	chr8:1404884-1405094	450K and EPIC	No_enhancer	NA	3.30295	6.17122	6.16315	0.914357	0.8973	0.0170567	0.0478964	0.882387	3.46657e-07	0.00162971	no		rs544352317;rs564360491;rs533641102	33;22;10		-		-		cg18813527	rs7009246	8	1406727	A	T	-0.642194	1.82102e-64	yes		-	-	-	-	-		-	-
cg02991085	20	30073537	F	I	NCRNA00028	TSS200	shore	TSS200-shore	chr20:30071912-30072315	450K and EPIC	No_enhancer	ENSR00000135982	-1.61774	6.15545	6.12072	0.33171	0.204714	0.126996	0.151675	1.13411	3.64246e-07	0.00170099	yes		rs2064818	26		-		yes		cg02991085	rs717064	20	30066356	T	G	0.407636	3.73924e-23	yes		-	-	-	-	-		na	na
cg18001427	21	30391784	F	II	RWDD2B	TSS200	shore	TSS200-shore	chr21:30391264-30391758	450K and EPIC	No_enhancer	ENSR00000141142	-3.04432	6.15233	6.11233	0.154146	0.0963729	0.057773	0.100963	1.46484	3.67831e-07	0.00170635	yes					-		-		cg18001427	rs9980192	21	30386936	A	G	-0.405609	6.41069e-23	yes		-	-	-	-	-		NM_016940	RWDD2B
cg01793945	16	4420291	R	II	CORO7	Body	shore	Body-shore	chr16:4421642-4422240	450K and EPIC	No_enhancer	NA	0.341392	6.14578	6.09471	0.641443	0.501307	0.140137	0.124385	0.750168	3.75467e-07	0.00170784	no		rs145533850;rs574492020;rs13334331	40;38;12		-		-		cg01793945	rs7204624	16	4459834	A	G	0.808136	1.81206e-126	yes		-	-	-	-	-		NM_001201473	CORO7
cg19694465	1	6267579	R	II	RNF207	Body	shore	Body-shore	chr1:6268820-6269588	450K and EPIC	No_enhancer	NA	1.74573	6.14581	6.09479	0.809773	0.737473	0.0723008	0.0891287	0.779508	3.75431e-07	0.00170784	no		rs12070387;rs568593631;rs138790353;rs76112364	50;49;39;1		-		-		cg19694465	rs141785041	1	6265496	C	G	-0.216664	3.43562e-07	no		-	-	-	-	-		NM_207396	RNF207
cg24297706	11	94384167	F	II		IGR	opensea	IGR-opensea		EPIC	Enhancer	ENSR00000043486	2.12535	-6.14836	6.10166	0.778516	0.832217	-0.0537011	-0.0483498	-0.458674	3.72435e-07	0.00170784	no					-		-		na	na	na	na	na	na	na	na	na		-	-	-	-	-		-	-
cg25454270	11	116661678	F	I	APOA5	Body	shore	Body-shore	chr11:116661034-116661410	450K and EPIC	No_enhancer	ENSR00000045402;ENSR00000266070	1.20656	6.14339	6.08827	0.723409	0.679184	0.0442251	0.0626354	0.438679	3.783e-07	0.00170963	no					-		-		cg25454270	rs6589564	11	116624153	C	G	0.156809	0.00024415	no		-	-	-	-	-		NM_001166598	APOA5
cg26267561	20	3052224	F	II	OXT	TSS200	island	TSS200-island	chr20:3052097-3053103	450K and EPIC	No_enhancer	ENSR00000389300	3.53768	6.12489	6.03848	0.93762	0.905855	0.031765	0.0334238	0.655628	4.0091e-07	0.00180019	yes		rs547564852;rs187330373	1;8		-		-		cg26267561	rs1410713	20	3060350	A	C	0.150366	0.000438417	no		-	-	-	-	-		na	na
cg19461383	15	69325362	F	I	MIR548H4	Body	island	Body-island	chr15:69325339-69325617	450K and EPIC	No_enhancer	NA	2.83779	-6.1171	6.01751	0.813841	0.900369	-0.086528	-0.114627	-1.40627	4.10834e-07	0.00183301	yes		rs187947319;rs34513320;rs201398847	0;14;24		-		-		cg19461383	rs311892	15	69326731	C	T	-0.25862	9.53934e-10	no		-	-	-	-	-		na	na
cg27118929	15	69325271	R	II	MIR548H4	Body	shore	Body-shore	chr15:69325339-69325617	450K and EPIC	No_enhancer	NA	2.02824	-6.10355	5.98102	0.760399	0.824604	-0.0642046	-0.0807525	-0.696109	4.28684e-07	0.00190054	yes		rs575222112;rs544304742;rs561102884	47;29;27		-		-		cg27118929	rs311894	15	69375064	A	G	-0.292696	3.45806e-12	yes		-	-	-	-	-		na	na
cg06314883	6	5404958	F	II	FARS2	Body	opensea	Body-opensea		450K and EPIC	No_enhancer	NA	3.06514	-6.08697	5.93635	0.808515	0.917652	-0.109137	-0.167158	-1.80724	4.51591e-07	0.00198913	no		rs7759327;rs114630373;rs142597211;rs562349000;rs113007360;rs35291527	0;1;10;27;47;47		-		-		na	na	na	na	na	na	na	na	na		-	-	-	-	-		NM_006567	FARS2
cg07509364	20	29610620	F	II	FRG1B	TSS1500	shore	TSS1500-shore	chr20:29611520-29612357	450K and EPIC	No_enhancer	NA	2.51498	-6.08504	5.93113	0.813375	0.870172	-0.0567973	-0.0627865	-0.689027	4.54346e-07	0.00198913	no		rs566955052;rs12481147;rs77297630;rs79578254;rs80198701;rs74799687	0;1;22;25;47;48		-		-		cg07509364	rs6057299	20	29568259	C	T	0.171726	5.76301e-05	no		-	-	-	-	-		NR_003579	FRG1B
cg22762992	2	118616377	R	II		IGR	shore	IGR-shore	chr2:118616575-118618163	450K and EPIC	No_enhancer	NA	1.77074	6.07641	5.90788	0.82925	0.7191	0.11015	0.113879	1.07633	4.66821e-07	0.00203106	yes					-		yes		cg22762992	rs204831	2	118570213	A	G	0.235202	2.92086e-08	no		-	-	-	-	-		-	-
cg26016712	1	28098981	F	II	STX12	TSS1500	shore	TSS1500-shore	chr1:28099628-28100031	EPIC	No_enhancer	NA	0.397152	6.06267	5.87083	0.617255	0.535061	0.082194	0.0989155	0.591535	4.87411e-07	0.00210755	yes		rs568817568;rs141690170;rs554422390;rs577384487	1;13;36;43		-		-		na	na	na	na	na	na	na	na	na		-	-	-	-	-		NM_177424	STX12
cg06697267	20	22565240	R	I	FOXA2	5'UTR	island	5'UTR-island	chr20:22562736-22566104	450K and EPIC	No_enhancer	ENSR00000135561	-4.07233	6.04092	5.81218	0.0685038	0.0496679	0.0188359	0.0162219	0.44282	5.21862e-07	0.00224267	no		rs370745578;rs189843959	10;1		-		-		cg06697267	rs6048191	20	22541920	G	A	0.122263	0.00432857	no		-	-	-	-	-		na	na
cg11194708	6	163570521	R	I	PACRG	Body	island	Body-island	chr6:163570162-163570814	450K and EPIC	No_enhancer	NA	0.791143	-6.02727	5.77535	0.590581	0.658483	-0.0679022	-0.10835	-0.672432	5.44722e-07	0.00232663	yes		rs189872436;rs563319849	36;32		-		-		cg11194708	rs10945873	6	163570292	A	T	0.755341	2.30202e-101	yes		-	-	-	-	-		NM_001080379	PACRG
cg16362203	18	54814283	R	II	BOD1L2	TSS200	opensea	TSS200-opensea		EPIC	No_enhancer	NA	2.17732	-6.02321	5.76439	0.778574	0.839518	-0.0609441	-0.0701922	-0.663767	5.51718e-07	0.00232917	yes		rs555913431;rs536681665	40;2		-		-		na	na	na	na	na	na	na	na	na		-	-	-	-	-		NM_001257964	BOD1L2
cg21919047	1	221054412	F	II	HLX-AS1	TSS1500	shore	TSS1500-shore	chr1:221054554-221054888	EPIC	No_enhancer	ENSR00000020421	1.93936	6.02306	5.764	0.812239	0.775248	0.0369908	0.0752723	0.69053	5.51966e-07	0.00232917	yes		rs186309465	37		-		-		na	na	na	na	na	na	na	na	na		-	-	-	-	-		na	na
cg11541108	1	159850438	R	II	CFAP45	Body	opensea	Body-opensea		EPIC	No_enhancer	NA	2.67791	6.01912	5.75336	0.888766	0.844217	0.0445495	0.0553699	0.71151	5.58847e-07	0.00234409	no		rs7550537;rs139464711;rs138411937;rs144418075	39;4;2;1		-		-		na	na	na	na	na	na	na	na	na		-	-	-	-	-		na	na
cg05282260	6	156983263	R	I		IGR	opensea	IGR-opensea		450K and EPIC	No_enhancer	ENSR00000205754;ENSR00000323873	2.44653	-6.00457	5.71409	0.766976	0.879343	-0.112367	-0.10626	-1.06016	5.84981e-07	0.00235588	yes		rs551391181	21		yes		-		cg05282260	rs73583386	6	156983289	A	G	-0.932544	1.63221e-241	yes		-	-	-	-	-		-	-
cg15410025	7	2727040	R	II	AMZ1	TSS1500	shore	TSS1500-shore	chr7:2727682-2728392	EPIC	No_enhancer	ENSR00000207825	1.50021	-6.00784	5.72291	0.596278	0.796546	-0.200268	-0.227606	-1.73677	5.79005e-07	0.00235588	yes		rs566543893;rs373276274;rs147764473	47;34;1		-		-		na	na	na	na	na	na	na	na	na		-	-	-	-	-		NM_133463	AMZ1
cg09330192	5	115296978	R	II	LVRN	TSS1500	shore	TSS1500-shore	chr5:115298350-115299137	EPIC	No_enhancer	ENSR00000185604	0.733707	6.01032	5.72962	0.691053	0.574546	0.116508	0.144484	0.929263	5.74505e-07	0.00235588	yes		rs7704899;rs12516208;rs559433025;rs181689935	40;35;27;5		-		-		na	na	na	na	na	na	na	na	na		-	-	-	-	-		na	na
cg25726513	4	1340596	F	I	KIAA1530	TSS1500	island	TSS1500-island	chr4:1340107-1341471	450K and EPIC	No_enhancer	ENSR00000164819	-3.14913	6.00445	5.71376	0.137116	0.0843211	0.0527949	0.0443631	0.682538	5.85203e-07	0.00235588	no					-		-		cg25726513	rs114910785	4	1304570	T	C	0.127895	0.00282961	no		-	-	-	-	-		na	na
cg13346869	8	37605517	F	II	LOC728024	Body	opensea	Body-opensea		450K and EPIC	No_enhancer	ENSR00000223562	0.30131	6.01199	5.73412	0.603515	0.517092	0.0864229	0.0987077	0.581869	5.71502e-07	0.00235588	yes		rs568318654;rs374948130;rs529190781	0;25;46		-		-		cg13346869	rs150564841	8	37621664	C	A	-0.111154	0.00953578	no		-	-	-	-	-		NR_003671	LOC728024
cg01369220	5	140248564	R	II	PCDHA7	Body	shore	Body-shore	chr5:140248789-140249140	450K and EPIC	No_enhancer	ENSR00000317561;ENSR00000404678	0.664597	6.0149	5.74197	0.649904	0.58629	0.0636139	0.103337	0.64965	5.66306e-07	0.00235588	yes		rs192231;rs529775415	27;22		-		-		cg01369220	rs62624460	5	140221098	G	C	-0.491659	2.1554e-34	yes		-	-	-	-	-		NM_018910	PCDHA7
cg06470855	13	112997365	R	I		IGR	island	IGR-island	chr13:112997192-112997717	450K and EPIC	No_enhancer	NA	3.01081	-6.0058	5.71742	0.846449	0.904633	-0.0581843	-0.0756864	-1.01801	5.82715e-07	0.00235588	yes		rs528164945;rs546821286;rs571498150	17;12;2		-		-		cg06470855	rs114939462	13	112997113	A	G	-0.16008	0.000179802	no		-	-	-	-	-		-	-
cg16003238	15	65670876	R	II	IGDCC3	TSS1500	shore	TSS1500-shore	chr15:65669310-65670617	450K and EPIC	No_enhancer	NA	-2.61652	5.99966	5.70083	0.159005	0.132876	0.0261284	0.0555052	0.655361	5.94076e-07	0.00237794	yes		rs527545184	6		-		-		cg16003238	rs56978083	15	65671927	G	C	0.710353	1.47247e-84	yes		-	-	-	-	-		NM_004884	IGDCC3
cg10857634	6	3140700	F	II	BPHL	Body	island	Body-island	chr6:3140555-3140785	EPIC	No_enhancer	NA	3.9085	-5.98248	5.65445	0.925977	0.943579	-0.0176026	-0.0198371	-0.47034	6.27016e-07	0.00249553	no		rs200124126;rs139721689;rs145296964;rs2231369;rs148787249	1;11;14;42;43		-		-		na	na	na	na	na	na	na	na	na		-	-	-	-	-		NM_004332	BPHL
cg17738778	7	2727059	R	II	AMZ1	TSS1500	shore	TSS1500-shore	chr7:2727682-2728392	EPIC	No_enhancer	ENSR00000207825	-0.116393	-5.97255	5.62764	0.383024	0.545164	-0.162139	-0.17982	-1.0793	6.46879e-07	0.00254567	yes		rs147764473	20		-		-		na	na	na	na	na	na	na	na	na		-	-	-	-	-		NM_133463	AMZ1
cg18862686	10	131479347	R	II	MGMT	Body	opensea	Body-opensea		450K and EPIC	No_enhancer	NA	2.89069	-5.97255	5.62763	0.868156	0.888065	-0.0199094	-0.0320184	-0.432206	6.46882e-07	0.00254567	no		rs181302556;rs562645380	39;4		-		-		cg18862686	rs75967772	10	131514488	T	G	-0.092079	0.0319311	no		-	-	-	-	-		NM_002412	MGMT
cg00811210	2	40064822	R	II		IGR	opensea	IGR-opensea		EPIC	No_enhancer	ENSR00000290571	2.62496	5.96923	5.61866	0.910158	0.769792	0.140366	0.168871	2.40277	6.53668e-07	0.00255801	no		rs199616028;rs547990737;rs566206637;rs6544263	22;11;2;1		-		-		na	na	na	na	na	na	na	na	na		-	-	-	-	-		-	-
cg18450930	11	5444223	R	II	OR51Q1	1stExon	opensea	1stExon-opensea		450K and EPIC	No_enhancer	NA	2.79642	-5.96119	5.59695	0.846129	0.887973	-0.0418437	-0.0505696	-0.639588	6.70385e-07	0.00260885	no		rs555285376;rs138734122	45;1		-		-		cg18450930	rs2647571	11	5444793	C	A	-0.391106	2.72883e-21	yes		-	-	-	-	-		na	na
cg25554190	5	178548700	F	II	ADAMTS2	Body	island	Body-island	chr5:178547421-178548701	450K and EPIC	No_enhancer	NA	2.41096	-5.95787	5.58798	0.803047	0.860227	-0.0571802	-0.0759903	-0.782807	6.77409e-07	0.00262162	yes					-		-		cg25554190	rs931618	5	178514747	T	C	-0.342316	2.25566e-16	yes		-	-	-	-	-		NM_021599	ADAMTS2
cg18516195	14	101012996	R	II	BEGAIN	Body	island	Body-island	chr14:101012840-101013117	450K and EPIC	No_enhancer	ENSR00000073150	-0.71711	5.95575	5.58226	0.448234	0.347158	0.101076	0.193311	1.30338	6.81935e-07	0.00262463	yes					-		-		cg18516195	rs7144681	14	100981973	T	G	0.821315	5.54627e-134	yes		rs4073738	2384	0.000149335	0.807153	-0.12899		NM_001159531	BEGAIN
cg27641317	2	71018044	R	II	FIGLA	TSS1500	shore	TSS1500-shore	chr2:71017028-71017976	450K and EPIC	No_enhancer	NA	0.169666	5.95125	5.57009	0.567913	0.502702	0.0652109	0.111408	0.666462	6.91647e-07	0.00263308	yes					-		-		cg27641317	rs13029619	2	71018092	A	G	0.813435	2.03627e-129	yes		-	-	-	-	-		na	na
cg06301726	16	86589283	R	I	MTHFSD	TSS1500	island	TSS1500-island	chr16:86588435-86589513	450K and EPIC	No_enhancer	NA	1.36841	5.95218	5.57261	0.749325	0.698871	0.0504538	0.074396	0.547083	6.89628e-07	0.00263308	no		rs539442440;rs75676498	16;13		-		-		cg06301726	rs3751796	16	86588993	C	T	-0.31753	3.47808e-14	yes		-	-	-	-	-		NM_001159379	MTHFSD
cg04497389	16	867594	R	II		IGR	island	IGR-island	chr16:867032-867833	450K and EPIC	No_enhancer	NA	0.381499	-5.93487	5.52582	0.51856	0.59548	-0.0769202	-0.0904343	-0.52992	7.28179e-07	0.00275717	yes		rs542434944;rs181540490;rs76252125;rs12325200	43;16;13;2		-		-		na	na	na	na	na	na	na	na	na		-	-	-	-	-		-	-
cg17345557	3	14274450	R	II		IGR	opensea	IGR-opensea		EPIC	No_enhancer	ENSR00000394966;ENSR00000302791	-0.728633	5.92503	5.49922	0.46607	0.328481	0.13759	0.1941	1.23247	7.51049e-07	0.00282847	no		rs535504923;rs191695401;rs6807275	36;9;1		-		-		na	na	na	na	na	na	na	na	na		-	-	-	-	-		-	-
cg25836922	16	10299877	F	II		IGR	opensea	IGR-opensea		EPIC	No_enhancer	NA	2.37171	-5.92029	5.4864	0.794397	0.856553	-0.062156	-0.101848	-0.952582	7.62318e-07	0.00285556	no		rs547373150;rs118093387;rs11861490	26;34;49		-		-		na	na	na	na	na	na	na	na	na		-	-	-	-	-		-	-
cg20808136	15	50086377	F	II		IGR	opensea	IGR-opensea		450K and EPIC	No_enhancer	NA	2.47493	-5.90409	5.44259	0.809449	0.866865	-0.0574157	-0.060583	-0.668761	8.0214e-07	0.00298875	no		rs535646699;rs56941195;rs575878142;rs189584884;rs571351093	0;1;18;25;42		-		-		cg20808136	rs62023972	15	50104058	G	C	-0.0942709	0.0280514	no		-	-	-	-	-		-	-
cg10837783	1	32741454	F	I	LCK	Body	island	Body-island	chr1:32740710-32741544	450K and EPIC	No_enhancer	NA	1.76987	5.89754	5.4249	0.802782	0.745734	0.0570482	0.102289	0.871167	8.18796e-07	0.00303467	yes		rs189890782	17		-		-		cg10837783	rs114772924	1	32719502	A	G	0.0845479	0.0489356	no		-	-	-	-	-		NM_001042771	LCK
cg13159946	20	30073521	F	II	NCRNA00028	TSS200	shore	TSS200-shore	chr20:30071912-30072315	450K and EPIC	No_enhancer	ENSR00000135982	-1.43551	5.89461	5.41695	0.330446	0.237891	0.0925544	0.0995732	0.715692	8.26391e-07	0.0030467	yes		rs2064818	42		-		yes		cg13159946	rs8120526	20	30068390	C	T	0.4253	2.90645e-25	yes		-	-	-	-	-		na	na
cg12610079	1	162838809	R	II	C1orf110	TSS1500	opensea	TSS1500-opensea		450K and EPIC	No_enhancer	NA	2.10229	-5.8906	5.4061	0.763752	0.835363	-0.0716108	-0.0778085	-0.706112	8.36871e-07	0.00306918	yes		rs550702727;rs567358083	26;2		-		-		cg12610079	rs11800473	1	162836981	C	T	0.233735	3.57728e-08	no		-	-	-	-	-		na	na
cg00230120	12	1609346	F	I	LOC100292680	TSS1500	opensea	TSS1500-opensea		450K and EPIC	No_enhancer	ENSR00000047673	4.90161	-5.87806	5.37218	0.954493	0.972395	-0.0179025	-0.0257982	-0.973987	8.70502e-07	0.00317589	yes		rs539961910;rs574515814	23;45		-		-		cg00230120	rs11061787	12	1611571	A	G	0.240793	1.33177e-08	no		-	-	-	-	-		NR_028415	LOC100292680
cg27425262	2	113953981	R	II	PSD4	Body	shelf	Body-shelf	chr2:113956343-113957042	450K and EPIC	No_enhancer	NA	2.04542	5.86474	5.33615	0.893436	0.695973	0.197462	0.192208	1.81371	9.07706e-07	0.00329447	no		rs4848318;rs576394202;rs71385890;rs10579377;rs62161331;rs62161332;rs572247358	31;23;9;8;7;6;2		-		-		na	na	na	na	na	na	na	na	na		-	-	-	-	-		NM_012455	PSD4
cg10941775	12	107767729	R	II	BTBD11	Body	opensea	Body-opensea		EPIC	No_enhancer	ENSR00000056953	0.301059	5.86153	5.32745	0.671203	0.469094	0.202109	0.35414	2.48592	9.1692e-07	0.00331075	no		rs193003137;rs11113292	23;1		-		-		na	na	na	na	na	na	na	na	na		-	-	-	-	-		NM_001018072	BTBD11
cg23831153	5	179095750	R	II		IGR	opensea	IGR-opensea		EPIC	No_enhancer	ENSR00000191575;ENSR00000318912	-0.185468	-5.8414	5.27299	0.393105	0.519149	-0.126044	-0.138184	-0.829955	9.76775e-07	0.00350878	no		rs560887528;rs191504265;rs57952044	24;8;1		-		-		na	na	na	na	na	na	na	na	na		-	-	-	-	-		-	-
cg22579691	19	36049734	R	II	ATP4A	Body	shore	Body-shore	chr19:36048556-36049673	450K and EPIC	No_enhancer	NA	1.31075	5.82747	5.23527	0.74841	0.684975	0.0634351	0.0909203	0.66647	1.02049e-06	0.0036471	no		rs537151167;rs185575934	36;7		-		-		cg22579691	rs748214	19	36048791	A	G	0.249896	3.55489e-09	no		-	-	-	-	-		NM_000704	ATP4A
cg05661164	12	52715043	R	I	KRT83	1stExon	island	1stExon-island	chr12:52714800-52715051	450K and EPIC	No_enhancer	NA	1.08303	-5.80687	5.17948	0.617305	0.711652	-0.094347	-0.143288	-0.927188	1.08875e-06	0.0038713	yes		rs558452885;rs201594412;rs200833070	39;21;4		-		-		cg05661164	rs998820	12	52712746	T	C	-0.724943	1.21737e-89	yes		-	-	-	-	-		NM_002282	KRT83
cg02300452	17	56596626	R	II	MTMR4	TSS1500	shore	TSS1500-shore	chr17:56595080-56595619	EPIC	No_enhancer	NA	-1.04412	5.79977	5.16027	0.364561	0.304478	0.0600832	0.083338	0.543094	1.11328e-06	0.00393856	no		rs62082152	7		-		-		na	na	na	na	na	na	na	na	na		-	-	-	-	-		NM_004687	MTMR4
cg18287711	20	62288918	R	II	RTEL1	TSS1500	shore	TSS1500-shore	chr20:62290246-62290462	EPIC	No_enhancer	NA	0.532506	5.79418	5.14512	0.640001	0.55747	0.0825315	0.0889585	0.540765	1.13302e-06	0.00394314	yes		rs540973777	1		-		-		na	na	na	na	na	na	na	na	na		-	-	-	-	-		NM_032957	RTEL1
cg13771240	3	63809051	F	II	C3orf49	Body	opensea	Body-opensea		EPIC	No_enhancer	NA	2.45264	-5.79407	5.14482	0.804286	0.866458	-0.0621722	-0.0535505	-0.596737	1.13341e-06	0.00394314	no					-		-		na	na	na	na	na	na	na	na	na		-	-	-	-	-		NR_026866	C3orf49
cg10574370	14	61345044	R	II	MNAT1	Body	opensea	Body-opensea		EPIC	No_enhancer	NA	1.15503	-5.79304	5.14203	0.612528	0.727786	-0.115258	-0.160309	-1.09674	1.13709e-06	0.00394314	no		rs573249417	1		-		-		na	na	na	na	na	na	na	na	na		-	-	-	-	-		NM_001177963	MNAT1
cg04730473	18	55137437	R	II	ONECUT2	Body	opensea	Body-opensea		EPIC	No_enhancer	NA	1.52506	5.79365	5.14369	0.771005	0.713176	0.0578297	0.116778	0.900016	1.1349e-06	0.00394314	no		rs34268486	2		-		-		na	na	na	na	na	na	na	na	na		-	-	-	-	-		na	na
cg01428157	9	95489276	F	II	BICD2	Body	opensea	Body-opensea		EPIC	No_enhancer	ENSR00000237941	-0.346726	5.79109	5.13676	0.503735	0.400745	0.10299	0.0935231	0.549994	1.14407e-06	0.00394778	no		rs539510712;rs545718274	0;1		-		-		na	na	na	na	na	na	na	na	na		-	-	-	-	-		NM_001003800	BICD2
cg27442419	16	33945328	F	I		IGR	shelf	IGR-shelf	chr16:33942605-33942876	450K and EPIC	No_enhancer	NA	-0.0471684	5.78661	5.12462	0.556274	0.450005	0.106269	0.13329	0.780465	1.16029e-06	0.00398413	no		rs528464889;rs371293441;rs565533751;rs77936642	1;12;29;51		-		-		cg27442419	rs575915156	16	33897044	A	G	-0.0788155	0.0664744	no		-	-	-	-	-		-	-
cg17873750	1	116382984	F	II	NHLH2	5'UTR	shore	5'UTR-shore	chr1:116380359-116382364	450K and EPIC	No_enhancer	NA	1.91435	5.78198	5.11206	0.796258	0.777374	0.0188841	0.0829834	0.779192	1.17732e-06	0.00402287	no					-		-		cg17873750	rs4839047	1	116383333	A	C	0.212172	6.04965e-07	no		-	-	-	-	-		NM_005599	NHLH2
cg08549829	9	109848914	F	II	MIR548Q	TSS200	opensea	TSS200-opensea		450K and EPIC	No_enhancer	NA	2.52819	5.77845	5.10251	0.948191	0.65139	0.296801	0.253945	3.24271	1.19044e-06	0.00404795	no		rs7861530;rs74885622;rs146452001;rs140955304	0;1;21;47		yes		-		na	na	na	na	na	na	na	na	na		-	-	-	-	-		na	na
cg03894796	8	144361315	R	II		IGR	island	IGR-island	chr8:144360666-144361504	450K and EPIC	No_enhancer	ENSR00000232050	0.245267	-5.76589	5.06847	0.466965	0.590464	-0.123499	-0.11394	-0.666955	1.23837e-06	0.0041762	no		rs547483172;rs559054456	36;27		-		yes		cg03894796	rs66944623	8	144371367	C	G	-0.288598	7.08553e-12	yes		-	-	-	-	-		-	-
cg23341643	20	37602673	F	II	DHX35	Body	opensea	Body-opensea		EPIC	No_enhancer	ENSR00000137067	0.562332	-5.76545	5.06728	0.531501	0.632655	-0.101154	-0.153035	-0.944833	1.24008e-06	0.0041762	no		rs534386254;rs144535146;rs574253698	11;17;22		-		-		na	na	na	na	na	na	na	na	na		-	-	-	-	-		NR_033905	DHX35
cg22846149	20	56064151	F	II	HMGB1L1	TSS200	opensea	TSS200-opensea		450K and EPIC	No_enhancer	NA	1.29531	-5.76383	5.0629	0.648898	0.74457	-0.0956719	-0.102256	-0.717075	1.2464e-06	0.00417741	no		rs6128051;rs569746038	6;33		-		-		cg22846149	rs6025590	20	56070505	A	G	0.102168	0.0172421	no		-	-	-	-	-		na	na
cg03289961	2	26492859	R	II	HADHB	ExonBnd	opensea	ExonBnd-opensea		EPIC	No_enhancer	ENSR00000114269	0.379804	-5.76216	5.05837	0.486258	0.613914	-0.127655	-0.141922	-0.849706	1.25296e-06	0.00417941	no		rs201248466;rs538575997;rs200777054;rs186435462;rs151302743	50;49;41;27;4		-		-		na	na	na	na	na	na	na	na	na		-	-	-	-	-		NM_000183	HADHB
cg09373148	3	138152837	F	I	ESYT3	TSS1500	shore	TSS1500-shore	chr3:138153269-138154621	450K and EPIC	No_enhancer	NA	0.362765	5.75836	5.04808	0.606117	0.532791	0.0733259	0.0941187	0.563595	1.26801e-06	0.0041897	yes		rs569830353;rs538776857;rs182995066;rs572246862	0;2;24;35		-		-		cg09373148	rs1679181	3	138152940	C	A	-0.252241	2.5084e-09	no		-	-	-	-	-		NM_031913	ESYT3
cg05468028	21	30391383	R	I	RWDD2B	Body	island	Body-island	chr21:30391264-30391758	450K and EPIC	No_enhancer	ENSR00000141142	-2.97007	5.75881	5.04928	0.181753	0.0928526	0.0889009	0.126514	1.62902	1.26624e-06	0.0041897	yes					-		-		cg05468028	rs8133768	21	30400110	G	A	-0.400404	2.51704e-22	yes		-	-	-	-	-		NM_016940	RWDD2B
cg14707231	5	43001138	R	II		IGR	shore	IGR-shore	chr5:43000343-43000791	450K and EPIC	No_enhancer	ENSR00000180162;ENSR00000402937	-0.935808	5.75148	5.02942	0.379369	0.328266	0.0511036	0.144489	0.926195	1.29574e-06	0.00426122	yes		rs567757541;rs535081196	9;1		-		-		cg14707231	rs200252290	5	43016616	G	T	0.10129	0.0182287	no		-	-	-	-	-		-	-
cg26706163	19	59073369	R	II	MZF1	3'UTR	shore	3'UTR-shore	chr19:59073413-59074755	450K and EPIC	No_enhancer	ENSR00000111892	0.299665	5.7448	5.01133	0.586059	0.528638	0.057421	0.0830206	0.489565	1.32319e-06	0.00433119	no		rs529743630;rs546724833;rs559645769	24;8;2		-		-		cg26706163	rs13345233	19	59029306	G	A	0.118736	0.00560119	no		-	-	-	-	-		NM_198055	MZF1
cg04831505	12	72233240	F	II	TBC1D15	TSS1500	shore	TSS1500-shore	chr12:72233323-72233635	450K and EPIC	No_enhancer	ENSR00000053951	-0.523261	5.74026	4.99901	0.471384	0.373055	0.0983293	0.115765	0.690142	1.34224e-06	0.00433278	yes		rs184589876	7		-		yes		cg04831505	rs328730	12	72201706	C	T	-0.0878617	0.0406948	no		-	-	-	-	-		NR_027449	TBC1D15
cg02687418	11	85393765	F	II		IGR	opensea	IGR-opensea		450K and EPIC	No_enhancer	ENSR00000359160	0.279551	5.74044	4.99951	0.603267	0.511226	0.0920413	0.100182	0.593549	1.34146e-06	0.00433278	yes		rs577958224	0		-		-		cg02687418	rs290186	11	85395652	G	A	-0.594531	3.34403e-53	yes		-	-	-	-	-		-	-
cg15030584	13	27927676	R	II		IGR	opensea	IGR-opensea		EPIC	No_enhancer	ENSR00000060323	-0.790374	-5.74055	4.9998	0.359364	0.373771	-0.0144069	-0.0681503	-0.432572	1.34101e-06	0.00433278	no		rs549813566;rs569184413	37;24		-		-		na	na	na	na	na	na	na	na	na		-	-	-	-	-		-	-
cg13038195	5	60919296	F	II		IGR	shelf	IGR-shelf	chr5:60921534-60922472	EPIC	No_enhancer	NA	0.396519	5.72642	4.96151	0.698175	0.472359	0.225816	0.273354	1.7622	1.40187e-06	0.00450451	no		rs10053221;rs62365011;rs190295731	0;33;48		-		-		na	na	na	na	na	na	na	na	na		-	-	-	-	-		-	-
cg14289228	7	56183578	R	II	LOC389493	3'UTR	island	3'UTR-island	chr7:56183577-56184165	450K and EPIC	No_enhancer	NA	-0.257012	5.71696	4.93585	0.484332	0.43729	0.0470421	0.0835747	0.487083	1.44418e-06	0.00461929	no					-		-		cg14289228	rs62457286	7	56144656	T	C	0.337458	6.27878e-16	yes		-	-	-	-	-		na	na
cg13175563	17	33906288	F	II	PEX12	TSS1500	shore	TSS1500-shore	chr17:33905502-33905726	EPIC	No_enhancer	ENSR00000093496	-2.43727	5.71392	4.9276	0.18809	0.144169	0.0439213	0.0798799	0.879396	1.45805e-06	0.00464245	no		rs544243763	16		-		-		na	na	na	na	na	na	na	na	na		-	-	-	-	-		NM_000286	PEX12
cg21859594	12	4872801	F	I	GALNT8	Body	opensea	Body-opensea		450K and EPIC	No_enhancer	ENSR00000266902;ENSR00000048109	2.48958	5.70987	4.91663	0.869561	0.828631	0.0409308	0.0579881	0.676031	1.47671e-06	0.00468059	no		rs111554769	24		-		-		cg21859594	rs17177150	12	4896783	G	A	-0.230059	5.91214e-08	no		-	-	-	-	-		NM_017417	GALNT8
cg27382146	20	56523444	F	II		IGR	opensea	IGR-opensea		EPIC	No_enhancer	ENSR00000139305	3.03603	5.7035	4.89936	0.934986	0.827573	0.107413	0.122231	1.69169	1.50657e-06	0.0047537	no		rs78166001;rs326834;rs539327317	0;38;44		-		-		na	na	na	na	na	na	na	na	na		-	-	-	-	-		-	-
cg14815891	20	29611903	R	I	FRG1B	Body	island	Body-island	chr20:29611520-29612357	450K and EPIC	No_enhancer	ENSR00000135942	-0.970135	5.70019	4.89038	0.57549	0.238096	0.337395	0.327025	2.30503	1.52231e-06	0.00478185	no		rs548363498;rs568541696;rs533898528;rs547808033	51;23;21;12		-		-		cg14815891	rs6087264	20	29605907	G	A	-0.374734	1.51467e-19	yes		-	-	-	-	-		NR_003579	FRG1B
cg12580893	13	112985499	F	II		IGR	island	IGR-island	chr13:112984966-112985733	450K and EPIC	No_enhancer	NA	-1.71565	-5.68983	4.8623	0.185856	0.278971	-0.0931152	-0.127833	-1.09174	1.57266e-06	0.00491795	yes					-		-		cg12580893	rs3742224	13	112986588	T	G	-0.246887	5.53299e-09	no		-	-	-	-	-		-	-
cg01667892	5	23507656	F	II	PRDM9	TSS200	opensea	TSS200-opensea		450K and EPIC	No_enhancer	ENSR00000402613	2.03359	5.68566	4.85099	0.850282	0.762611	0.0876719	0.0875955	0.86232	1.5934e-06	0.00491897	yes		rs536166302;rs556137078	44;45		-		yes		cg01667892	rs71611252	5	23462217	A	G	0.225342	1.11256e-07	no		-	-	-	-	-		na	na
cg09796583	10	73156647	R	I	CDH23	TSS200	island	TSS200-island	chr10:73156164-73157954	450K and EPIC	No_enhancer	ENSR00000260123;ENSR00000029552	-1.50188	5.68553	4.85064	0.293615	0.243082	0.050533	0.0762671	0.562682	1.59404e-06	0.00491897	no		rs112900355;rs535026093;rs561586751	24;17;3		-		-		cg09796583	rs1890886	10	73151645	T	C	0.142591	0.000861994	no		-	-	-	-	-		NM_001171932	CDH23
cg24140133	1	201246020	R	II		IGR	opensea	IGR-opensea		EPIC	No_enhancer	NA	1.28248	5.68553	4.85063	0.828423	0.595901	0.232523	0.28946	2.05291	1.59405e-06	0.00491897	no		rs573640464;rs12128083	32;2		-		-		na	na	na	na	na	na	na	na	na		-	-	-	-	-		-	-
cg07607752	17	38024353	R	I	ZPBP2	TSS200	island	TSS200-island	chr17:38024145-38024637	EPIC	No_enhancer	ENSR00000094002	-1.33769	5.6835	4.84514	0.357145	0.244187	0.112958	0.106213	0.767624	1.60423e-06	0.00492867	yes		rs28661251	24		-		-		na	na	na	na	na	na	na	na	na		-	-	-	-	-		na	na
cg23050227	8	112241152	F	II		IGR	opensea	IGR-opensea		450K and EPIC	No_enhancer	NA	2.19519	-5.68113	4.83869	0.792429	0.836741	-0.0443115	-0.0429039	-0.41164	1.61626e-06	0.00494394	no		rs193174411	1		-		-		cg23050227	rs75669553	8	112279458	G	A	0.0933417	0.0296437	no		-	-	-	-	-		-	-
cg01353823	16	19512060	R	II		IGR	opensea	IGR-opensea		EPIC	No_enhancer	NA	1.14682	-5.67311	4.81694	0.607525	0.730406	-0.122881	-0.114315	-0.767258	1.6575e-06	0.00504804	no		rs559799449	44		-		-		na	na	na	na	na	na	na	na	na		-	-	-	-	-		-	-
cg25502144	20	30073546	F	I	NCRNA00028	TSS200	shore	TSS200-shore	chr20:30071912-30072315	450K and EPIC	No_enhancer	ENSR00000135982	-1.71933	5.66875	4.80512	0.305752	0.198465	0.107287	0.128433	1.00576	1.68035e-06	0.00509547	yes		rs2064818	17		-		yes		cg25502144	rs6057911	20	30061695	G	C	0.324977	8.03067e-15	yes		-	-	-	-	-		na	na
cg00337361	11	6423558	R	II	APBB1	Body	opensea	Body-opensea		EPIC	No_enhancer	ENSR00000036290	-0.378281	-5.66602	4.79772	0.420849	0.44515	-0.0243003	-0.0730628	-0.434302	1.69481e-06	0.00511716	no		rs544653093;rs555807584	22;1		-		-		na	na	na	na	na	na	na	na	na		-	-	-	-	-		NM_001257323	APBB1
cg11299030	18	74781061	R	II	MBP	Body	opensea	Body-opensea		EPIC	Enhancer	ENSR00000105235	2.85291	5.66267	4.78863	0.890001	0.862483	0.0275186	0.0610579	0.880073	1.71275e-06	0.00514916	no		rs533959531;rs570526272;rs184854148	34;17;2		-		-		na	na	na	na	na	na	na	na	na		-	-	-	-	-		NM_001025090	MBP
cg20304530	15	88502498	R	II	NTRK3	Body	opensea	Body-opensea		EPIC	No_enhancer	NA	3.15241	5.65497	4.76774	0.924348	0.872054	0.0522938	0.0628091	0.981679	1.75468e-06	0.00523031	no		rs143597592;rs192641347;rs150589532	26;18;1		-		-		na	na	na	na	na	na	na	na	na		-	-	-	-	-		NM_001243101	NTRK3
cg01861447	17	40463735	R	II	STAT5A	3'UTR	shore	3'UTR-shore	chr17:40464293-40464947	EPIC	No_enhancer	ENSR00000094369	2.2452	5.6551	4.7681	0.85558	0.800478	0.0551022	0.0558582	0.589009	1.75396e-06	0.00523031	no		rs560317850;rs527940414;rs549283356;rs137952621	22;19;9;6		-		-		na	na	na	na	na	na	na	na	na		-	-	-	-	-		NM_003152	STAT5A
cg09725915	2	70369583	F	I		IGR	island	IGR-island	chr2:70369139-70370130	450K and EPIC	No_enhancer	ENSR00000118669	-4.23747	5.65291	4.76217	0.0633998	0.0439227	0.0194771	0.0206762	0.580199	1.76604e-06	0.00524186	no					-		-		cg09725915	rs35522026	2	70386169	A	G	-0.101388	0.0181165	no		-	-	-	-	-		-	-
cg10384133	9	45733081	F	II		IGR	shore	IGR-shore	chr9:45733487-45733690	450K and EPIC	No_enhancer	NA	0.997596	5.64398	4.73793	0.702278	0.63091	0.0713672	0.135552	1.0006	1.81632e-06	0.00536834	no		rs142940274	23		-		-		na	na	na	na	na	na	na	na	na		-	-	-	-	-		-	-
cg25503513	1	65774850	R	II	DNAJC6	TSS1500	shore	TSS1500-shore	chr1:65775018-65775746	EPIC	No_enhancer	ENSR00000007966	-2.14449	5.64059	4.72873	0.200878	0.180737	0.0201417	0.0720847	0.660164	1.83576e-06	0.0053979	no					-		-		na	na	na	na	na	na	na	na	na		-	-	-	-	-		NM_001256864	DNAJC6
cg06844930	4	125633631	F	I	ANKRD50	5'UTR	island	5'UTR-island	chr4:125633390-125634275	450K and EPIC	No_enhancer	ENSR00000172968	-2.01237	5.63955	4.72592	0.231576	0.179831	0.0517446	0.0422711	0.38129	1.84173e-06	0.0053979	no					-		-		cg06844930	rs79621301	4	125609506	G	A	0.0998188	0.0199937	no		-	-	-	-	-		NM_001167882	ANKRD50
cg14398353	9	113733131	R	II	LPAR1	Body	opensea	Body-opensea		450K and EPIC	No_enhancer	NA	1.66983	5.63395	4.71072	0.766093	0.742664	0.0234293	0.114301	0.953012	1.87444e-06	0.00547088	no		rs528560361;rs372401058	22;1		-		-		cg14398353	rs3758284	9	113736270	G	T	-0.628637	4.61834e-61	yes		-	-	-	-	-		NM_057159	LPAR1
cg03401077	15	79576454	R	II	ANKRD34C-AS1	TSS200	shore	TSS200-shore	chr15:79576059-79576270	EPIC	No_enhancer	NA	-0.375093	5.62707	4.69206	0.467354	0.414902	0.0524524	0.0540684	0.317122	1.91537e-06	0.00549869	yes		rs563615325	11		-		-		na	na	na	na	na	na	na	na	na		-	-	-	-	-		na	na
cg04122815	5	43039592	R	II	C5orf39	1stExon	shore	1stExon-shore	chr5:43040345-43040633	450K and EPIC	No_enhancer	ENSR00000180168	1.00598	-5.62719	4.69239	0.638334	0.682656	-0.0443218	-0.0855625	-0.574086	1.91464e-06	0.00549869	yes		rs10971	1		-		-		cg04122815	rs13169563	5	43054747	G	A	0.310949	1.22813e-13	yes		-	-	-	-	-		na	na
cg16972644	5	15615090	F	II	CTD-2350J17.1	Body	opensea	Body-opensea		EPIC	No_enhancer	NA	3.655	-5.63016	4.70045	0.915187	0.932559	-0.0173718	-0.0190783	-0.40016	1.89687e-06	0.00549869	no		rs552403826;rs199536340;rs531680099	0;1;49		-		-		na	na	na	na	na	na	na	na	na		-	-	-	-	-		na	na
cg05418106	11	23421790	R	I		IGR	opensea	IGR-opensea		450K and EPIC	No_enhancer	NA	1.96857	-5.6274	4.69296	0.762459	0.815402	-0.0529431	-0.0511171	-0.457525	1.91338e-06	0.00549869	no		rs193011019;rs373031068;rs561909923	23;13;1		-		-		cg05418106	rs138468492	11	23458021	A	G	-0.114311	0.00766857	no		-	-	-	-	-		-	-
cg26365831	21	30391822	R	II	RWDD2B	TSS200	shore	TSS200-shore	chr21:30391264-30391758	EPIC	No_enhancer	ENSR00000141142	-3.73001	5.62177	4.67768	0.0949718	0.0634262	0.0315456	0.0533528	1.09363	1.94751e-06	0.00556814	yes		rs548240895	49		-		-		na	na	na	na	na	na	na	na	na		-	-	-	-	-		NM_016940	RWDD2B
cg02024240	5	159669974	R	II		IGR	opensea	IGR-opensea		EPIC	No_enhancer	NA	3.49913	5.6202	4.67343	0.949876	0.878511	0.0713653	0.0753998	1.40774	1.95712e-06	0.00557288	no		rs530133593;rs114812228;rs72812240	36;34;1		-		-		na	na	na	na	na	na	na	na	na		-	-	-	-	-		-	-
cg07462804	4	81105375	R	I	PRDM8	TSS1500	island	TSS1500-island	chr4:81104761-81105527	450K and EPIC	No_enhancer	ENSR00000169850	-4.78647	5.61522	4.6599	0.0422235	0.0312163	0.0110072	0.0110191	0.461161	1.98801e-06	0.00563792	no		rs549481168;rs185591902	47;10		-		-		cg07462804	rs3817353	4	81119096	G	C	0.118316	0.00577311	no		-	-	-	-	-		NM_020226	PRDM8
cg25723331	11	44613980	R	II	CD82	5'UTR	opensea	5'UTR-opensea		EPIC	Enhancer	ENSR00000039308	2.59367	5.61351	4.65526	0.864837	0.849532	0.0153055	0.0455568	0.563346	1.99871e-06	0.00564541	no		rs151076609;rs570418357	36;2		-		-		na	na	na	na	na	na	na	na	na		-	-	-	-	-		NM_001024844	CD82
cg00157199	20	29551622	F	I		IGR	island	IGR-island	chr20:29550849-29551855	450K and EPIC	No_enhancer	NA	-0.299834	5.61212	4.65149	0.665933	0.31589	0.350043	0.336613	2.2342	2.00746e-06	0.00564734	no		rs573162685;rs143130231;rs2424830;rs575450568	14;15;26;31		yes		yes		cg00157199	rs6057289	20	29558624	G	T	0.146151	0.000635087	no		-	-	-	-	-		-	-
cg08530439	5	178976985	R	II	RUFY1	TSS1500	shore	TSS1500-shore	chr5:178977298-178978291	EPIC	No_enhancer	NA	2.91698	-5.61052	4.64715	0.851166	0.8949	-0.0437343	-0.0717325	-0.898373	2.01756e-06	0.00565307	no		rs10074573;rs531664482	21;1		-		-		na	na	na	na	na	na	na	na	na		-	-	-	-	-		NM_001040452	RUFY1
cg20218135	19	17409380	R	II	ABHD8	Body	shelf	Body-shelf	chr19:17412036-17412417	450K and EPIC	No_enhancer	NA	-0.19542	-5.6073	4.63843	0.30524	0.641749	-0.336509	-0.468702	-4.00739	2.03804e-06	0.00568768	no		rs561002144;rs530250382;rs12982058	12;3;2		-		-		na	na	na	na	na	na	na	na	na		-	-	-	-	-		NM_024527	ABHD8
cg02606018	12	10658281	R	II		IGR	opensea	IGR-opensea		450K and EPIC	No_enhancer	NA	-0.639026	-5.59803	4.61325	0.362864	0.410637	-0.0477727	-0.0707869	-0.435685	2.09828e-06	0.00583257	no		rs537143353;rs557160067	33;27		-		-		cg02606018	rs7296695	12	10703211	C	T	0.0945102	0.0276536	no		-	-	-	-	-		-	-
cg12356266	8	99984350	R	II		IGR	shore	IGR-shore	chr8:99984584-99985072	450K and EPIC	No_enhancer	NA	2.17442	5.59625	4.60843	0.840283	0.801295	0.0389872	0.0549433	0.544374	2.11002e-06	0.00584201	yes		rs549531913;rs146599521;rs538529134	49;2;1		-		yes		cg12356266	rs11987297	8	99938470	C	T	0.127701	0.00287228	no		-	-	-	-	-		-	-
cg01778455	9	137704080	R	II	COL5A1	Body	opensea	Body-opensea		EPIC	No_enhancer	ENSR00000242835	1.63245	5.58464	4.57692	0.806303	0.711552	0.0947517	0.106265	0.917801	2.18837e-06	0.0060351	no		rs572201975;rs10745387;rs557714620	25;24;21		-		-		na	na	na	na	na	na	na	na	na		-	-	-	-	-		NM_000093	COL5A1
cg01997599	19	49689673	R	II	TRPM4	Body	shelf	Body-shelf	chr19:49685863-49686233	450K and EPIC	No_enhancer	NA	-0.521268	5.58261	4.57141	0.494587	0.371431	0.123156	0.177866	1.21831	2.20236e-06	0.00604987	no		rs187277350;rs35301859	14;1		-		-		na	na	na	na	na	na	na	na	na		-	-	-	-	-		NM_001195227	TRPM4
cg02670903	15	69325340	R	II	MIR548H4	Body	island	Body-island	chr15:69325339-69325617	450K and EPIC	No_enhancer	NA	3.51848	-5.57975	4.56365	0.900459	0.928054	-0.0275943	-0.0403046	-0.73515	2.22223e-06	0.00608061	yes		rs34564082;rs183310993	34;7		-		-		cg02670903	rs16952787	15	69375239	A	T	-0.283841	1.60578e-11	yes		-	-	-	-	-		na	na
cg10776186	13	25875020	F	II	NUPL1	TSS1500	island	TSS1500-island	chr13:25874994-25876200	450K and EPIC	No_enhancer	ENSR00000060139	1.56176	5.57184	4.5422	0.769813	0.729309	0.0405038	0.0602074	0.47648	2.27807e-06	0.00620215	yes		rs186402485;rs74042916	2;40		-		yes		cg10776186	rs9511750	13	25868748	T	G	-0.0858643	0.0455083	no		-	-	-	-	-		NM_001008564	NUPL1
cg22587479	2	219738226	F	I	WNT6	Body	island	Body-island	chr2:219738081-219738788	450K and EPIC	No_enhancer	ENSR00000388148;ENSR00000130471	-3.47245	5.57096	4.53981	0.127977	0.0674943	0.0604825	0.0691056	1.17584	2.28436e-06	0.00620215	yes		rs551775313	29		-		-		cg22587479	rs539299796	2	219724264	T	G	-0.135685	0.00152882	no		-	-	-	-	-		na	na
cg23800023	11	128333573	R	II	ETS1	Body	opensea	Body-opensea		EPIC	No_enhancer	ENSR00000360545	0.435353	5.56306	4.51836	0.68133	0.4937	0.18763	0.217766	1.39975	2.34176e-06	0.00627206	no		rs369416585	2		-		-		na	na	na	na	na	na	na	na	na		-	-	-	-	-		NM_005238	ETS1
cg21273275	1	24648328	R	I	GRHL3	TSS1500	island	TSS1500-island	chr1:24648202-24648985	450K and EPIC	No_enhancer	NA	0.887233	5.5621	4.51575	0.713836	0.599198	0.114639	0.116718	0.768244	2.34885e-06	0.00627206	yes		rs187963975	34		-		-		cg21273275	rs12121909	1	24610584	G	A	0.323707	1.03425e-14	yes		-	-	-	-	-		NM_198174	GRHL3
cg09327358	16	27279496	R	II	NSMCE1	5'UTR	shore	5'UTR-shore	chr16:27279886-27280243	450K and EPIC	No_enhancer	ENSR00000084767	-0.329545	5.56574	4.52563	0.479516	0.420023	0.0594929	0.0738947	0.433632	2.32215e-06	0.00627206	yes		rs184386984;rs549986682;rs77590685	36;26;1		-		-		cg09327358	rs4499236	16	27254131	C	T	0.16891	7.64138e-05	no		-	-	-	-	-		NM_145080	NSMCE1
cg00009196	20	19954588	F	II	RIN2	Body	shore	Body-shore	chr20:19955536-19956034	450K and EPIC	No_enhancer	ENSR00000135378	1.76239	5.56128	4.51353	0.785845	0.753663	0.0321818	0.0942423	0.835566	2.35488e-06	0.00627206	no		rs148001651;rs199575	1;13		-		-		cg00009196	rs199575	20	19954601	G	A	0.674065	3.45093e-73	yes		-	-	-	-	-		NM_018993	RIN2
cg26952303	19	51170175	R	II	SHANK1	Body	island	Body-island	chr19:51169659-51172023	EPIC	No_enhancer	NA	-0.771166	5.56257	4.51704	0.393537	0.354765	0.0387713	0.056364	0.344318	2.34534e-06	0.00627206	yes		rs375795144	30		-		-		na	na	na	na	na	na	na	na	na		-	-	-	-	-		NM_016148	SHANK1
cg10807372	17	8908729	R	II		IGR	shore	IGR-shore	chr17:8906236-8908080	EPIC	No_enhancer	NA	3.75158	-5.54538	4.47037	0.921226	0.935874	-0.0146473	-0.0211979	-0.444724	2.47542e-06	0.00656813	no					-		-		na	na	na	na	na	na	na	na	na		-	-	-	-	-		-	-
cg02237368	7	44103276	F	II	PGAM2	Body	shore	Body-shore	chr7:44104746-44105116	450K and EPIC	No_enhancer	ENSR00000211776	2.44107	-5.53747	4.4489	0.787835	0.871455	-0.0836202	-0.0665114	-0.724975	2.53765e-06	0.00668395	no		rs377453712	32		-		-		cg02237368	rs11767165	7	44102037	C	T	0.493125	1.28374e-34	yes		-	-	-	-	-		NM_000290	PGAM2
cg14606431	2	71126505	F	II	VAX2	TSS1500	shore	TSS1500-shore	chr2:71126720-71129209	450K and EPIC	No_enhancer	NA	0.687528	5.5374	4.44872	0.669634	0.578858	0.0907759	0.0960812	0.599381	2.53815e-06	0.00668395	yes		rs528547383	0		-		-		cg14606431	rs2234495	2	71127794	A	C	0.34867	5.75153e-17	yes		-	-	-	-	-		NM_012476	VAX2
cg16896144	2	36705618	R	II	CRIM1	Body	opensea	Body-opensea		EPIC	No_enhancer	ENSR00000384052	-0.710764	5.52322	4.41023	0.464566	0.341048	0.123518	0.2674	1.71741	2.65368e-06	0.006962	no		rs861051;rs536557348;rs117167338;rs76869396	41;36;34;1		-		-		na	na	na	na	na	na	na	na	na		-	-	-	-	-		NM_016441	CRIM1
cg23250574	6	28661310	F	I		IGR	opensea	IGR-opensea		450K and EPIC	No_enhancer	NA	-2.82304	5.51391	4.38495	0.161471	0.110772	0.0506988	0.0864244	1.00768	2.73237e-06	0.00705395	no		rs577699382;rs183968035;rs150293316	0;41;45		-		yes		cg23250574	rs7383248	6	28668480	C	A	0.216734	3.40532e-07	no		-	-	-	-	-		-	-
cg14501431	2	74777409	F	II	LOXL3	TSS1500	shore	TSS1500-shore	chr2:74776016-74776897	EPIC	No_enhancer	ENSR00000385125	1.93799	5.51498	4.38786	0.827027	0.766379	0.0606482	0.0526432	0.4892	2.7232e-06	0.00705395	no					-		-		na	na	na	na	na	na	na	na	na		-	-	-	-	-		NM_032603	LOXL3
cg23701943	10	100011569	R	II	LOXL4	Body	opensea	Body-opensea		EPIC	No_enhancer	NA	-0.878572	-5.51219	4.38029	0.344906	0.359283	-0.014377	-0.0562549	-0.362712	2.74712e-06	0.00705395	yes		rs72828469	45		-		-		na	na	na	na	na	na	na	na	na		-	-	-	-	-		NM_032211	LOXL4
cg17520932	7	120498630	F	II	TSPAN12	TSS1500	shore	TSS1500-shore	chr7:120497120-120498220	EPIC	No_enhancer	ENSR00000217357	-1.36765	5.51079	4.37649	0.28336	0.284239	-0.00087883	0.0727842	0.519345	2.75922e-06	0.00705395	no		rs560876132;rs116034516;rs564519466	12;19;49		-		-		na	na	na	na	na	na	na	na	na		-	-	-	-	-		NM_012338	TSPAN12
cg07775309	3	12595852	F	II		IGR	shelf	IGR-shelf	chr3:12598391-12599051	450K and EPIC	No_enhancer	ENSR00000148661	-2.54071	5.51081	4.37653	0.194737	0.124731	0.0700067	0.0757338	0.873339	2.75908e-06	0.00705395	yes		rs540288607	26		-		-		cg07775309	rs13322614	3	12588398	A	G	0.57805	9.91837e-50	yes		-	-	-	-	-		-	-
cg06877024	6	28743586	R	II		IGR	opensea	IGR-opensea		450K and EPIC	No_enhancer	NA	-1.74923	-5.51245	4.381	0.20543	0.24724	-0.04181	-0.0519029	-0.431309	2.74489e-06	0.00705395	no		rs11754275	21		-		-		cg06877024	rs9257128	6	28718300	A	G	-0.125151	0.00348813	no		-	-	-	-	-		-	-
cg10480135	14	76701070	R	II		IGR	opensea	IGR-opensea		EPIC	No_enhancer	NA	1.8101	5.51512	4.38825	0.80236	0.760138	0.0422223	0.0475911	0.409728	2.72197e-06	0.00705395	no		rs114160839	1		-		-		na	na	na	na	na	na	na	na	na		-	-	-	-	-		-	-
cg06430233	15	76636200	R	II		IGR	shore	IGR-shore	chr15:76632262-76635515	EPIC	No_enhancer	NA	2.61719	5.50374	4.35735	0.877048	0.84496	0.0320876	0.0439386	0.536279	2.82095e-06	0.00718555	yes					-		-		na	na	na	na	na	na	na	na	na		-	-	-	-	-		-	-
cg17655970	13	112985463	R	I		IGR	island	IGR-island	chr13:112984966-112985733	450K and EPIC	No_enhancer	NA	-2.51572	-5.50258	4.3542	0.106521	0.223713	-0.117192	-0.146443	-2.09046	2.83122e-06	0.00718559	yes		rs574819657;rs114991669;rs554326191;rs187293342	46;40;11;6		-		-		cg17655970	rs9577706	13	112985724	G	C	-0.304041	4.46534e-13	yes		-	-	-	-	-		-	-
cg02625623	13	23493069	F	II		IGR	shelf	IGR-shelf	chr13:23489630-23490058	450K and EPIC	No_enhancer	NA	2.35107	-5.50138	4.35094	0.807686	0.851737	-0.0440511	-0.0397059	-0.412918	2.84191e-06	0.00718667	no		rs540380062	8		-		-		cg02625623	rs117241184	13	23449281	T	C	-0.142481	0.000870033	no		-	-	-	-	-		-	-
cg17835016	13	113784082	F	II	F10	Body	island	Body-island	chr13:113783886-113784702	450K and EPIC	No_enhancer	NA	1.76147	5.49468	4.33275	0.800933	0.749136	0.0517967	0.0714253	0.595974	2.90231e-06	0.00731295	yes		rs562250308;rs529474353	4;51		-		-		cg17835016	rs483949	13	113784407	T	G	-0.394141	1.26381e-21	yes		-	-	-	-	-		NM_000504	F10
cg05760765	12	125243098	F	II		IGR	opensea	IGR-opensea		450K and EPIC	No_enhancer	NA	0.0480004	-5.49354	4.32965	0.400617	0.580171	-0.179555	-0.126563	-0.741324	2.91273e-06	0.00731295	no		rs367745520;rs188367171	22;29		-		-		cg05760765	rs701101	12	125242856	G	A	-0.337324	6.45824e-16	yes		-	-	-	-	-		-	-
cg16175571	17	45930672	R	II	SP6	5'UTR	shore	5'UTR-shore	chr17:45928211-45928710	EPIC	No_enhancer	NA	-0.918579	5.49182	4.32499	0.380554	0.326401	0.0541531	0.0930329	0.583317	2.92846e-06	0.00732618	yes		rs539449135;rs149036956	45;2		-		-		na	na	na	na	na	na	na	na	na		-	-	-	-	-		na	na
cg08133631	1	26527909	R	I	CATSPER4	Body	opensea	Body-opensea		450K and EPIC	No_enhancer	ENSR00000003521;ENSR00000345961	0.679509	5.49004	4.32015	0.718988	0.537093	0.181895	0.188258	1.19831	2.94488e-06	0.00734106	no		rs17163674;rs145608675;rs201122868;rs545011390;rs142696900;rs140820355;rs41310785;rs141342547	48;47;41;40;39;31;27;15		-		-		cg08133631	rs1889755	1	26527809	C	A	-0.874996	1.43786e-172	yes		-	-	-	-	-		NM_198137	CATSPER4
cg01457883	8	335353	F	II		IGR	opensea	IGR-opensea		450K and EPIC	No_enhancer	ENSR00000414724	0.228209	5.48883	4.31686	0.641286	0.466968	0.174318	0.217211	1.32882	2.95611e-06	0.00734292	yes		rs552290610;rs534054929;rs552744656	6;7;8		-		-		cg01457883	rs76988816	8	333313	A	G	0.77617	1.9198e-110	yes		-	-	-	-	-		-	-
cg03253995	17	7477617	R	II	EIF4A1	Body	shore	Body-shore	chr17:7475916-7477330	450K and EPIC	No_enhancer	ENSR00000090877	0.641547	5.48561	4.30812	0.651616	0.580108	0.0715072	0.0792348	0.492669	2.98609e-06	0.00739118	no		rs543948989	40		-		-		cg03253995	rs8073937	17	7435040	G	A	-0.126622	0.00311957	no		-	-	-	-	-		NM_001204510	EIF4A1
cg27256515	16	1143566	R	II	C1QTNF8	Body	island	Body-island	chr16:1142315-1144087	450K and EPIC	No_enhancer	ENSR00000279409	-0.575022	-5.48418	4.30425	0.376306	0.418784	-0.0424773	-0.0534739	-0.324239	2.9995e-06	0.00739822	yes		rs536120563;rs565955146;rs73494080;rs200400801;rs377469445	44;28;21;2;1		-		-		cg27256515	rs117836044	16	1126405	T	C	0.176213	3.64252e-05	no		-	-	-	-	-		na	na
cg13256398	10	64579265	R	II	EGR2	TSS1500	shore	TSS1500-shore	chr10:64574660-64578778	EPIC	No_enhancer	NA	3.36013	5.48166	4.2974	0.931605	0.89142	0.0401847	0.0444927	0.808521	3.02333e-06	0.00743085	yes		rs563073868;rs184892306	41;26		-		-		na	na	na	na	na	na	na	na	na		-	-	-	-	-		NM_001136178	EGR2
cg02758552	3	49395714	F	I	GPX1	1stExon	island	1stExon-island	chr3:49394855-49395942	450K and EPIC	No_enhancer	ENSR00000152207	-0.627329	5.48037	4.2939	0.439314	0.364143	0.0751708	0.0625263	0.378961	3.03559e-06	0.00743487	no		rs536748774;rs558649854;rs576748602;rs8179168;rs534629468;rs41276539;rs1800668	0;5;7;10;12;38;43		-		-		cg02758552	rs13086611	3	49385417	T	A	0.432438	3.75752e-26	yes		-	-	-	-	-		NM_000581	GPX1
cg01561758	19	52514445	R	II		IGR	shelf	IGR-shelf	chr19:52511228-52511582	450K and EPIC	No_enhancer	NA	1.22084	-5.47039	4.26682	0.576888	0.758545	-0.181658	-0.224637	-1.48057	3.13207e-06	0.00759155	no		rs142936217;rs11084131	44;1		-		-		na	na	na	na	na	na	na	na	na		-	-	-	-	-		-	-
cg05954830	1	159838031	F	II		IGR	opensea	IGR-opensea		450K and EPIC	No_enhancer	NA	2.32105	5.47073	4.26772	0.85715	0.81146	0.0456897	0.0681877	0.708127	3.12881e-06	0.00759155	no		rs553762977;rs186161345	12;38		-		-		na	na	na	na	na	na	na	na	na		-	-	-	-	-		-	-
cg11959112	5	172957552	R	II		IGR	opensea	IGR-opensea		EPIC	No_enhancer	NA	-0.262357	5.47096	4.26835	0.484004	0.436069	0.0479352	0.0693348	0.405006	3.12653e-06	0.00759155	no		rs114303813	51		-		-		na	na	na	na	na	na	na	na	na		-	-	-	-	-		-	-
cg16844333	10	89167457	R	II		IGR	opensea	IGR-opensea		450K and EPIC	No_enhancer	ENSR00000354857	0.371388	5.46382	4.24896	0.595027	0.542829	0.0521977	0.0823895	0.48896	3.19736e-06	0.00772308	no					-		-		cg16844333	rs61854871	10	89159643	C	A	-0.269866	1.62641e-10	yes		-	-	-	-	-		-	-
cg05887968	10	49542730	F	II	MAPK8	5'UTR	opensea	5'UTR-opensea		EPIC	No_enhancer	NA	3.55138	-5.45751	4.23185	0.903549	0.927241	-0.0236924	-0.0474531	-0.820549	3.26122e-06	0.00785027	no		rs10776596;rs183597327;rs141619571	3;15;41		-		-		na	na	na	na	na	na	na	na	na		-	-	-	-	-		NM_139049	MAPK8
cg00626618	16	77417902	R	II	ADAMTS18	Body	opensea	Body-opensea		EPIC	No_enhancer	ENSR00000088079	-1.5003	-5.45339	4.22065	0.255146	0.270579	-0.015433	-0.0670891	-0.513669	3.30367e-06	0.0079252	no		rs148092458;rs564066025;rs549605848;rs183640211;rs143798001	21;14;10;9;1		-		-		na	na	na	na	na	na	na	na	na		-	-	-	-	-		NM_199355	ADAMTS18
cg06110166	4	109604937	R	II		IGR	opensea	IGR-opensea		EPIC	No_enhancer	ENSR00000311471	-1.66769	5.45194	4.21673	0.340216	0.300142	0.0400744	0.271332	3.25604	3.31866e-06	0.007934	no		rs551170674;rs532466255;rs183115124;rs2575645	49;43;40;1		-		-		na	na	na	na	na	na	na	na	na		-	-	-	-	-		-	-
cg06165179	7	39990544	R	I	CDK13	1stExon	island	1stExon-island	chr7:39988922-39991612	450K and EPIC	No_enhancer	ENSR00000211251	-2.92708	5.44784	4.20558	0.139976	0.104685	0.0352908	0.0442095	0.628397	3.36168e-06	0.0080095	no					-		-		cg06165179	rs77483481	7	39959653	G	A	-0.0946126	0.0274847	no		-	-	-	-	-		NM_003718	CDK13
cg04552500	1	24645917	R	I	GRHL3	1stExon	shelf	1stExon-shelf	chr1:24648202-24648985	450K and EPIC	No_enhancer	ENSR00000345805;ENSR00000345806	-3.33229	5.44505	4.19803	0.107144	0.0818224	0.0253213	0.0269501	0.452304	3.39114e-06	0.00805232	yes		rs539941918	1		-		-		cg04552500	rs12405071	1	24620801	A	G	0.290739	4.87735e-12	yes		-	-	-	-	-		NM_198174	GRHL3
cg04926069	8	122622067	R	II		IGR	opensea	IGR-opensea		EPIC	No_enhancer	NA	1.31578	-5.44249	4.19106	0.519296	0.782556	-0.26326	-0.275365	-2.0712	3.41855e-06	0.00808996	no		rs542255701;rs142393299;rs531293080;rs17232754	21;17;2;1		-		-		na	na	na	na	na	na	na	na	na		-	-	-	-	-		-	-
cg15961901	1	55340858	F	II	DHCR24	Body	opensea	Body-opensea		450K and EPIC	No_enhancer	NA	-0.0217078	-5.4402	4.18486	0.489532	0.500639	-0.0111078	-0.065341	-0.378849	3.44311e-06	0.00809155	no		rs149135890;rs570771910;rs112836791;rs189656827	1;25;28;38		-		-		cg15961901	rs607762	1	55344768	A	G	0.261384	6.22382e-10	no		-	-	-	-	-		NM_014762	DHCR24
cg15800151	12	53346243	R	II	KRT18	Body	shelf	Body-shelf	chr12:53342805-53343162	EPIC	No_enhancer	ENSR00000362285	3.37938	5.43921	4.18216	0.924648	0.902258	0.02239	0.0253013	0.472786	3.45387e-06	0.00809155	no		rs148504607;rs559688080	10;1		-		-		na	na	na	na	na	na	na	na	na		-	-	-	-	-		NM_000224	KRT18
cg01440070	16	32895392	R	II	SLC6A10P	Body	shore	Body-shore	chr16:32896188-32897822	450K and EPIC	No_enhancer	NA	0.790426	-5.4404	4.18539	0.60905	0.648531	-0.0394809	-0.0618709	-0.383436	3.44103e-06	0.00809155	no		rs532287576	41		-		-		cg01440070	rs669012	16	32876431	A	G	-0.0822303	0.055494	no		-	-	-	-	-		NR_003083	SLC6A10P
cg20499237	8	128231364	R	II	CCAT1	Body	opensea	Body-opensea		EPIC	No_enhancer	ENSR00000230506	1.7924	5.43438	4.16906	0.796224	0.757389	0.0388348	0.0705183	0.606858	3.50651e-06	0.00818749	no		rs377450897;rs143050765	7;2		-		-		na	na	na	na	na	na	na	na	na		-	-	-	-	-		na	na
cg01570143	5	14583005	R	II	FAM105A	Body	shore	Body-shore	chr5:14581497-14582569	EPIC	Enhancer	NA	-2.02604	-5.42753	4.15045	0.140898	0.27187	-0.130972	-0.145299	-1.74934	3.58269e-06	0.00830401	yes		rs114415896;rs532378232;rs152621	36;10;1		-		-		na	na	na	na	na	na	na	na	na		-	-	-	-	-		NM_019018	FAM105A
cg21863172	15	85535738	F	II	PDE8A	5'UTR	opensea	5'UTR-opensea		EPIC	No_enhancer	ENSR00000370663	2.17208	-5.42653	4.14774	0.804546	0.824824	-0.0202785	-0.0443017	-0.426096	3.59394e-06	0.00830401	no		rs533937738	16		-		-		na	na	na	na	na	na	na	na	na		-	-	-	-	-		NM_001243137	PDE8A
cg07411620	2	176948759	R	I	EVX2	TSS200	shore	TSS200-shore	chr2:176949511-176949795	450K and EPIC	No_enhancer	NA	-2.3317	-5.42565	4.14536	0.129115	0.198787	-0.0696725	-0.0748177	-0.825188	3.60383e-06	0.00830401	yes					-		-		cg07411620	rs55691205	2	176955593	A	G	-0.295818	1.98641e-12	yes		-	-	-	-	-		na	na
cg11399582	15	74345103	F	I		IGR	opensea	IGR-opensea		450K and EPIC	No_enhancer	NA	0.134142	5.4286	4.15336	0.607767	0.468713	0.139054	0.356348	2.44189	3.5707e-06	0.00830401	no		rs11072475;rs531219475;rs540826237	0;37;46		-		-		na	na	na	na	na	na	na	na	na		-	-	-	-	-		-	-
cg17136885	9	682998	F	II	KANK1	Body	opensea	Body-opensea		EPIC	No_enhancer	ENSR00000232404	1.39943	-5.41961	4.12896	0.652398	0.762968	-0.11057	-0.0996517	-0.700822	3.67272e-06	0.00843501	no		rs185082622;rs535380608	23;26		-		-		na	na	na	na	na	na	na	na	na		-	-	-	-	-		NM_153186	KANK1
cg23801021	11	72353434	R	I	PDE2A	1stExon	island	1stExon-island	chr11:72353222-72354358	450K and EPIC	No_enhancer	ENSR00000041736	-5.6328	5.41507	4.11663	0.0229465	0.0180392	0.00490726	0.00518606	0.374082	3.72541e-06	0.00847041	no					-		-		cg23801021	rs118043077	11	72374112	T	C	-0.104274	0.0150628	no		-	-	-	-	-		NM_001243784	PDE2A
cg21705926	7	157406637	F	II	PTPRN2	Body	shore	Body-shore	chr7:157405009-157406608	EPIC	No_enhancer	NA	1.34192	-5.41679	4.1213	0.676104	0.737675	-0.061571	-0.105195	-0.715747	3.70536e-06	0.00847041	yes		rs185373439;rs563655774;rs147999231	14;20;36		-		-		na	na	na	na	na	na	na	na	na		-	-	-	-	-		NM_130842	PTPRN2
cg01028142	2	7004578	R	II	CMPK2	Body	shore	Body-shore	chr2:7005163-7006340	450K and EPIC	No_enhancer	NA	3.98643	5.41412	4.11405	0.946731	0.935974	0.010757	0.0123116	0.324197	3.73651e-06	0.00847041	no		rs561697078;rs575301477	50;23		-		-		cg01028142	rs79325554	2	6973670	C	T	-0.108407	0.0114788	no		-	-	-	-	-		NM_207315	CMPK2
cg08111158	1	227746191	F	II		IGR	island	IGR-island	chr1:227746157-227746454	450K and EPIC	No_enhancer	NA	-0.687482	5.41552	4.11785	0.427706	0.356519	0.0711876	0.0921162	0.556195	3.72014e-06	0.00847041	yes		rs566560018	26		-		-		cg08111158	rs56210098	1	227750413	A	G	-0.116743	0.00646067	no		-	-	-	-	-		-	-
cg21665744	7	39171113	R	II	POU6F2	Body	opensea	Body-opensea		450K and EPIC	No_enhancer	NA	1.55976	5.40945	4.10138	0.815382	0.677873	0.137509	0.159068	1.28898	3.79159e-06	0.00848544	yes		rs573638334	39		-		-		cg21665744	rs35331179	7	39150330	A	G	0.78087	1.25248e-112	yes		-	-	-	-	-		NM_007252	POU6F2
cg19535358	13	113121733	F	I		IGR	island	IGR-island	chr13:113121629-113121864	450K and EPIC	No_enhancer	NA	3.14735	-5.41091	4.10534	0.878569	0.907669	-0.0290998	-0.0446076	-0.636334	3.77428e-06	0.00848544	yes					-		-		cg19535358	rs7997949	13	113124530	A	G	0.310223	1.40881e-13	yes		-	-	-	-	-		-	-
cg15467834	21	44574022	R	I		IGR	island	IGR-island	chr21:44573815-44574073	450K and EPIC	Enhancer	ENSR00000142828	4.7793	-5.40976	4.10223	0.954711	0.969157	-0.0144453	-0.0157552	-0.631557	3.78786e-06	0.00848544	no		rs59274978;rs566400372	34;29		-		-		cg15467834	rs34033606	21	44597899	G	A	-0.137928	0.0012728	no		-	-	-	-	-		-	-
cg02041970	5	141888038	F	II		IGR	opensea	IGR-opensea		EPIC	No_enhancer	NA	2.15762	-5.41072	4.10482	0.685449	0.839733	-0.154284	-0.295184	-2.3098	3.77657e-06	0.00848544	no		rs10491297;rs529330349;rs17098801	0;1;50		-		-		na	na	na	na	na	na	na	na	na		-	-	-	-	-		-	-
cg04344565	8	140715646	F	I	KCNK9	TSS1500	island	TSS1500-island	chr8:140714585-140718259	450K and EPIC	No_enhancer	ENSR00000417638;ENSR00000417639	-3.96664	-5.40794	4.09729	0.0449399	0.0753388	-0.0303989	-0.0224244	-0.568575	3.80955e-06	0.00849846	yes		rs374906128;rs547580474	0;12		-		-		cg04344565	rs141338804	8	140755987	C	G	0.134615	0.00166687	no		-	-	-	-	-		na	na
cg18618432	19	34621907	R	II		IGR	shelf	IGR-shelf	chr19:34625191-34625750	450K and EPIC	No_enhancer	NA	-0.351454	5.40274	4.08316	0.596245	0.345449	0.250797	0.200229	1.21811	3.87218e-06	0.00861078	no		rs191332745;rs1867697	36;1		-		-		na	na	na	na	na	na	na	na	na		-	-	-	-	-		-	-
cg08034750	1	219919793	R	II		IGR	opensea	IGR-opensea		450K and EPIC	No_enhancer	NA	3.11077	5.39937	4.07401	0.944567	0.791847	0.15272	0.148636	2.9806	3.9133e-06	0.00867467	no		rs1766398;rs544785669	26;6		-		-		cg08034750	rs4353102	1	219909030	C	A	-0.778429	1.7363e-111	yes		-	-	-	-	-		-	-
cg15517854	20	25731476	R	II		IGR	opensea	IGR-opensea		EPIC	No_enhancer	ENSR00000135886	0.953287	5.3905	4.04993	0.730903	0.602361	0.128542	0.129812	0.891379	4.02363e-06	0.00889111	yes		rs60744587	49		-		-		na	na	na	na	na	na	na	na	na		-	-	-	-	-		-	-
cg00105415	10	64579276	R	II	EGR2	TSS1500	shore	TSS1500-shore	chr10:64574660-64578778	EPIC	No_enhancer	NA	3.41702	5.38756	4.04195	0.929959	0.899481	0.0304781	0.037904	0.700406	4.06088e-06	0.0089452	yes		rs184892306	37		-		-		na	na	na	na	na	na	na	na	na		-	-	-	-	-		NM_001136178	EGR2
cg26276233	17	41278135	R	II	BRCA1	TSS1500	island	TSS1500-island	chr17:41278134-41278460	450K and EPIC	No_enhancer	NA	1.26954	5.38135	4.02511	0.733386	0.681687	0.051699	0.103789	0.768118	4.1406e-06	0.00909221	yes		rs799906	21		-		-		cg26276233	rs8176168	17	41239628	G	A	0.243926	8.50434e-09	no		-	-	-	-	-		NM_007299	BRCA1
cg16544024	2	200524556	F	II		IGR	shore	IGR-shore	chr2:200524001-200524204	EPIC	No_enhancer	NA	2.71778	-5.37566	4.00967	0.841455	0.882207	-0.0407523	-0.033895	-0.421932	4.21507e-06	0.00922682	no		rs533098051;rs551516336	13;40		-		-		na	na	na	na	na	na	na	na	na		-	-	-	-	-		-	-
cg27126505	13	51375420	R	II	DLEU7	Body	opensea	Body-opensea		450K and EPIC	No_enhancer	ENSR00000062934;ENSR00000272066	2.41246	5.35265	3.9472	0.851814	0.833443	0.0183701	0.0354756	0.395881	4.53015e-06	0.00969055	no		rs116172641;rs186130805;rs551488146	27;16;12		-		-		cg27126505	rs11618519	13	51389472	T	C	-0.20165	2.17092e-06	no		-	-	-	-	-		na	na
cg06680906	15	69325560	F	II	MIR548H4	Body	island	Body-island	chr15:69325339-69325617	450K and EPIC	No_enhancer	NA	2.64521	-5.35345	3.94938	0.829646	0.87702	-0.047374	-0.0661082	-0.747752	4.51881e-06	0.00969055	yes		rs311893;rs142132873;rs150003957	21;41;46		-		-		cg06680906	rs16952787	15	69375239	A	T	-0.313262	7.91089e-14	yes		-	-	-	-	-		na	na
cg19462022	13	114810756	R	II	RASA3	Body	shelf	Body-shelf	chr13:114813942-114814457	450K and EPIC	No_enhancer	NA	-0.947231	-5.35746	3.96026	0.323455	0.356909	-0.0334542	-0.0722719	-0.483654	4.46239e-06	0.00969055	yes		rs192834564;rs143331119;rs563411072;rs117623665	36;8;2;1		-		-		na	na	na	na	na	na	na	na	na		-	-	-	-	-		NM_007368	RASA3
cg24716193	8	128333484	R	II	CASC21	Body	opensea	Body-opensea		EPIC	No_enhancer	NA	-0.24385	-5.35447	3.95213	0.37734	0.514884	-0.137544	-0.182192	-1.12231	4.50446e-06	0.00969055	no		rs144247076;rs546921493;rs560458728	40;28;19		-		-		na	na	na	na	na	na	na	na	na		-	-	-	-	-		na	na
cg11294143	8	144790089	F	I	CCDC166	1stExon	island	1stExon-island	chr8:144788491-144791059	EPIC	No_enhancer	NA	-1.01651	-5.35167	3.94453	0.290141	0.360329	-0.0701885	-0.0744808	-0.504867	4.54412e-06	0.00969055	yes		rs367564815;rs181710365	21;39		-		-		na	na	na	na	na	na	na	na	na		-	-	-	-	-		na	na
cg01741344	2	86718091	F	II	KDM3A	Body	opensea	Body-opensea		EPIC	No_enhancer	NA	2.4502	5.35399	3.95084	0.853334	0.836259	0.0170755	0.0447786	0.493666	4.5112e-06	0.00969055	no		rs140420657;rs202133365	40;44		-		-		na	na	na	na	na	na	na	na	na		-	-	-	-	-		NM_001146688	KDM3A
cg16391973	5	158689566	F	II	UBLCP1	TSS1500	shore	TSS1500-shore	chr5:158690013-158690541	450K and EPIC	No_enhancer	NA	0.744961	5.35278	3.94756	0.655143	0.603997	0.0511459	0.101894	0.651274	4.52829e-06	0.00969055	yes		rs140707130;rs572992437	16;43		-		-		cg16391973	rs13171129	5	158733373	A	C	0.262866	4.93913e-10	no		-	-	-	-	-		NM_145049	UBLCP1
cg15564041	3	40566863	R	II	ZNF621	5'UTR	shore	5'UTR-shore	chr3:40566129-40566689	EPIC	No_enhancer	ENSR00000151179	-4.15503	5.35204	3.94556	0.0643627	0.0483471	0.0160156	0.0225339	0.623536	4.53875e-06	0.00969055	no		rs186145768	20		-		-		na	na	na	na	na	na	na	na	na		-	-	-	-	-		NM_198484	ZNF621
cg27473406	17	63119899	R	II		IGR	shore	IGR-shore	chr17:63119227-63119706	450K and EPIC	No_enhancer	ENSR00000097085	0.597219	5.35115	3.94314	0.613843	0.593287	0.0205561	0.0655418	0.397733	4.55142e-06	0.00969055	no		rs9899628	20		-		-		cg27473406	rs11869786	17	63111452	A	G	0.240799	1.33067e-08	no		-	-	-	-	-		-	-
cg21824460	10	64579032	R	II	EGR2	TSS200	shore	TSS200-shore	chr10:64574660-64578778	EPIC	No_enhancer	NA	0.240317	5.34817	3.93505	0.568208	0.523642	0.0445663	0.0670619	0.393039	4.59415e-06	0.00970008	yes		rs648748;rs7076924	50;46		-		-		na	na	na	na	na	na	na	na	na		-	-	-	-	-		NM_001136178	EGR2
cg26039042	8	144815275	F	I	FAM83H	5'UTR	island	5'UTR-island	chr8:144815203-144816518	450K and EPIC	No_enhancer	NA	1.49919	5.34885	3.93688	0.769636	0.715187	0.0544484	0.0705078	0.527919	4.58442e-06	0.00970008	no		rs6981062;rs185781090;rs575315299	16;26;44		-		-		cg26039042	rs34115313	8	144803531	A	G	-0.129056	0.00258682	no		-	-	-	-	-		NM_198488	FAM83H
cg17176761	4	25970325	F	II		IGR	opensea	IGR-opensea		EPIC	No_enhancer	ENSR00000166940	0.800094	-5.34794	3.93443	0.409085	0.750421	-0.341336	-0.367004	-2.84266	4.59744e-06	0.00970008	no		rs936236;rs536896929	0;34		-		-		na	na	na	na	na	na	na	na	na		-	-	-	-	-		-	-
cg01924711	7	86829809	R	II	C7orf23	Body	opensea	Body-opensea		450K and EPIC	No_enhancer	NA	4.0175	5.34106	3.91575	0.952462	0.932821	0.0196407	0.0163231	0.447465	4.69757e-06	0.00986365	no		rs187596909	27		-		-		cg01924711	rs118081211	7	86807456	A	T	0.114978	0.00731857	no		-	-	-	-	-		na	na
cg19783563	13	112985611	R	II	LINC01044	TSS200	island	TSS200-island	chr13:112984966-112985733	EPIC	No_enhancer	NA	-1.07728	-5.34068	3.91473	0.255359	0.380929	-0.12557	-0.171165	-1.22085	4.70313e-06	0.00986365	yes					-		-		na	na	na	na	na	na	na	na	na		-	-	-	-	-		na	na
cg02055264	6	27210913	F	I		IGR	opensea	IGR-opensea		450K and EPIC	No_enhancer	NA	2.31143	5.33731	3.90556	0.862718	0.80563	0.0570885	0.069423	0.739088	4.75314e-06	0.00987978	no		rs574642992;rs147291423	4;8		-		-		cg02055264	rs3800311	6	27210585	G	A	-0.268613	1.98913e-10	yes		-	-	-	-	-		-	-
cg05369141	6	42052839	R	II		IGR	opensea	IGR-opensea		EPIC	No_enhancer	ENSR00000320636	2.43147	5.33804	3.90755	0.865418	0.817357	0.0480614	0.0821278	1.02612	4.74224e-06	0.00987978	no		rs540515850;rs78216089;rs73735023;rs111900529	27;26;24;17		-		-		na	na	na	na	na	na	na	na	na		-	-	-	-	-		-	-
cg17090989	9	81485009	R	II		IGR	opensea	IGR-opensea		EPIC	No_enhancer	NA	2.79072	-5.33755	3.90623	0.845884	0.886991	-0.0411064	-0.0456101	-0.605644	4.74947e-06	0.00987978	no		rs578049487;rs142617819;rs563965319	44;33;27		-		-		na	na	na	na	na	na	na	na	na		-	-	-	-	-		-	-
cg00248914	10	52107117	F	II	SGMS1	5'UTR	opensea	5'UTR-opensea		EPIC	No_enhancer	NA	3.09631	-5.33485	3.8989	0.864633	0.90081	-0.0361771	-0.0884567	-1.01979	4.78982e-06	0.00992657	no		rs184241329;rs11005290;rs558658338;rs575742698	0;3;18;37		-		-		na	na	na	na	na	na	na	na	na		-	-	-	-	-		NM_147156	SGMS1
cg24674189	13	32889090	F	II	BRCA2	TSS1500	shore	TSS1500-shore	chr13:32889533-32889900	EPIC	No_enhancer	NA	1.89504	5.3286	3.88194	0.81247	0.765742	0.0467277	0.0787869	0.699732	4.88448e-06	0.0100632	no		rs545887954	29		-		-		na	na	na	na	na	na	na	na	na		-	-	-	-	-		NM_000059	BRCA2
cg00931187	6	42846967	F	II	RPL7L1	TSS1500	opensea	TSS1500-opensea		EPIC	No_enhancer	NA	-0.540001	5.32891	3.88278	0.434283	0.390759	0.0435236	0.0594696	0.354646	4.87972e-06	0.0100632	no		rs556825484;rs34038327	27;51		-		-		na	na	na	na	na	na	na	na	na		-	-	-	-	-		NM_198486	RPL7L1
cg11668844	13	113655622	F	II	MCF2L	Body	shore	Body-shore	chr13:113656116-113656379	450K and EPIC	No_enhancer	ENSR00000066066	-2.2994	5.32763	3.87929	0.232425	0.143779	0.0886459	0.104164	0.976825	4.89941e-06	0.0100644	yes		rs560689428;rs3742239;rs540226528	0;14;44		-		-		cg11668844	rs1317507	13	113631780	A	C	-0.343539	1.73822e-16	yes		-	-	-	-	-		NM_001112732	MCF2L
cg19656265	3	12926176	F	II		IGR	opensea	IGR-opensea		EPIC	No_enhancer	ENSR00000148714	2.60198	-5.32603	3.87496	0.784078	0.886781	-0.102703	-0.117014	-1.24257	4.92396e-06	0.0100852	no		rs184043027;rs547155145;rs114548801;rs151137658;rs140219604;rs7613171;rs75378420;rs111266979;rs202057615;rs115498873;rs150314594	2;12;14;19;20;28;30;31;35;36;49		-		-		na	na	na	na	na	na	na	na	na		-	-	-	-	-		-	-
cg26362453	8	847704	F	I		IGR	shelf	IGR-shelf	chr8:850103-850405	450K and EPIC	No_enhancer	ENSR00000220426	-1.14704	-5.3237	3.86864	0.271245	0.339958	-0.0687135	-0.0669644	-0.461806	4.96e-06	0.0101294	no		rs566993668;rs535902528;rs140848917;rs569204101	12;32;40;43		-		-		cg26362453	rs62486399	8	824080	G	T	-0.147627	0.000558416	no		-	-	-	-	-		-	-
cg06003494	10	49861631	F	II	ARHGAP22	TSS1500	shore	TSS1500-shore	chr10:49863620-49864601	EPIC	No_enhancer	NA	2.60717	5.31973	3.85786	0.88217	0.837908	0.0442627	0.0586371	0.669711	5.02204e-06	0.0102043	no		rs116661273	10		-		-		na	na	na	na	na	na	na	na	na		-	-	-	-	-		NM_001256026	ARHGAP22
cg12033072	7	139142235	F	II	KLRG2	Body	opensea	Body-opensea		EPIC	No_enhancer	ENSR00000218939	1.13325	5.31949	3.85721	0.786063	0.587395	0.198668	0.227821	1.7157	5.02579e-06	0.0102043	no		rs56123970;rs528034291;rs546203070	0;28;33		-		-		na	na	na	na	na	na	na	na	na		-	-	-	-	-		NM_198508	KLRG2
cg10364301	4	103941205	F	II	NHEDC1	TSS1500	shore	TSS1500-shore	chr4:103940668-103940951	450K and EPIC	No_enhancer	ENSR00000171376	-3.91988	5.3161	3.848	0.0800453	0.0534269	0.0266184	0.0258664	0.603408	5.0795e-06	0.0102585	yes		rs72665016	17		-		-		cg10364301	rs76281393	4	103932975	G	T	-0.133018	0.00189447	no		-	-	-	-	-		na	na
cg14789818	1	227748712	R	I		IGR	island	IGR-island	chr1:227748423-227748860	450K and EPIC	No_enhancer	NA	-1.35378	5.31595	3.84761	0.393868	0.23665	0.157218	0.229433	1.61071	5.08177e-06	0.0102585	yes		rs532100028	20		-		-		cg14789818	rs56210098	1	227750413	A	G	-0.129123	0.00257342	no		-	-	-	-	-		-	-
cg15320416	20	62289024	R	II	RTEL1	TSS200	island	TSS200-island	chr20:62288941-62290058	EPIC	No_enhancer	NA	0.173	5.31349	3.84093	0.565463	0.506399	0.0590641	0.0667429	0.389767	5.12112e-06	0.0103082	yes		rs537129958	49		-		-		na	na	na	na	na	na	na	na	na		-	-	-	-	-		NM_032957	RTEL1
cg21235823	14	93260203	R	II	GOLGA5	TSS1500	shore	TSS1500-shore	chr14:93260307-93260924	450K and EPIC	No_enhancer	ENSR00000072320	-2.02441	5.31185	3.83647	0.241678	0.175102	0.0665763	0.0770204	0.690712	5.14753e-06	0.0103317	no		rs117522428	23		-		-		cg21235823	rs4900150	14	93262049	A	C	-0.31231	9.48494e-14	yes		-	-	-	-	-		NM_005113	GOLGA5
cg03700598	16	4467255	R	II	CORO7	TSS1500	shore	TSS1500-shore	chr16:4465874-4466889	EPIC	No_enhancer	NA	0.257843	5.3089	3.82847	0.608402	0.501421	0.10698	0.0912279	0.538491	5.19525e-06	0.0103976	yes		rs8060681	20		-		-		na	na	na	na	na	na	na	na	na		-	-	-	-	-		NM_001201473	CORO7
cg16823752	1	24631476	R	II		IGR	opensea	IGR-opensea		EPIC	No_enhancer	NA	2.54198	5.30714	3.82371	0.867848	0.841017	0.0268311	0.0411629	0.471452	5.22384e-06	0.0104251	no					-		-		na	na	na	na	na	na	na	na	na		-	-	-	-	-		-	-
cg13311607	8	144451523	R	II	RHPN1	Body	island	Body-island	chr8:144450376-144451557	450K and EPIC	No_enhancer	NA	-1.18943	5.30109	3.80727	0.331713	0.289341	0.0423728	0.0679295	0.457336	5.32382e-06	0.0105644	no					-		-		cg13311607	rs2956267	8	144412774	A	G	-0.131689	0.00210502	no		-	-	-	-	-		NM_052924	RHPN1
cg09613948	12	21199332	R	II	SLCO1B7	Body	opensea	Body-opensea		EPIC	No_enhancer	NA	2.85874	-5.30155	3.80853	0.856968	0.888105	-0.0311372	-0.0505347	-0.635998	5.3161e-06	0.0105644	no		rs541856161;rs553695367;rs34171006;rs576594645;rs545517002;rs187975016;rs139680676	50;44;43;28;18;7;2		-		-		na	na	na	na	na	na	na	na	na		-	-	-	-	-		na	na
cg23178958	2	69387295	R	II	ANTXR1	Body	opensea	Body-opensea		EPIC	No_enhancer	NA	2.19721	-5.29939	3.80267	0.75971	0.847868	-0.0881584	-0.0902963	-0.884725	5.35218e-06	0.0105907	no		rs548658988;rs10199529;rs190508406;rs75212790	43;41;35;34		-		-		na	na	na	na	na	na	na	na	na		-	-	-	-	-		NM_053034	ANTXR1
cg17561891	7	86849173	F	I	C7orf23	TSS200	island	TSS200-island	chr7:86848911-86850024	450K and EPIC	No_enhancer	ENSR00000214764	-1.12664	5.29464	3.78978	0.344826	0.295728	0.0490982	0.0588647	0.395808	5.4323e-06	0.0106888	no					-		-		cg17561891	rs112737268	7	86868025	C	T	0.138136	0.00125112	no		-	-	-	-	-		na	na
cg01358444	6	56406084	R	II	DST	Body	shore	Body-shore	chr6:56407464-56407926	450K and EPIC	No_enhancer	ENSR00000321047	-2.2002	-5.29507	3.79095	0.142524	0.212834	-0.0703106	-0.0602109	-0.596008	5.42499e-06	0.0106888	no					-		-		cg01358444	rs114842773	6	56424037	C	T	0.108988	0.0110408	no		-	-	-	-	-		NM_001723	DST
cg12321149	20	57427426	R	II	GNAS	TSS1500	shore	TSS1500-shore	chr20:57427691-57427995	450K and EPIC	No_enhancer	NA	0.226052	-5.28975	3.77651	0.517971	0.552513	-0.0345425	-0.0616448	-0.359374	5.51609e-06	0.0108233	yes		rs192457016	15		-		-		cg12321149	rs6064709	20	57379850	A	G	0.186717	1.18957e-05	no		-	-	-	-	-		NM_000516	GNAS
cg05930207	17	38518520	R	II	GJD3	1stExon	shore	1stExon-shore	chr17:38518965-38520264	450K and EPIC	No_enhancer	NA	1.46308	5.28751	3.77043	0.760129	0.71382	0.0463089	0.0598101	0.458378	5.55488e-06	0.010869	yes		rs115475812	12		-		-		cg05930207	rs4420582	17	38518223	A	C	-0.581595	1.84603e-50	yes		-	-	-	-	-		na	na
cg01231985	1	24648545	R	I	GRHL3	TSS1500	island	TSS1500-island	chr1:24648202-24648985	EPIC	No_enhancer	ENSR00000345808	-3.7227	5.28357	3.75974	0.0901713	0.062348	0.0278233	0.0315295	0.662679	5.62382e-06	0.0109427	yes		rs571474369;rs538565945	48;45		-		-		na	na	na	na	na	na	na	na	na		-	-	-	-	-		NM_198174	GRHL3
cg23869307	17	42297441	R	I	UBTF	TSS1500	island	TSS1500-island	chr17:42295861-42299719	450K and EPIC	No_enhancer	ENSR00000094734	-3.06618	5.28367	3.76001	0.124725	0.0970849	0.0276396	0.029259	0.433708	5.62206e-06	0.0109427	no		rs374871671	31		-		-		cg23869307	rs2854528	17	42338248	G	A	-0.106418	0.0130968	no		-	-	-	-	-		NM_014233	UBTF
cg06808751	8	54163693	R	I	OPRK1	5'UTR	island	5'UTR-island	chr8:54163303-54164443	450K and EPIC	No_enhancer	ENSR00000224579	-5.42311	-5.281	3.75276	0.0204142	0.0247208	-0.00430664	-0.0059323	-0.385569	5.66926e-06	0.0110006	no		rs9282806;rs536907835	26;13		-		-		cg06808751	rs997917	8	54152378	C	T	0.124056	0.00378751	no		-	-	-	-	-		NM_000912	OPRK1
cg17264064	18	47322166	R	II	ACAA2	Body	opensea	Body-opensea		EPIC	No_enhancer	NA	0.838175	-5.27569	3.73838	0.578744	0.676645	-0.0979009	-0.109293	-0.699583	5.76406e-06	0.0110924	no		rs557926783	8		-		-		na	na	na	na	na	na	na	na	na		-	-	-	-	-		NM_006111	ACAA2
cg24404802	9	100935982	F	II	CORO2A	TSS1500	opensea	TSS1500-opensea		EPIC	No_enhancer	NA	2.7655	-5.27692	3.74172	0.849683	0.88341	-0.0337266	-0.0338321	-0.446538	5.74193e-06	0.0110924	no		rs149223999	14		-		-		na	na	na	na	na	na	na	na	na		-	-	-	-	-		NM_003389	CORO2A
cg22728913	3	102878398	F	II		IGR	opensea	IGR-opensea		EPIC	No_enhancer	NA	2.74222	-5.27618	3.73969	0.831954	0.88865	-0.0566964	-0.0390553	-0.491873	5.75536e-06	0.0110924	no		rs113837434	32		-		-		na	na	na	na	na	na	na	na	na		-	-	-	-	-		-	-
cg00765128	6	28226905	F	II	NKAPL	TSS200	shore	TSS200-shore	chr6:28226979-28227483	450K and EPIC	No_enhancer	ENSR00000195210	-0.482652	5.27154	3.72711	0.464901	0.387509	0.0773917	0.0900288	0.53641	5.83947e-06	0.0112067	yes					-		yes		cg00765128	rs1778484	6	28240798	G	A	-0.322682	1.26727e-14	yes		-	-	-	-	-		NM_001007531	NKAPL
cg17383186	1	154127629	F	II	NUP210L	TSS200	opensea	TSS200-opensea		450K and EPIC	No_enhancer	ENSR00000349448	-1.36068	5.27062	3.72462	0.289228	0.277809	0.0114185	0.0557852	0.386808	5.85624e-06	0.0112082	no		rs183912443;rs188251603;rs576619359	22;24;48		-		-		cg17383186	rs114697636	1	154127549	G	C	-0.421895	7.5824e-25	yes		-	-	-	-	-		NM_001159484	NUP210L
cg13264183	3	126194992	R	I	ZXDC	TSS1500	island	TSS1500-island	chr3:126193683-126195495	450K and EPIC	No_enhancer	ENSR00000306000	-1.53047	5.26891	3.71997	0.3035	0.232236	0.0712646	0.092518	0.653778	5.88774e-06	0.0112378	yes					-		-		cg13264183	rs6439013	3	126186206	T	C	0.664054	2.47538e-70	yes		-	-	-	-	-		NM_001040653	ZXDC
cg03288797	10	52498929	F	II	ASAH2B	TSS1500	shore	TSS1500-shore	chr10:52499392-52500021	450K and EPIC	No_enhancer	NA	1.30055	5.26655	3.71357	0.730304	0.697794	0.0325097	0.0451097	0.320738	5.93132e-06	0.0112598	no		rs145258615;rs545788988;rs142297976;rs200369600	7;13;17;30		-		-		cg03288797	rs61857139	10	52517145	G	T	0.439928	4.16461e-27	yes		-	-	-	-	-		NM_001079516	ASAH2B
cg12356730	7	151433246	R	II	PRKAG2	1stExon	opensea	1stExon-opensea		EPIC	No_enhancer	ENSR00000414462	0.874403	-5.26654	3.71356	0.617893	0.664528	-0.0466354	-0.0660243	-0.4142	5.93143e-06	0.0112598	no					-		-		na	na	na	na	na	na	na	na	na		-	-	-	-	-		NM_001040633	PRKAG2
cg05964510	6	155281917	R	II		IGR	opensea	IGR-opensea		EPIC	No_enhancer	ENSR00000205610	3.86275	-5.25601	3.68498	0.928154	0.938914	-0.0107602	-0.0211469	-0.491673	6.13012e-06	0.0116055	no		rs555399601;rs567289062	39;18		-		-		na	na	na	na	na	na	na	na	na		-	-	-	-	-		-	-
cg16065050	5	43000640	R	I		IGR	island	IGR-island	chr5:43000343-43000791	450K and EPIC	No_enhancer	ENSR00000180162	-0.574333	5.25435	3.68047	0.416311	0.398037	0.0182742	0.117502	0.725574	6.16206e-06	0.0116345	yes		rs188494025;rs79937344;rs149304290	37;2;1		-		-		na	na	na	na	na	na	na	na	na		-	-	-	-	-		-	-
cg13323902	5	140090859	F	II	VTRNA1-1	TSS200	opensea	TSS200-opensea		450K and EPIC	No_enhancer	ENSR00000187819	-2.39015	5.24833	3.66415	0.193666	0.142497	0.0511696	0.0485179	0.498355	6.27912e-06	0.0117954	yes		rs558643882;rs570771495;rs147541696	3;39;51		-		-		cg13323902	rs801178	5	140094570	C	T	0.499355	1.37828e-35	yes		-	-	-	-	-		na	na
cg18204158	2	42329760	R	II		IGR	shore	IGR-shore	chr2:42328300-42328827	450K and EPIC	No_enhancer	ENSR00000115953	0.673689	5.24824	3.6639	0.638307	0.597313	0.0409938	0.0758466	0.475551	6.28092e-06	0.0117954	no		rs7597228;rs112479361	51;1		-		-		cg18204158	rs7597228	2	42329711	G	C	-0.494053	9.23127e-35	yes		-	-	-	-	-		-	-
cg07864377	9	102825692	F	II	ERP44	Body	opensea	Body-opensea		EPIC	No_enhancer	NA	0.703886	5.24521	3.65569	0.658786	0.5904	0.0683855	0.107048	0.675139	6.34062e-06	0.0118756	no		rs530150372;rs549133279;rs10988959	1;4;39		-		-		na	na	na	na	na	na	na	na	na		-	-	-	-	-		NM_015051	ERP44
cg05503222	3	182791787	F	II	MCCC1	Body	opensea	Body-opensea		EPIC	No_enhancer	NA	-1.79609	-5.24261	3.64864	0.21005	0.242641	-0.0325908	-0.0705775	-0.604669	6.39239e-06	0.0118956	no		rs538517880;rs554039211;rs533794482	0;11;12		-		-		na	na	na	na	na	na	na	na	na		-	-	-	-	-		NM_020166	MCCC1
cg09181500	1	229572706	R	II		IGR	shelf	IGR-shelf	chr1:229567206-229570684	450K and EPIC	No_enhancer	NA	2.51991	5.24127	3.64501	0.86314	0.841392	0.0217482	0.0385212	0.452132	6.41918e-06	0.0118956	no		rs188451452;rs530973541;rs550696029	36;2;1		-		-		cg09181500	rs10916478	1	229578642	C	T	-0.360589	4.07025e-18	yes		-	-	-	-	-		-	-
cg01387070	13	53218247	R	II		IGR	opensea	IGR-opensea		EPIC	No_enhancer	NA	3.66334	-5.24157	3.64583	0.828717	0.937474	-0.108757	-0.19043	-2.45379	6.41314e-06	0.0118956	no		rs190397937;rs530332312;rs534286891;rs342774	44;43;17;1		-		-		na	na	na	na	na	na	na	na	na		-	-	-	-	-		-	-
cg10981942	5	2094296	R	II		IGR	opensea	IGR-opensea		450K and EPIC	No_enhancer	ENSR00000177623	-0.638907	-5.24268	3.64882	0.324337	0.440484	-0.116147	-0.124088	-0.778935	6.39105e-06	0.0118956	no		rs572356701;rs56292928	20;1		-		-		na	na	na	na	na	na	na	na	na		-	-	-	-	-		-	-
cg26251098	11	131319616	R	II	NTM	Body	opensea	Body-opensea		450K and EPIC	No_enhancer	NA	2.12993	5.23897	3.63876	0.819196	0.80244	0.0167564	0.0632113	0.647155	6.46559e-06	0.01195	no		rs147605998;rs116090205;rs116326834;rs180889056	42;28;2;1		-		-		cg26251098	rs1448363	11	131320190	T	C	0.21128	6.75842e-07	no		-	-	-	-	-		NM_001144059	NTM
cg03356866	22	33258777	R	II	SYN3	Body	opensea	Body-opensea		450K and EPIC	No_enhancer	NA	3.21835	-5.23637	3.63172	0.889852	0.907819	-0.017967	-0.0372186	-0.582312	6.51826e-06	0.0120156	no		rs192181711;rs528951412;rs549610899;rs11287	47;34;11;2		-		-		na	na	na	na	na	na	na	na	na		-	-	-	-	-		NM_133633	SYN3
cg09578252	18	61314129	F	II		IGR	opensea	IGR-opensea		EPIC	No_enhancer	NA	3.08186	-5.2331	3.62284	0.821412	0.913382	-0.0919708	-0.159627	-1.55511	6.58537e-06	0.0121074	no		rs75586654;rs140330614	0;27		-		-		na	na	na	na	na	na	na	na	na		-	-	-	-	-		-	-
cg06216090	4	38615922	F	II	FLJ13197	Body	opensea	Body-opensea		450K and EPIC	No_enhancer	NA	3.74642	-5.22725	3.60698	0.923745	0.933302	-0.00955659	-0.020742	-0.449459	6.7068e-06	0.0122984	no		rs186840371;rs80344234;rs6819274	0;1;5		-		-		na	na	na	na	na	na	na	na	na		-	-	-	-	-		NR_026804	FLJ13197
cg14071650	9	129379319	R	II	LMX1B	Body	shore	Body-shore	chr9:129372737-129378106	450K and EPIC	No_enhancer	ENSR00000337841	0.68729	5.22282	3.59496	0.670415	0.576474	0.0939408	0.113545	0.74119	6.80037e-06	0.0124374	no		rs149818918;rs145831705;rs556024437	14;9;2		-		-		cg14071650	rs72760783	9	129378583	T	C	0.241149	1.26601e-08	no		-	-	-	-	-		NM_002316	LMX1B
cg00817731	3	46759475	F	I	PRSS50	TSS200	island	TSS200-island	chr3:46759064-46759550	450K and EPIC	No_enhancer	ENSR00000151920;ENSR00000303891	-0.307302	-5.22083	3.58957	0.371993	0.497808	-0.125815	-0.115018	-0.684445	6.84275e-06	0.0124499	yes					-		-		cg00817731	rs62248372	3	46791386	A	G	0.223894	1.34717e-07	no		-	-	-	-	-		NM_013270	PRSS50
cg23893060	22	45498115	F	II		IGR	opensea	IGR-opensea		EPIC	No_enhancer	ENSR00000394306;ENSR00000302106	2.28334	-5.221	3.59003	0.66565	0.872315	-0.206665	-0.243595	-2.22117	6.83913e-06	0.0124499	no		rs8141541;rs553400655;rs147021283;rs138112358	0;27;45;51		-		-		na	na	na	na	na	na	na	na	na		-	-	-	-	-		-	-
cg26448137	5	962206	F	II		IGR	shelf	IGR-shelf	chr5:958785-959172	450K and EPIC	No_enhancer	NA	4.05924	-5.21801	3.58193	0.936771	0.946488	-0.00971612	-0.0168528	-0.448352	6.90332e-06	0.0125276	no		rs111256791;rs545223718;rs142581744;rs59893204	25;26;36;41		-		-		cg26448137	rs77965254	5	960949	T	C	-0.0908293	0.0343418	no		-	-	-	-	-		-	-
cg18086794	3	42236823	F	II	TRAK1	Body	opensea	Body-opensea		EPIC	No_enhancer	NA	2.90935	5.21701	3.57921	0.890408	0.873931	0.0164769	0.0381791	0.576733	6.92501e-06	0.0125345	no		rs541264505	40		-		-		na	na	na	na	na	na	na	na	na		-	-	-	-	-		NM_001265610	TRAK1
cg07028469	3	170586068	R	II	RPL22L1	Body	shore	Body-shore	chr3:170587936-170588270	EPIC	No_enhancer	NA	3.22744	-5.21604	3.57657	0.874891	0.912021	-0.0371297	-0.07219	-0.953465	6.94606e-06	0.0125402	no		rs113133698;rs3732927	14;13		-		-		na	na	na	na	na	na	na	na	na		-	-	-	-	-		NM_001099645	RPL22L1
cg10337902	1	24648596	F	I	GRHL3	TSS1500	island	TSS1500-island	chr1:24648202-24648985	EPIC	No_enhancer	ENSR00000345808	-4.46125	5.20904	3.5576	0.0517716	0.0396835	0.0120881	0.0134367	0.44576	7.0996e-06	0.0127844	yes					-		-		na	na	na	na	na	na	na	na	na		-	-	-	-	-		NM_198174	GRHL3
cg12045875	6	74104594	R	I	DDX43	1stExon	island	1stExon-island	chr6:74104425-74104878	450K and EPIC	No_enhancer	NA	4.17132	5.20821	3.55535	0.964238	0.926266	0.0379719	0.0465423	1.12473	7.11807e-06	0.0127848	yes		rs558198;rs930806	39;28		-		yes		cg12045875	rs9446894	6	74100462	C	G	-0.175712	3.83606e-05	no		-	-	-	-	-		NM_018665	DDX43
cg22160121	3	138153168	R	II	ESYT3	TSS1500	shore	TSS1500-shore	chr3:138153269-138154621	450K and EPIC	No_enhancer	ENSR00000397642	0.095431	5.20653	3.55081	0.569821	0.480907	0.0889141	0.116798	0.687307	7.15535e-06	0.0128189	yes		rs532221605	46		-		-		cg22160121	rs1679181	3	138152940	C	A	-0.227247	8.6329e-08	no		-	-	-	-	-		NM_031913	ESYT3
cg07861603	16	3085246	F	I	CCDC64B	1stExon	island	1stExon-island	chr16:3085222-3085469	450K and EPIC	No_enhancer	NA	-0.910677	5.20428	3.54469	0.460023	0.287297	0.172726	0.210519	1.30903	7.20603e-06	0.012841	yes		rs375068758;rs553007140	35;42		-		-		cg07861603	rs7204908	16	3085335	C	G	0.721513	2.04033e-88	yes		rs2717713	2919	0.00129036	0.752143	0.102454		NM_001103175	CCDC64B
cg12219108	13	114800549	F	II	RASA3	Body	shelf	Body-shelf	chr13:114803616-114803852	450K and EPIC	No_enhancer	ENSR00000066242	-0.900442	-5.20273	3.5405	0.338292	0.357471	-0.0191792	-0.0576137	-0.368479	7.24085e-06	0.012841	yes		rs9525342;rs556953971	2;9		-		-		cg12219108	rs72659540	13	114794070	A	G	0.48472	2.42487e-33	yes		-	-	-	-	-		NM_007368	RASA3
cg20360416	4	7246127	F	I	SORCS2	Body	opensea	Body-opensea		450K and EPIC	No_enhancer	NA	-0.771004	5.2003	3.53392	0.449662	0.347537	0.102125	0.256358	1.77453	7.29599e-06	0.012841	no		rs11947768;rs541891164;rs116289590;rs149534339	0;3;16;26		-		-		na	na	na	na	na	na	na	na	na		-	-	-	-	-		NM_020777	SORCS2
cg16398108	12	66331507	R	II	HMGA2	Body	opensea	Body-opensea		EPIC	No_enhancer	ENSR00000362710	1.93971	-5.20095	3.53567	0.743785	0.816937	-0.0731524	-0.0908852	-0.783199	7.28134e-06	0.012841	no		rs531889652;rs551569861	24;2		-		-		na	na	na	na	na	na	na	na	na		-	-	-	-	-		NM_003483	HMGA2
cg18399354	17	47539905	R	II	LOC101927207	TSS1500	opensea	TSS1500-opensea		EPIC	No_enhancer	NA	3.76882	-5.20155	3.53729	0.924724	0.935305	-0.0105812	-0.0161813	-0.355954	7.26774e-06	0.012841	no		rs147422927;rs576627122	46;25		-		-		na	na	na	na	na	na	na	na	na		-	-	-	-	-		na	na
cg01475205	11	64412026	F	II	NRXN2	TSS1500	shore	TSS1500-shore	chr11:64409877-64411253	EPIC	No_enhancer	ENSR00000358169	2.57868	5.20042	3.53424	0.865483	0.847256	0.0182279	0.0388528	0.478379	7.29329e-06	0.012841	no		rs532057716	20		-		-		na	na	na	na	na	na	na	na	na		-	-	-	-	-		NM_138734	NRXN2
cg10606776	5	55610640	F	II		IGR	opensea	IGR-opensea		EPIC	No_enhancer	ENSR00000315028	2.24698	-5.2047	3.54585	0.721988	0.863215	-0.141227	-0.169283	-1.46617	7.19641e-06	0.012841	no		rs186736878	21		-		-		na	na	na	na	na	na	na	na	na		-	-	-	-	-		-	-
cg11930926	4	174429326	F	II		IGR	shore	IGR-shore	chr4:174430386-174430861	450K and EPIC	No_enhancer	NA	1.81971	5.1988	3.52985	0.793405	0.763894	0.0295111	0.0732445	0.66359	7.33032e-06	0.0128691	yes					-		-		cg11930926	rs11939621	4	174429653	C	G	-0.270379	1.49737e-10	yes		-	-	-	-	-		-	-
cg02323785	20	4795126	R	II	RASSF2	5'UTR	opensea	5'UTR-opensea		EPIC	Enhancer	ENSR00000133988	1.43331	5.19551	3.52093	0.837162	0.580825	0.256337	0.314916	2.49103	7.40601e-06	0.0129371	no		rs529419247;rs2423038	26;1		-		-		na	na	na	na	na	na	na	na	na		-	-	-	-	-		NM_170774	RASSF2
cg18664912	19	15088058	R	II	SLC1A6	5'UTR	shore	5'UTR-shore	chr19:15090016-15090873	EPIC	No_enhancer	NA	1.35584	5.19591	3.522	0.739358	0.699785	0.0395729	0.0902639	0.649693	7.39693e-06	0.0129371	no		rs1548543;rs567913868	34;1		-		-		na	na	na	na	na	na	na	na	na		-	-	-	-	-		NM_001272088	SLC1A6
cg01595062	1	24645793	F	II	GRHL3	TSS1500	shelf	TSS1500-shelf	chr1:24648202-24648985	EPIC	No_enhancer	ENSR00000345805;ENSR00000345806	-1.66735	5.18833	3.50147	0.278652	0.217828	0.0608241	0.0668142	0.5105	7.57401e-06	0.0131661	yes		rs529438407;rs547976588	47;50		-		-		na	na	na	na	na	na	na	na	na		-	-	-	-	-		NM_198174	GRHL3
cg15228977	17	18768868	R	II	PRPSAP2	5'UTR	opensea	5'UTR-opensea		EPIC	No_enhancer	NA	1.81932	-5.18593	3.49495	0.747657	0.788739	-0.0410826	-0.105465	-0.877047	7.63111e-06	0.0131661	no		rs568236542	42		-		-		na	na	na	na	na	na	na	na	na		-	-	-	-	-		NM_001243941	PRPSAP2
cg27552476	1	9374526	F	II	SPSB1	5'UTR	opensea	5'UTR-opensea		450K and EPIC	No_enhancer	NA	1.69907	5.18666	3.49693	0.786749	0.740893	0.0458563	0.0916337	0.78607	7.6137e-06	0.0131661	no					-		-		cg27552476	rs1294050	1	9374476	G	T	-0.734871	2.72478e-93	yes		-	-	-	-	-		NM_025106	SPSB1
cg02321519	10	29844493	F	II	SVIL	5'UTR	opensea	5'UTR-opensea		450K and EPIC	No_enhancer	ENSR00000026098	3.02422	-5.18625	3.49582	0.870725	0.898108	-0.0273832	-0.0441016	-0.618209	7.62342e-06	0.0131661	no		rs61623705	1		-		-		na	na	na	na	na	na	na	na	na		-	-	-	-	-		NM_003174	SVIL
cg17829936	6	132910681	F	II	TAAR5	1stExon	opensea	1stExon-opensea		450K and EPIC	No_enhancer	NA	3.75358	5.18828	3.50131	0.940175	0.920562	0.0196133	0.0332724	0.709443	7.57534e-06	0.0131661	no		rs117859520;rs540844874;rs144579755;rs111404356;rs190791624;rs546434564	1;9;26;29;37;46		-		-		cg17829936	rs3813355	6	132910612	G	A	-0.879243	2.295e-176	yes		-	-	-	-	-		na	na
cg27129564	8	92177481	F	II	LRRC69	Body	opensea	Body-opensea		450K and EPIC	No_enhancer	ENSR00000226898	3.71892	5.18066	3.48068	0.937307	0.922915	0.0143921	0.0176401	0.406769	7.75754e-06	0.0133514	no					-		-		cg27129564	rs183322550	8	92168869	T	A	-0.150796	0.00042191	no		-	-	-	-	-		NM_001129890	LRRC69
cg05958702	16	30960101	R	II	FBXL19	3'UTR	island	3'UTR-island	chr16:30959765-30960865	450K and EPIC	No_enhancer	ENSR00000085270	-3.55217	-5.17931	3.477	0.0663529	0.0913403	-0.0249874	-0.0365061	-0.754385	7.79051e-06	0.0133714	no					-		-		cg05958702	rs149918713	16	30999369	T	C	0.108203	0.011636	no		-	-	-	-	-		NM_001271651	FBXL19
cg20254457	2	86152034	R	II		IGR	opensea	IGR-opensea		EPIC	No_enhancer	ENSR00000119679	-1.77273	-5.17861	3.47513	0.206438	0.242082	-0.0356435	-0.0526127	-0.421722	7.80737e-06	0.0133714	no		rs543446736	1		-		-		na	na	na	na	na	na	na	na	na		-	-	-	-	-		-	-
cg18629442	11	1607475	R	II	KRTAP5-1	TSS1500	opensea	TSS1500-opensea		EPIC	No_enhancer	NA	2.11945	-5.17188	3.45686	0.725944	0.839284	-0.11334	-0.190957	-1.54988	7.97339e-06	0.0136225	no		rs7116333	7		-		-		na	na	na	na	na	na	na	na	na		-	-	-	-	-		NM_001005922	KRTAP5-1
cg04888174	12	33139435	F	II		IGR	opensea	IGR-opensea		450K and EPIC	No_enhancer	NA	2.02463	-5.16746	3.4449	0.765834	0.82305	-0.0572167	-0.0470526	-0.431338	8.084e-06	0.0137779	no		rs375075413;rs534366494;rs554381242;rs567875972	0;26;27;40		-		-		cg04888174	rs7305797	12	33139027	T	C	-0.277405	4.74092e-11	yes		-	-	-	-	-		-	-
cg24876897	1	20988603	R	II	DDOST	TSS1500	shore	TSS1500-shore	chr1:20987516-20988238	450K and EPIC	No_enhancer	NA	0.674903	5.16133	3.42828	0.636635	0.600153	0.036482	0.0447984	0.27554	8.2403e-06	0.0140102	no		rs150052616	27		-		-		cg24876897	rs3131712	1	20971875	A	G	0.210939	7.05025e-07	no		-	-	-	-	-		NM_005216	DDOST
cg20697926	18	77377589	F	II		IGR	island	IGR-island	chr18:77376688-77377995	450K and EPIC	No_enhancer	ENSR00000105355	1.94426	-5.15856	3.42079	0.74356	0.815812	-0.0722525	-0.105671	-0.839422	8.3117e-06	0.0140973	yes		rs573986810	36		-		-		cg20697926	rs668013	18	77407516	A	G	0.166625	9.57475e-05	no		-	-	-	-	-		-	-
cg14268754	8	97248505	R	II	UQCRB	TSS1500	opensea	TSS1500-opensea		EPIC	No_enhancer	NA	0.536178	5.15434	3.40935	0.597019	0.584159	0.0128603	0.102679	0.633252	8.42194e-06	0.0141134	no		rs148272042	38		-		-		na	na	na	na	na	na	na	na	na		-	-	-	-	-		NR_045639	UQCRB
cg07096868	2	148634326	F	II	ACVR2A	5'UTR	opensea	5'UTR-opensea		EPIC	No_enhancer	NA	4.22248	5.15464	3.41015	0.953607	0.944913	0.00869368	0.0138897	0.446672	8.41424e-06	0.0141134	no					-		-		na	na	na	na	na	na	na	na	na		-	-	-	-	-		NM_001616	ACVR2A
cg02869547	11	14521079	F	I	COPB1	5'UTR	opensea	5'UTR-opensea		450K and EPIC	No_enhancer	ENSR00000037310	-3.66204	-5.15436	3.40939	0.0645518	0.085545	-0.0209932	-0.0378736	-0.867421	8.42156e-06	0.0141134	no		rs532309958;rs2597185	31;49		-		-		cg02869547	rs2597218	11	14532338	C	T	0.111985	0.00900848	no		-	-	-	-	-		NM_016451	COPB1
cg19512473	2	25585669	R	II		IGR	opensea	IGR-opensea		450K and EPIC	No_enhancer	ENSR00000114166	1.72808	5.15446	3.40967	0.790875	0.750571	0.0403037	0.0553264	0.464209	8.41886e-06	0.0141134	no		rs189837345;rs13031634;rs534167165;rs113637456	50;18;6;1		-		-		cg19512473	rs6732316	2	25587104	C	G	-0.539459	2.50313e-42	yes		-	-	-	-	-		-	-
cg20287562	10	101889532	R	II		IGR	opensea	IGR-opensea		EPIC	No_enhancer	NA	2.60453	5.15513	3.41149	0.869131	0.848862	0.0202686	0.0417029	0.494005	8.40127e-06	0.0141134	no		rs564094086	1		-		-		na	na	na	na	na	na	na	na	na		-	-	-	-	-		-	-
cg01433291	16	4463520	R	II	CORO7-PAM16	Body	shelf	Body-shelf	chr16:4465874-4466889	EPIC	No_enhancer	NA	0.0286422	5.15176	3.40235	0.61514	0.429522	0.185617	0.170188	1.03479	8.49016e-06	0.0141938	no		rs569996662;rs150124164;rs180803583;rs566093865	26;20;2;1		-		-		na	na	na	na	na	na	na	na	na		-	-	-	-	-		NM_001201479	CORO7-PAM16
cg27565067	17	149484	R	I	RPH3AL	Body	shelf	Body-shelf	chr17:152117-152438	450K and EPIC	No_enhancer	NA	4.77346	-5.15047	3.39887	0.948687	0.96922	-0.0205326	-0.0332435	-1.12975	8.52426e-06	0.014213	no		rs73284627;rs559587867;rs146449664;rs551318009;rs149067341	51;47;26;25;1		-		-		cg27565067	rs57766060	17	148770	T	C	-0.241948	1.12963e-08	no		-	-	-	-	-		NM_001190412	RPH3AL
cg11854073	3	112013357	F	II	SLC9A10	TSS1500	opensea	TSS1500-opensea		450K and EPIC	No_enhancer	NA	2.71487	5.14904	3.39498	0.869818	0.86162	0.00819863	0.0445135	0.592919	8.5625e-06	0.014213	yes		rs73225610	1		-		-		na	na	na	na	na	na	na	na	na		-	-	-	-	-		na	na
cg03931242	19	4259878	R	II	CCDC94	Body	opensea	Body-opensea		EPIC	No_enhancer	NA	3.36038	-5.14937	3.39589	0.897344	0.918508	-0.0211647	-0.0245835	-0.429769	8.5536e-06	0.014213	no		rs553715418;rs573444182;rs191893460;rs564190954;rs144431138;rs183753772;rs189367420	46;30;21;14;8;7;1		-		-		na	na	na	na	na	na	na	na	na		-	-	-	-	-		NM_018074	CCDC94
cg10363436	8	11269541	R	II	FAM167A-AS1	Body	opensea	Body-opensea		EPIC	No_enhancer	ENSR00000329890	1.19773	-5.14613	3.38711	0.649391	0.722501	-0.0731092	-0.0773557	-0.54228	8.64052e-06	0.0143086	no		rs529513998;rs73538213;rs115525916;rs530565972	51;49;31;25		-		-		na	na	na	na	na	na	na	na	na		-	-	-	-	-		na	na
cg24185492	1	28099116	R	II	STX12	TSS1500	shore	TSS1500-shore	chr1:28099628-28100031	EPIC	No_enhancer	ENSR00000003775	2.0303	5.14451	3.3827	0.836784	0.776243	0.0605416	0.0549133	0.525467	8.68447e-06	0.0143474	yes		rs115938164;rs576377872;rs541907679	11;6;2		-		-		na	na	na	na	na	na	na	na	na		-	-	-	-	-		NM_177424	STX12
cg02530860	8	144371537	F	II		IGR	island	IGR-island	chr8:144371446-144372076	450K and EPIC	No_enhancer	NA	0.826297	-5.14077	3.37257	0.593064	0.666303	-0.0732399	-0.0956859	-0.594713	8.78643e-06	0.0143721	yes		rs186848198;rs191582006;rs550165145	6;39;51		-		yes		cg02530860	rs4614011	8	144370473	T	C	-0.350886	3.54492e-17	yes		-	-	-	-	-		-	-
cg11719952	11	75140567	R	I	KLHL35	Body	shore	Body-shore	chr11:75140737-75141849	450K and EPIC	No_enhancer	NA	1.67255	5.13948	3.36908	0.812671	0.712084	0.100587	0.10718	0.942694	8.82176e-06	0.0143721	no		rs145365044;rs571576719;rs537296974	20;7;1		yes		-		cg11719952	rs538451	11	75142867	T	A	0.276829	5.21643e-11	yes		-	-	-	-	-		NM_001039548	KLHL35
cg03223545	8	41543690	F	II	ANK1	Body	opensea	Body-opensea		EPIC	No_enhancer	NA	4.01465	-5.14	3.37049	0.936347	0.94445	-0.008103	-0.0143006	-0.364352	8.80752e-06	0.0143721	no		rs138642972;rs112677283;rs146231479	0;29;48		-		-		na	na	na	na	na	na	na	na	na		-	-	-	-	-		NM_020477	ANK1
cg12041401	1	181561511	R	II	CACNA1E	Body	opensea	Body-opensea		450K and EPIC	No_enhancer	NA	0.852524	5.14254	3.37737	0.676436	0.620523	0.0559135	0.0626225	0.400497	8.73799e-06	0.0143721	no		rs188159963;rs536489790;rs111403642	46;39;13		-		-		cg12041401	rs72733118	1	181593482	A	T	-0.137655	0.00130168	no		-	-	-	-	-		NM_000721	CACNA1E
cg12027462	16	4474938	R	II	DNAJA3	TSS1500	shore	TSS1500-shore	chr16:4475429-4476330	EPIC	No_enhancer	NA	1.31292	5.13945	3.36901	0.739414	0.691408	0.0480058	0.083799	0.608805	8.82248e-06	0.0143721	no		rs182260458;rs186962179	48;25		-		-		na	na	na	na	na	na	na	na	na		-	-	-	-	-		NM_005147	DNAJA3
cg03165014	13	102106348	F	I	ITGBL1	Body	island	Body-island	chr13:102106165-102106488	450K and EPIC	No_enhancer	ENSR00000365675	-2.27989	-5.14156	3.37472	0.127897	0.239933	-0.112036	-0.154117	-1.84709	8.76466e-06	0.0143721	yes		rs114011815	43		-		-		cg03165014	rs12428334	13	102116350	G	C	-0.461	6.32661e-30	yes		-	-	-	-	-		NM_001271756	ITGBL1
cg25291978	6	144386422	F	II	PLAGL1	TSS1500	shore	TSS1500-shore	chr6:144384894-144385888	450K and EPIC	No_enhancer	NA	1.95447	5.13655	3.36115	0.809369	0.7833	0.0260687	0.0455207	0.414303	8.90277e-06	0.0144357	yes		rs141526109	4		-		-		cg25291978	rs4896694	6	144387094	A	G	0.288756	6.89305e-12	yes		-	-	-	-	-		NM_001080952	PLAGL1
cg00730373	16	89050488	R	II		IGR	opensea	IGR-opensea		450K and EPIC	No_enhancer	NA	3.22657	5.13697	3.36229	0.91815	0.8916	0.0265501	0.0221573	0.37463	8.89106e-06	0.0144357	no		rs188168620	33		-		-		cg00730373	rs78258274	16	89042301	C	G	0.217025	3.2812e-07	no		-	-	-	-	-		-	-
cg05669497	13	113655468	R	II	MCF2L	Body	shore	Body-shore	chr13:113656116-113656379	450K and EPIC	No_enhancer	ENSR00000066066	1.23815	5.13492	3.35675	0.724373	0.678701	0.0456718	0.0961598	0.720228	8.94801e-06	0.0144422	yes		rs548726833;rs566966603;rs115317877	50;41;2		-		-		cg05669497	rs3011547	13	113635963	C	T	-0.312096	9.87924e-14	yes		-	-	-	-	-		NM_001112732	MCF2L
cg06383247	2	6636145	R	II		IGR	island	IGR-island	chr2:6635949-6636160	450K and EPIC	No_enhancer	NA	1.52882	5.13548	3.35824	0.805414	0.681268	0.124146	0.134177	1.14346	8.93261e-06	0.0144422	no		rs138486759;rs113637992;rs530233208;rs550171148;rs112551650;rs570047796;rs112757942;rs112561968;rs181499590	51;49;46;41;40;26;24;15;3		-		-		cg06383247	rs2615141	2	6640423	A	G	-0.811329	3.10421e-128	yes		-	-	-	-	-		-	-
cg11583792	1	53704437	F	II	MAGOH	TSS200	island	TSS200-island	chr1:53703959-53704642	EPIC	No_enhancer	ENSR00000006494	-3.032	5.13187	3.34846	0.121955	0.103739	0.0182163	0.0368473	0.539059	9.03378e-06	0.0145471	yes					-		-		na	na	na	na	na	na	na	na	na		-	-	-	-	-		NM_002370	MAGOH
cg08324927	20	47044835	R	II		IGR	opensea	IGR-opensea		EPIC	No_enhancer	NA	0.947474	5.13023	3.34403	0.798721	0.520255	0.278466	0.341548	2.58421	9.08002e-06	0.014588	no		rs10627343;rs76628630;rs570231814;rs6125322	49;46;2;1		-		-		na	na	na	na	na	na	na	na	na		-	-	-	-	-		-	-
cg19452928	5	154209268	R	II	FAXDC2	Body	opensea	Body-opensea		EPIC	No_enhancer	ENSR00000189376	2.62971	-5.12868	3.33983	0.835648	0.87439	-0.0387417	-0.0396101	-0.449963	9.12409e-06	0.0146253	no					-		-		na	na	na	na	na	na	na	na	na		-	-	-	-	-		na	na
cg13048358	3	14539069	F	II	GRIP2	Body	opensea	Body-opensea		EPIC	No_enhancer	NA	1.28838	-5.12477	3.32925	0.695223	0.716755	-0.0215314	-0.0571219	-0.390871	9.23591e-06	0.0147708	no		rs56343813;rs569964472	1;28		-		-		na	na	na	na	na	na	na	na	na		-	-	-	-	-		NM_001080423	GRIP2
cg17365473	17	74255713	F	II		IGR	opensea	IGR-opensea		EPIC	Enhancer	ENSR00000098536	1.05458	5.12221	3.32232	0.670269	0.674081	-0.00381138	0.0614801	0.404081	9.30994e-06	0.0148552	no		rs114743013;rs570030972;rs532405249	0;20;40		-		-		na	na	na	na	na	na	na	na	na		-	-	-	-	-		-	-
cg16848154	20	2785183	R	II		IGR	shelf	IGR-shelf	chr20:2780978-2781497	450K and EPIC	No_enhancer	NA	0.404975	5.11912	3.31394	0.616725	0.537672	0.0790528	0.0769859	0.458377	9.40022e-06	0.0149622	no		rs114425821;rs185937964	34;17		-		-		cg16848154	rs6132968	20	2783121	G	A	-0.442025	2.22812e-27	yes		-	-	-	-	-		-	-
cg00737841	10	130726624	F	II		IGR	opensea	IGR-opensea		450K and EPIC	No_enhancer	NA	2.80592	-5.11846	3.31214	0.836105	0.887836	-0.0517312	-0.086176	-0.982743	9.41969e-06	0.0149622	yes		rs554533554	46		-		-		cg00737841	rs1037431	10	130726265	C	T	-0.285135	1.28732e-11	yes		-	-	-	-	-		-	-
cg04843085	11	128776548	R	II	C11orf45	TSS1500	opensea	TSS1500-opensea		450K and EPIC	No_enhancer	NA	0.588166	-5.11195	3.29452	0.562837	0.624229	-0.0613921	-0.0532468	-0.318548	9.61279e-06	0.0152344	no		rs181548153	51		-		-		cg04843085	rs3740835	11	128770358	T	G	-0.169541	7.17561e-05	no		-	-	-	-	-		NM_001256088	C11orf45
cg24178514	9	76622083	R	II	MIR6130	Body	opensea	Body-opensea		EPIC	No_enhancer	NA	2.7387	5.10845	3.28505	0.887956	0.848872	0.0390835	0.0635374	0.871204	9.71817e-06	0.0152975	no		rs536883109;rs556618872;rs11143754	49;38;17		-		-		na	na	na	na	na	na	na	na	na		-	-	-	-	-		na	na
cg23905556	12	92976846	F	II		IGR	opensea	IGR-opensea		450K and EPIC	No_enhancer	NA	-0.948396	-5.10875	3.28584	0.322437	0.357131	-0.034694	-0.0516361	-0.350023	9.70926e-06	0.0152975	no		rs578181031	7		-		-		cg23905556	rs75157059	12	92962528	G	A	-0.129632	0.00247371	no		-	-	-	-	-		-	-
cg13595412	16	80972085	R	II		IGR	opensea	IGR-opensea		EPIC	Enhancer	ENSR00000088395	0.929054	-5.10929	3.28733	0.621955	0.675565	-0.0536106	-0.0677558	-0.428817	9.69272e-06	0.0152975	no		rs552418548;rs112751415;rs570695472	26;18;6		-		-		na	na	na	na	na	na	na	na	na		-	-	-	-	-		-	-
cg00014380	16	4424290	R	I	VASN	5'UTR	shelf	5'UTR-shelf	chr16:4421642-4422240	EPIC	Enhancer	NA	1.67284	5.10484	3.27527	0.802698	0.725194	0.0775041	0.0765047	0.660205	9.82819e-06	0.0154109	no		rs537951005;rs558090082	31;2		yes		-		na	na	na	na	na	na	na	na	na		-	-	-	-	-		NM_138440	VASN
cg22985016	5	497397	F	I	SLC9A3	Body	shore	Body-shore	chr5:498111-498430	450K and EPIC	No_enhancer	NA	3.06111	-5.10393	3.2728	0.869406	0.902914	-0.0335078	-0.0500496	-0.715899	9.85617e-06	0.0154109	no		rs568614021;rs139993468;rs189313785	1;33;36		-		-		cg22985016	rs74579320	5	473796	G	A	-0.211594	6.50002e-07	no		-	-	-	-	-		NM_004174	SLC9A3
cg09848749	14	101447985	F	II	SNORD114-22	TSS1500	opensea	TSS1500-opensea		450K and EPIC	No_enhancer	NA	1.67303	-5.10464	3.27472	0.716682	0.778149	-0.0614669	-0.120032	-0.925826	9.83444e-06	0.0154109	no					-		-		cg09848749	rs34228453	14	101440321	C	A	-0.694853	1.70776e-79	yes		-	-	-	-	-		na	na
cg06777868	16	4462951	R	II	CORO7-PAM16	Body	shelf	Body-shelf	chr16:4465874-4466889	EPIC	No_enhancer	NA	-1.17909	5.09884	3.25903	0.377255	0.267015	0.110239	0.0908397	0.598398	1.00137e-05	0.0155812	no		rs536252688;rs550024834	3;2		-		-		na	na	na	na	na	na	na	na	na		-	-	-	-	-		NM_001201479	CORO7-PAM16
cg12284669	6	137910240	F	II		IGR	opensea	IGR-opensea		EPIC	No_enhancer	ENSR00000323307	0.785398	-5.09755	3.25554	0.595881	0.655253	-0.0593718	-0.0620641	-0.388042	1.00541e-05	0.0155812	no		rs113194703	45		-		-		na	na	na	na	na	na	na	na	na		-	-	-	-	-		-	-
cg17464276	2	2572047	R	II		IGR	opensea	IGR-opensea		EPIC	No_enhancer	NA	4.24372	-5.0983	3.25757	0.94493	0.952356	-0.00742573	-0.0118745	-0.368066	1.00306e-05	0.0155812	no		rs115965682;rs144347992	29;1		-		-		na	na	na	na	na	na	na	na	na		-	-	-	-	-		-	-
cg26348414	20	25731672	R	II		IGR	opensea	IGR-opensea		EPIC	No_enhancer	ENSR00000135886	0.41869	5.09779	3.25618	0.638711	0.525204	0.113507	0.11978	0.720897	1.00467e-05	0.0155812	yes		rs57150489	3		-		-		na	na	na	na	na	na	na	na	na		-	-	-	-	-		-	-
cg05579559	12	130023552	F	II	TMEM132D	Body	opensea	Body-opensea		EPIC	No_enhancer	NA	2.00964	5.09683	3.25358	0.856259	0.705411	0.150847	0.252543	2.22518	1.00768e-05	0.0155819	no		rs111619894;rs564124498;rs533157764	0;26;50		-		-		na	na	na	na	na	na	na	na	na		-	-	-	-	-		NM_133448	TMEM132D
cg12557219	5	115297126	R	II	LVRN	TSS1500	shore	TSS1500-shore	chr5:115298350-115299137	EPIC	No_enhancer	ENSR00000185604	-1.42248	5.09388	3.24561	0.294434	0.260248	0.0341857	0.0642229	0.456985	1.01696e-05	0.0155897	yes		rs116051110;rs551944580;rs565820183;rs534595254;rs554630586	30;23;8;3;2		-		-		na	na	na	na	na	na	na	na	na		-	-	-	-	-		na	na
cg01655150	3	126195255	R	II	ZXDC	TSS1500	island	TSS1500-island	chr3:126193683-126195495	450K and EPIC	No_enhancer	ENSR00000306000	-3.83929	-5.0939	3.24564	0.0536153	0.076602	-0.0229867	-0.026919	-0.667886	1.01692e-05	0.0155897	yes		rs568917554;rs537481658	26;19		-		-		cg01655150	rs3230	3	126180088	G	A	0.306214	2.98618e-13	yes		-	-	-	-	-		NM_001040653	ZXDC
cg08265181	10	118476176	F	II	HSPA12A	Body	opensea	Body-opensea		450K and EPIC	No_enhancer	NA	1.27802	5.09385	3.24551	0.761387	0.66249	0.0988971	0.124166	0.924441	1.01708e-05	0.0155897	no		rs72829621;rs529561587;rs367652313	1;26;42		-		-		na	na	na	na	na	na	na	na	na		-	-	-	-	-		NM_025015	HSPA12A
cg09100196	5	39604771	F	II		IGR	opensea	IGR-opensea		EPIC	No_enhancer	NA	1.12461	-5.0946	3.24754	0.542225	0.741427	-0.199202	-0.320334	-2.30704	1.01471e-05	0.0155897	no		rs12653618;rs112046189	0;10		-		-		na	na	na	na	na	na	na	na	na		-	-	-	-	-		-	-
cg21236860	7	66766855	R	II	PMS2L4	Body	shore	Body-shore	chr7:66767145-66768031	450K and EPIC	No_enhancer	ENSR00000213066	0.856631	5.09242	3.24164	0.67188	0.623925	0.0479554	0.0798408	0.514112	1.02162e-05	0.015625	no		rs563569104;rs36051381;rs397765486	26;23;18		-		-		cg21236860	rs12698570	7	66765588	G	C	-0.180423	2.34375e-05	no		-	-	-	-	-		na	na
cg04092800	5	40681444	F	II	PTGER4	Body	island	Body-island	chr5:40679502-40682081	450K and EPIC	No_enhancer	ENSR00000180020	-0.61454	5.08929	3.23317	0.422045	0.378886	0.0431599	0.067926	0.410695	1.03164e-05	0.0157185	no		rs199737472;rs201026372	32;41		-		-		cg04092800	rs112647987	5	40635920	T	G	-0.14653	0.000614511	no		-	-	-	-	-		NM_000958	PTGER4
cg26352652	12	133013600	F	II		IGR	shore	IGR-shore	chr12:133015368-133015635	450K and EPIC	No_enhancer	ENSR00000059500	0.574236	5.08911	3.23268	0.650371	0.561767	0.0886033	0.0874525	0.534744	1.03222e-05	0.0157185	no		rs144259800;rs536457270;rs11147302	0;18;36		-		-		cg26352652	rs28549048	12	132986204	T	C	-0.196476	3.97226e-06	no		-	-	-	-	-		-	-
cg03813961	1	150335335	F	II	RPRD2	TSS1500	shore	TSS1500-shore	chr1:150336831-150337289	EPIC	No_enhancer	NA	2.60887	5.08718	3.22745	0.881673	0.834136	0.047537	0.0779828	0.931064	1.03845e-05	0.0157228	yes		rs113523231	1		-		-		na	na	na	na	na	na	na	na	na		-	-	-	-	-		NM_015203	RPRD2
cg09322655	1	154544294	F	I	CHRNB2	Body	island	Body-island	chr1:154543818-154544713	450K and EPIC	No_enhancer	NA	3.57176	-5.08569	3.22342	0.907664	0.930263	-0.0225989	-0.0197873	-0.395593	1.04328e-05	0.0157228	no		rs141511378;rs141735618	39;51		-		-		cg09322655	rs3766926	1	154564417	C	T	-0.118816	0.00556901	no		-	-	-	-	-		NM_000748	CHRNB2
cg03885646	3	156273458	R	II	SSR3	TSS1500	shore	TSS1500-shore	chr3:156272636-156273099	450K and EPIC	No_enhancer	ENSR00000160781	-0.25865	5.08555	3.22305	0.493007	0.431621	0.0613865	0.0887256	0.518096	1.04372e-05	0.0157228	yes		rs140086618;rs558133886;rs182806565;rs374320325	29;26;23;19		-		-		cg03885646	rs12631297	3	156268070	G	T	0.486539	1.29266e-33	yes		-	-	-	-	-		NM_007107	SSR3
cg19942440	12	29793179	F	II	TMTC1	Body	opensea	Body-opensea		EPIC	Enhancer	NA	-1.08017	-5.08585	3.22386	0.305843	0.33548	-0.0296378	-0.0626664	-0.426693	1.04275e-05	0.0157228	no		rs190640129;rs183150484;rs143592202	0;32;47		-		-		na	na	na	na	na	na	na	na	na		-	-	-	-	-		NM_001193451	TMTC1
cg20151113	4	25292629	R	II		IGR	opensea	IGR-opensea		EPIC	No_enhancer	ENSR00000166884	3.65852	-5.08695	3.22685	0.917791	0.931174	-0.0133834	-0.0158737	-0.332069	1.03916e-05	0.0157228	no		rs540610558	43		-		-		na	na	na	na	na	na	na	na	na		-	-	-	-	-		-	-
cg19791271	17	77906735	R	II		IGR	shelf	IGR-shelf	chr17:77903887-77904397	450K and EPIC	No_enhancer	ENSR00000378254	0.214764	-5.08231	3.21427	0.47419	0.584171	-0.109981	-0.283882	-2.04402	1.05433e-05	0.0158485	no		rs557620387;rs12453969	5;1		-		-		na	na	na	na	na	na	na	na	na		-	-	-	-	-		-	-
cg17241797	9	95478779	F	II	BICD2	Body	shore	Body-shore	chr9:95477296-95477708	EPIC	No_enhancer	ENSR00000237939	3.58769	5.07932	3.20619	0.937303	0.910208	0.0270952	0.0285546	0.588394	1.06417e-05	0.0159622	no		rs542469451;rs560772717;rs150560593	0;23;32		-		-		na	na	na	na	na	na	na	na	na		-	-	-	-	-		NM_001003800	BICD2
cg24116965	4	148654701	R	II	ARHGAP10	Body	shore	Body-shore	chr4:148652848-148653918	450K and EPIC	No_enhancer	ENSR00000174453	3.78882	5.07648	3.1985	0.936146	0.927293	0.00885317	0.0235029	0.551021	1.07364e-05	0.0160355	no		rs138530554;rs115817780	30;15		-		-		cg24116965	rs4835093	4	148655276	A	G	0.384284	1.4956e-20	yes		-	-	-	-	-		NM_024605	ARHGAP10
cg22488650	5	31030027	F	II		IGR	opensea	IGR-opensea		EPIC	No_enhancer	NA	3.23199	5.07675	3.19922	0.911221	0.896955	0.0142658	0.02569	0.46096	1.07275e-05	0.0160355	no		rs144824828;rs560336897;rs529473696	0;1;37		-		-		na	na	na	na	na	na	na	na	na		-	-	-	-	-		-	-
cg21885061	11	44702072	R	II		IGR	opensea	IGR-opensea		EPIC	No_enhancer	NA	3.10696	-5.07254	3.18785	0.875087	0.906661	-0.0315745	-0.0331969	-0.490981	1.08689e-05	0.0161989	no		rs149921732;rs71491839;rs551706964;rs191085416	44;40;30;24		-		-		na	na	na	na	na	na	na	na	na		-	-	-	-	-		-	-
cg13180105	13	19968841	R	II		IGR	shelf	IGR-shelf	chr13:19964791-19965017	450K and EPIC	No_enhancer	NA	3.05573	-5.07157	3.18522	0.866045	0.903763	-0.0377185	-0.0494351	-0.721757	1.09018e-05	0.0162134	no		rs555590946;rs560331873;rs544329160;rs60663754	45;44;38;8		-		-		cg13180105	rs114239584	13	19981715	A	G	0.302997	5.41107e-13	yes		-	-	-	-	-		-	-
cg16688980	16	87425454	F	I	FBXO31	Body	island	Body-island	chr16:87425137-87426677	450K and EPIC	No_enhancer	ENSR00000089313	-4.94618	-5.06867	3.17737	0.0281922	0.0340103	-0.00581817	-0.00712608	-0.348664	1.10008e-05	0.016326	no		rs145018290	7		-		-		cg16688980	rs34830833	16	87421183	A	G	-0.127018	0.00302669	no		-	-	-	-	-		NM_024735	FBXO31
cg26218577	15	69744466	F	II	RPLP1	TSS1500	shore	TSS1500-shore	chr15:69745049-69745746	450K and EPIC	No_enhancer	NA	1.53106	5.06602	3.17018	0.773878	0.716967	0.0569105	0.079338	0.627992	1.10922e-05	0.0164126	yes					-		yes		cg26218577	rs11072096	15	69717036	G	A	-0.349678	4.61711e-17	yes		-	-	-	-	-		NM_213725	RPLP1
cg09823713	19	50084404	R	I	NOSIP	TSS1500	shore	TSS1500-shore	chr19:50083757-50083986	EPIC	No_enhancer	NA	-0.859482	5.06494	3.16727	0.383111	0.339127	0.0439833	0.0711036	0.437369	1.11295e-05	0.0164126	yes		rs577510515;rs544881259;rs563079083;rs3760706	49;37;36;34		-		-		na	na	na	na	na	na	na	na	na		-	-	-	-	-		NM_001270960	NOSIP
cg10739556	7	27192056	R	I		IGR	shore	IGR-shore	chr7:27190274-27191115	450K and EPIC	No_enhancer	NA	-3.03109	5.06512	3.16775	0.140057	0.0953953	0.0446617	0.0462555	0.711611	1.11232e-05	0.0164126	no		rs368646616	43		-		-		cg10739556	rs4719884	7	27172571	A	G	0.148685	0.000508823	no		-	-	-	-	-		-	-
cg26874229	2	105853672	F	I		IGR	island	IGR-island	chr2:105853493-105853797	450K and EPIC	No_enhancer	ENSR00000292688	2.58711	5.06107	3.15681	0.879452	0.830801	0.048651	0.0773974	0.908521	1.12642e-05	0.0164201	yes		rs572291237;rs542841320;rs561020042	1;14;25		-		yes		cg26874229	rs2053241	2	105842228	A	G	-0.440536	3.47582e-27	yes		-	-	-	-	-		-	-
cg02282631	5	42953543	F	I		IGR	shore	IGR-shore	chr5:42951076-42952410	450K and EPIC	No_enhancer	NA	-2.08891	5.06003	3.15398	0.209187	0.187511	0.0216764	0.0790781	0.748597	1.1301e-05	0.0164201	yes		rs569135661	23		-		yes		cg02282631	rs11748821	5	43003385	A	G	0.126307	0.00319532	no		-	-	-	-	-		-	-
cg05708963	5	14583002	R	II	FAM105A	Body	shore	Body-shore	chr5:14581497-14582569	EPIC	Enhancer	NA	-0.416481	5.06059	3.1555	0.462075	0.408438	0.0536369	0.112505	0.66336	1.12813e-05	0.0164201	yes		rs152765;rs114415896;rs532378232	49;33;7		-		-		na	na	na	na	na	na	na	na	na		-	-	-	-	-		NM_019018	FAM105A
cg16264705	12	54071194	F	I	ATP5G2	TSS1500	island	TSS1500-island	chr12:54071053-54071265	450K and EPIC	No_enhancer	ENSR00000362327	-4.40375	5.05975	3.15322	0.0567644	0.0404068	0.0163576	0.0236223	0.701393	1.13108e-05	0.0164201	yes		rs533166401	42		-		-		cg16264705	rs876252	12	54071422	G	A	-0.179842	2.49233e-05	no		-	-	-	-	-		NM_005176	ATP5G2
cg12438576	11	89232216	R	II	NOX4	5'UTR	opensea	5'UTR-opensea		450K and EPIC	No_enhancer	ENSR00000265288	2.84878	-5.05943	3.15236	0.859496	0.886983	-0.0274873	-0.0405004	-0.528019	1.1322e-05	0.0164201	no		rs536801640	48		-		-		cg12438576	rs35243654	11	89248551	C	T	0.11316	0.0083079	no		-	-	-	-	-		NM_016931	NOX4
cg08713344	10	3183772	R	II	PITRM1-AS1	TSS200	shelf	TSS200-shelf	chr10:3180174-3180578	EPIC	No_enhancer	NA	0.929375	5.06273	3.1613	0.764081	0.550801	0.21328	0.238314	1.7788	1.12062e-05	0.0164201	no		rs536113067;rs7094698;rs151114717;rs190731349	28;27;19;2		-		-		na	na	na	na	na	na	na	na	na		-	-	-	-	-		NR_038284	PITRM1-AS1
cg11070274	8	9106610	R	II		IGR	opensea	IGR-opensea		EPIC	No_enhancer	NA	0.127683	5.06331	3.16287	0.58673	0.477733	0.108997	0.11673	0.704767	1.1186e-05	0.0164201	no		rs111542514;rs530200316	43;29		-		-		na	na	na	na	na	na	na	na	na		-	-	-	-	-		-	-
cg22206076	12	5332230	R	II		IGR	opensea	IGR-opensea		EPIC	No_enhancer	NA	2.99521	-5.06142	3.15775	0.871963	0.897413	-0.0254492	-0.0278511	-0.411382	1.1252e-05	0.0164201	no		rs578058164;rs540661245	2;1		-		-		na	na	na	na	na	na	na	na	na		-	-	-	-	-		-	-
cg25013753	10	49654342	F	II	ARHGAP22	3'UTR	shelf	3'UTR-shelf	chr10:49658224-49659201	450K and EPIC	No_enhancer	NA	-0.065447	-5.05841	3.14961	0.399701	0.592439	-0.192739	-0.398904	-3.27584	1.13579e-05	0.0164381	no		rs1051508	0		-		-		na	na	na	na	na	na	na	na	na		-	-	-	-	-		NM_001256026	ARHGAP22
cg21251018	6	28226885	F	II	NKAPL	TSS1500	shore	TSS1500-shore	chr6:28226979-28227483	450K and EPIC	No_enhancer	ENSR00000195210	0.448121	5.05726	3.1465	0.612866	0.552599	0.0602673	0.0719594	0.429352	1.13986e-05	0.016463	yes		rs72850300	18		-		yes		cg21251018	rs41269285	6	28194799	C	T	0.261181	6.42297e-10	no		-	-	-	-	-		NM_001007531	NKAPL
cg10161743	19	48917816	F	II	GRIN2D	Body	shore	Body-shore	chr19:48918115-48918340	450K and EPIC	No_enhancer	ENSR00000110700	2.29989	5.05529	3.14116	0.861037	0.806601	0.0544366	0.0392934	0.41545	1.1469e-05	0.0165304	no		rs201643479;rs181855160	2;51		-		-		cg10161743	rs28398354	19	48929791	C	T	-0.345442	1.15607e-16	yes		-	-	-	-	-		NM_000836	GRIN2D
cg00350519	1	53905742	R	I	FLJ40434	TSS200	shore	TSS200-shore	chr1:53904140-53905247	450K and EPIC	No_enhancer	NA	4.96735	-5.05069	3.12872	0.967073	0.969846	-0.00277288	-0.00702475	-0.323715	1.16343e-05	0.0167	no		rs370051679	6		-		-		cg00350519	rs75977219	1	53897818	T	A	0.0928865	0.0304516	no		-	-	-	-	-		na	na
cg08865636	13	41267283	R	II		IGR	opensea	IGR-opensea		EPIC	No_enhancer	ENSR00000061704	0.205136	5.05078	3.12895	0.546226	0.52805	0.0181767	0.0531472	0.311911	1.16313e-05	0.0167	no		rs564291646	2		-		-		na	na	na	na	na	na	na	na	na		-	-	-	-	-		-	-
cg05432996	19	49244004	R	II	RASIP1	TSS200	shore	TSS200-shore	chr19:49242018-49242962	450K and EPIC	No_enhancer	NA	2.01446	5.04965	3.12591	0.834029	0.774734	0.0592952	0.05633	0.568465	1.16721e-05	0.01672	yes		rs186155657	1		-		-		cg05432996	rs281395	19	49222483	G	C	-0.137813	0.00128489	no		-	-	-	-	-		NM_017805	RASIP1
cg18573586	2	121637809	R	II	GLI2	Body	opensea	Body-opensea		EPIC	No_enhancer	NA	0.035428	5.04782	3.12095	0.531899	0.489421	0.0424782	0.0775565	0.452356	1.17389e-05	0.0167286	no		rs560791418	3		-		-		na	na	na	na	na	na	na	na	na		-	-	-	-	-		NM_005270	GLI2
cg01629746	15	80503618	F	II	LINC01314	Body	opensea	Body-opensea		EPIC	No_enhancer	NA	1.90069	5.04846	3.12269	0.864011	0.638887	0.225124	0.305756	3.06148	1.17154e-05	0.0167286	no		rs59372338;rs147781527	0;1		-		-		na	na	na	na	na	na	na	na	na		-	-	-	-	-		na	na
cg24474701	18	55289098	R	I	NARS	1stExon	island	1stExon-island	chr18:55288640-55289482	450K and EPIC	No_enhancer	ENSR00000103794	-4.95683	5.0472	3.11928	0.0395376	0.027186	0.0123516	0.00955375	0.46593	1.17615e-05	0.0167286	no		rs572825517;rs2032938;rs188434164;rs576471439	25;24;20;16		-		-		cg24474701	rs2032938	18	55289076	T	C	0.278741	3.79592e-11	yes		-	-	-	-	-		NM_004539	NARS
cg11433727	12	14921915	F	II		IGR	shore	IGR-shore	chr12:14922877-14923974	EPIC	No_enhancer	ENSR00000049158	1.33	5.04687	3.11838	0.71287	0.712178	0.000692691	0.0706549	0.516026	1.17736e-05	0.0167286	no		rs549585214	38		-		-		na	na	na	na	na	na	na	na	na		-	-	-	-	-		-	-
cg08337341	5	42924013	R	II		IGR	shore	IGR-shore	chr5:42924214-42924670	EPIC	No_enhancer	NA	1.65977	5.04519	3.11383	0.79215	0.732432	0.0597176	0.0783722	0.659486	1.18355e-05	0.0167824	yes		rs562969628;rs530047253	50;27		-		-		na	na	na	na	na	na	na	na	na		-	-	-	-	-		-	-
cg10550882	20	1825647	R	II		IGR	opensea	IGR-opensea		450K and EPIC	Enhancer	ENSR00000389228	2.16622	5.04363	3.10962	0.842673	0.794571	0.0481026	0.0631043	0.658832	1.1893e-05	0.0168299	no		rs558517949;rs181223813;rs186249659	26;2;1		-		-		cg10550882	rs11696315	20	1830211	T	C	-0.21884	2.60083e-07	no		-	-	-	-	-		-	-
cg03032607	3	45882686	F	II	LZTFL1	Body	shore	Body-shore	chr3:45883221-45883860	450K and EPIC	No_enhancer	ENSR00000151774	1.41693	5.03788	3.09407	0.731729	0.721841	0.00988791	0.0576414	0.43099	1.21078e-05	0.0170993	no		rs551552390	48		-		-		cg03032607	rs3774643	3	45871910	T	C	0.557809	9.98829e-46	yes		-	-	-	-	-		NM_020347	LZTFL1
cg13925686	17	7239643	F	II	ACAP1	TSS1500	opensea	TSS1500-opensea		450K and EPIC	No_enhancer	NA	2.73884	5.03703	3.09178	0.878465	0.861932	0.0165331	0.0327672	0.432164	1.21397e-05	0.0171099	no					-		-		cg13925686	rs3809822	17	7234112	G	C	0.11823	0.00580906	no		-	-	-	-	-		NM_014716	ACAP1
cg16006004	17	41278241	F	I	BRCA1	TSS1500	island	TSS1500-island	chr17:41278134-41278460	450K and EPIC	No_enhancer	NA	0.824871	5.03593	3.0888	0.678973	0.609206	0.0697669	0.0986269	0.630456	1.21813e-05	0.0171341	yes		rs553346156;rs571745729	16;27		-		-		cg16006004	rs8176168	17	41239628	G	A	0.227298	8.57336e-08	no		-	-	-	-	-		NM_007299	BRCA1
cg08297631	4	4992656	R	II		IGR	opensea	IGR-opensea		EPIC	No_enhancer	ENSR00000165288	2.3719	-5.03381	3.08307	0.807865	0.850957	-0.0430923	-0.0737414	-0.746278	1.2262e-05	0.0172131	no					-		-		na	na	na	na	na	na	na	na	na		-	-	-	-	-		-	-
cg22904066	1	226611985	F	II		IGR	opensea	IGR-opensea		EPIC	No_enhancer	ENSR00000257022	1.8547	5.03202	3.07821	0.804821	0.764163	0.0406579	0.0669002	0.599316	1.23307e-05	0.0172748	no		rs6681825;rs12025226	17;38		-		-		na	na	na	na	na	na	na	na	na		-	-	-	-	-		-	-
cg16413687	12	85672623	R	I	ALX1	TSS1500	shore	TSS1500-shore	chr12:85673878-85674700	450K and EPIC	No_enhancer	NA	-5.16266	5.0308	3.07492	0.0310899	0.0253305	0.0057594	0.00926831	0.465449	1.23775e-05	0.0173059	no		rs548965014;rs372700880	30;29		-		-		cg16413687	rs7487659	12	85636013	G	C	0.110957	0.00966483	no		-	-	-	-	-		na	na
cg18870850	20	61439707	F	II	OGFR	Body	shelf	Body-shelf	chr20:61442843-61443053	450K and EPIC	No_enhancer	ENSR00000139800	-2.89282	5.03001	3.07278	0.138555	0.112042	0.0265126	0.0534566	0.697176	1.2408e-05	0.017314	no		rs760276;rs564590228	1;20		-		-		na	na	na	na	na	na	na	na	na		-	-	-	-	-		NM_007346	OGFR
cg03991307	12	81110527	R	II	MYF5	TSS200	shore	TSS200-shore	chr12:81110725-81111126	EPIC	No_enhancer	ENSR00000054570	-1.39748	5.02774	3.06665	0.339563	0.240441	0.0991213	0.0911176	0.660474	1.24959e-05	0.0173673	yes		rs118161149;rs565511758	17;7		-		-		na	na	na	na	na	na	na	na	na		-	-	-	-	-		na	na
cg08913813	9	116766288	R	II	ZNF618	Body	opensea	Body-opensea		EPIC	No_enhancer	ENSR00000240190	1.01164	5.02778	3.06677	0.685745	0.649855	0.03589	0.116094	0.794502	1.24942e-05	0.0173673	no		rs4979320;rs532267648	13;2		-		-		na	na	na	na	na	na	na	na	na		-	-	-	-	-		NM_133374	ZNF618
cg26738728	1	150335388	R	II	RPRD2	TSS1500	shore	TSS1500-shore	chr1:150336831-150337289	EPIC	No_enhancer	NA	3.55034	5.02455	3.05802	0.932578	0.907917	0.0246605	0.0421426	0.845342	1.26206e-05	0.0174257	yes		rs137976634	1		-		-		na	na	na	na	na	na	na	na	na		-	-	-	-	-		NM_015203	RPRD2
cg26580895	17	46507754	F	I	SKAP1	TSS200	island	TSS200-island	chr17:46507344-46507778	EPIC	No_enhancer	ENSR00000095307	-0.19633	5.02412	3.05686	0.514951	0.435017	0.0799345	0.090341	0.526969	1.26374e-05	0.0174257	yes		rs560730889	45		-		-		na	na	na	na	na	na	na	na	na		-	-	-	-	-		NM_001075099	SKAP1
cg14112356	21	46348443	R	II	ITGB2	5'UTR	shelf	5'UTR-shelf	chr21:46351328-46352911	450K and EPIC	No_enhancer	NA	0.911913	5.02449	3.05787	0.684408	0.629345	0.0550625	0.0715431	0.467786	1.26228e-05	0.0174257	yes		rs373180970;rs528295707	43;32		-		-		cg14112356	rs6518205	21	46340154	T	C	-0.688029	2.29466e-77	yes		-	-	-	-	-		NM_000211	ITGB2
cg08634598	12	133013765	R	II		IGR	shore	IGR-shore	chr12:133015368-133015635	450K and EPIC	No_enhancer	ENSR00000059500	0.920014	5.02518	3.05972	0.695625	0.62454	0.0710848	0.0715713	0.460603	1.25959e-05	0.0174257	no		rs538216110;rs370085850;rs577896217	44;13;1		-		-		cg08634598	rs11146940	12	133019584	A	G	-0.21076	7.20837e-07	no		-	-	-	-	-		-	-
cg14441435	20	49620917	R	II	KCNG1	Body	island	Body-island	chr20:49620898-49621317	EPIC	No_enhancer	NA	2.98578	-5.02252	3.05252	0.86466	0.897671	-0.0330114	-0.0484679	-0.657695	1.27007e-05	0.0174443	no		rs150548464	10		-		-		na	na	na	na	na	na	na	na	na		-	-	-	-	-		NM_002237	KCNG1
cg24523403	3	27525514	F	I		IGR	island	IGR-island	chr3:27524934-27526180	450K and EPIC	No_enhancer	ENSR00000149986	-4.50835	-5.02255	3.05262	0.0375713	0.0462679	-0.00869658	-0.0127313	-0.46673	1.26993e-05	0.0174443	no		rs527663353	44		-		-		cg24523403	rs143316683	3	27558280	T	C	0.0958992	0.0254383	no		-	-	-	-	-		-	-
cg26070441	1	41504161	F	II	SLFNL1-AS1	Body	opensea	Body-opensea		EPIC	No_enhancer	NA	4.30417	-5.02141	3.04953	0.947413	0.953591	-0.00617802	-0.012942	-0.392918	1.27444e-05	0.0174701	no		rs192788828;rs9326087;rs558594659;rs572570604	1;34;43;45		-		-		na	na	na	na	na	na	na	na	na		-	-	-	-	-		NR_037868	SLFNL1-AS1
cg02315096	13	110522020	F	II		IGR	island	IGR-island	chr13:110521979-110522266	450K and EPIC	Enhancer	ENSR00000065731;ENSR00000365772	0.295726	-5.01681	3.03709	0.518879	0.571529	-0.0526501	-0.0773535	-0.452237	1.29281e-05	0.0176874	yes		rs199630992;rs572608448;rs78366942	4;16;49		-		-		cg02315096	rs336257	13	110522152	C	G	-0.501981	5.30619e-36	yes		-	-	-	-	-		-	-
cg03111156	12	3837679	R	II	CRACR2A	5'UTR	opensea	5'UTR-opensea		EPIC	No_enhancer	ENSR00000048000	0.321869	5.01549	3.03353	0.611483	0.516242	0.0952409	0.109792	0.667993	1.29813e-05	0.0177255	yes		rs116529358;rs562796196;rs112058745	26;2;1		-		-		na	na	na	na	na	na	na	na	na		-	-	-	-	-		na	na
cg26884376	6	30539453	R	II	ABCF1	Body	island	Body-island	chr6:30538983-30539487	450K and EPIC	No_enhancer	ENSR00000195413	-3.21899	-5.0147	3.0314	0.084466	0.108302	-0.0238361	-0.0342362	-0.572957	1.30131e-05	0.0177343	no		rs551480279;rs3132612	32;17		-		-		cg26884376	rs1264423	6	30571471	T	C	-0.214129	4.73484e-07	no		-	-	-	-	-		NM_001090	ABCF1
cg03785828	5	81573306	R	II	RPS23	Body	shore	Body-shore	chr5:81573833-81574295	450K and EPIC	No_enhancer	ENSR00000183307	-1.61584	5.011	3.0214	0.262131	0.237086	0.0250448	0.0480721	0.367914	1.31637e-05	0.0178843	no		rs141217851;rs568467588;rs535518727;rs186897744	41;36;8;1		-		-		cg03785828	rs150934	5	81600339	G	A	-0.434965	1.80019e-26	yes		-	-	-	-	-		NM_001025	RPS23
cg17117718	17	43663208	F	II		IGR	island	IGR-island	chr17:43662141-43663807	450K and EPIC	No_enhancer	ENSR00000094953	-3.85084	-5.01075	3.02071	0.0503399	0.103395	-0.0530546	-0.0876193	-1.90976	1.31742e-05	0.0178843	no		rs530808688;rs1724390	6;39		-		-		cg17117718	rs611351	17	43692935	G	A	0.862143	7.1333e-162	yes		-	-	-	-	-		-	-
cg21009965	1	75593596	F	II	LHX8	TSS1500	shelf	TSS1500-shelf	chr1:75595813-75596162	450K and EPIC	No_enhancer	NA	-1.89798	5.00594	3.00771	0.265209	0.184077	0.0811317	0.072016	0.621497	1.33727e-05	0.0180488	yes					-		-		cg21009965	rs41301265	1	75626631	G	A	0.138053	0.00125977	no		-	-	-	-	-		NM_001001933	LHX8
cg18448614	8	40229677	R	II		IGR	opensea	IGR-opensea		450K and EPIC	No_enhancer	NA	-2.13274	-5.00605	3.00802	0.169932	0.201097	-0.0311652	-0.0489804	-0.481404	1.33679e-05	0.0180488	no		rs186749085;rs567826951;rs536928195;rs145617602	45;44;2;1		-		-		cg18448614	rs11786458	8	40252701	T	G	-0.125714	0.00334274	no		-	-	-	-	-		-	-
cg07263738	16	73322610	R	II		IGR	opensea	IGR-opensea		EPIC	No_enhancer	NA	2.23668	5.00643	3.00904	0.829279	0.814814	0.0144641	0.0589727	0.627518	1.33523e-05	0.0180488	yes		rs149698986;rs546583763;rs571119965	38;16;15		-		-		na	na	na	na	na	na	na	na	na		-	-	-	-	-		-	-
cg16072462	4	74847758	R	II	PF4	TSS200	island	TSS200-island	chr4:74847528-74847830	450K and EPIC	No_enhancer	NA	0.433187	-5.00461	3.00413	0.519609	0.608125	-0.0885158	-0.117709	-0.696454	1.34279e-05	0.0180538	yes		rs143069856	13		-		-		cg16072462	rs11574452	4	74846661	A	C	0.456042	3.03458e-29	yes		-	-	-	-	-		na	na
cg13526488	17	78793807	F	II	RPTOR	Body	shelf	Body-shelf	chr17:78796078-78796392	450K and EPIC	No_enhancer	NA	0.164275	5.00508	3.0054	0.628152	0.461016	0.167136	0.125324	0.744851	1.34083e-05	0.0180538	no					-		-		cg13526488	rs28742979	17	78801687	G	A	0.790916	1.73893e-117	yes		rs7221948	165	0.00156898	0.749864	0.100387		NM_020761	RPTOR
cg22545174	3	42726082	R	II	KLHL40	TSS1500	shore	TSS1500-shore	chr3:42727084-42727916	EPIC	No_enhancer	ENSR00000395572;ENSR00000151389	3.27512	-5.00396	3.00237	0.849305	0.920753	-0.0714475	-0.119648	-1.35281	1.34551e-05	0.0180557	no		rs339703;rs565352828;rs114723852	20;2;1		-		-		na	na	na	na	na	na	na	na	na		-	-	-	-	-		NM_152393	KLHL40
cg16566089	14	105687598	R	II	BRF1	Body	shore	Body-shore	chr14:105685452-105685733	EPIC	No_enhancer	NA	1.73693	-5.00334	3.00068	0.737871	0.786818	-0.0489463	-0.0516797	-0.427343	1.34813e-05	0.0180562	no		rs587747794;rs371106189	40;8		-		-		na	na	na	na	na	na	na	na	na		-	-	-	-	-		NM_001242786	BRF1
cg17962355	15	59980112	R	II	BNIP2	Body	shore	Body-shore	chr15:59981234-59981795	EPIC	No_enhancer	ENSR00000077372	2.99761	4.99872	2.9882	0.907796	0.870544	0.037252	0.0391347	0.569374	1.36763e-05	0.0182824	no		rs6151448;rs187382062;rs146168095;rs6151447	50;48;47;4		-		-		na	na	na	na	na	na	na	na	na		-	-	-	-	-		NM_004330	BNIP2
cg03182908	1	20833814	F	II	MUL1	Body	shore	Body-shore	chr1:20834416-20834883	450K and EPIC	No_enhancer	ENSR00000002622	-0.0703819	4.9969	2.98328	0.519251	0.467423	0.0518285	0.0894476	0.5212	1.3754e-05	0.0183513	no		rs111943919	5		-		-		cg03182908	rs6700034	1	20834610	T	C	0.186497	1.21862e-05	no		-	-	-	-	-		NM_024544	MUL1
cg10856266	10	130165309	F	II		IGR	opensea	IGR-opensea		EPIC	No_enhancer	NA	3.69097	-4.99353	2.97418	0.921765	0.931263	-0.00949713	-0.0168177	-0.353677	1.38987e-05	0.0185091	no		rs548007385;rs138794056	23;44		-		-		na	na	na	na	na	na	na	na	na		-	-	-	-	-		-	-
cg19339179	4	113324678	F	II	ALPK1	Body	opensea	Body-opensea		450K and EPIC	No_enhancer	NA	-1.54882	-4.98994	2.96448	0.228557	0.274268	-0.0457103	-0.041397	-0.318138	1.40547e-05	0.0186813	no		rs188702592;rs567244911	0;22		-		-		cg19339179	rs144228831	4	113339977	T	C	0.173906	4.61816e-05	no		-	-	-	-	-		NM_025144	ALPK1
cg13658163	18	61398731	R	II		IGR	opensea	IGR-opensea		EPIC	No_enhancer	NA	0.58948	-4.98875	2.96127	0.55442	0.629438	-0.0750183	-0.0650953	-0.393785	1.41067e-05	0.0187149	no		rs114898938;rs76209430;rs575586966	35;29;2		-		-		na	na	na	na	na	na	na	na	na		-	-	-	-	-		-	-
cg19869442	10	120880365	R	II	FAM45A	Body	opensea	Body-opensea		EPIC	No_enhancer	ENSR00000034208	3.26592	-4.9864	2.95491	0.888359	0.913968	-0.0256088	-0.0317237	-0.541461	1.42103e-05	0.018807	no		rs113259304;rs547018079	39;2		-		-		na	na	na	na	na	na	na	na	na		-	-	-	-	-		NM_207009	FAM45A
cg25147622	8	1403502	R	II		IGR	shore	IGR-shore	chr8:1404884-1405094	450K and EPIC	No_enhancer	ENSR00000414757	2.83575	-4.98596	2.95372	0.857041	0.884627	-0.0275865	-0.0524883	-0.675904	1.42298e-05	0.018807	yes		rs138929179;rs572686644;rs541628160	50;38;16		-		-		cg25147622	rs886747	8	1402579	T	G	0.522475	2.30831e-39	yes		-	-	-	-	-		-	-
cg09972436	1	152572044	F	II	LCE3C	TSS1500	opensea	TSS1500-opensea		EPIC	No_enhancer	NA	-0.028285	4.9847	2.95031	0.587679	0.428701	0.158977	0.29466	1.90649	1.42857e-05	0.0188454	no		rs114915397;rs73019250	1;44		-		-		na	na	na	na	na	na	na	na	na		-	-	-	-	-		na	na
cg06139259	16	4526053	R	II	HMOX2	TSS1500	shore	TSS1500-shore	chr16:4526295-4526927	450K and EPIC	No_enhancer	NA	-3.63427	-4.98392	2.94822	0.0611783	0.0860715	-0.0248932	-0.0240183	-0.519327	1.432e-05	0.0188551	yes		rs376809712;rs529537277;rs549580465	16;15;8		yes		-		cg06139259	rs11639998	16	4527109	T	C	-0.351689	2.97227e-17	yes		-	-	-	-	-		NM_001127206	HMOX2
cg07450693	10	131424931	F	II	MGMT	Body	opensea	Body-opensea		EPIC	Enhancer	NA	3.16739	-4.98266	2.94481	0.7579	0.925939	-0.168039	-0.182363	-2.38261	1.43763e-05	0.0188583	yes		rs509041;rs186494531;rs529862373;rs508360	17;36;37;38		-		-		na	na	na	na	na	na	na	na	na		-	-	-	-	-		NM_002412	MGMT
cg08359013	19	54416068	F	II	CACNG7	TSS200	shelf	TSS200-shelf	chr19:54412710-54413087	450K and EPIC	No_enhancer	ENSR00000111422;ENSR00000289131	0.578034	-4.98298	2.94567	0.569927	0.617002	-0.0470747	-0.046106	-0.27776	1.43621e-05	0.0188583	yes		rs199725346	16		-		-		cg08359013	rs141759276	19	54398008	G	C	-0.0991628	0.0208273	no		-	-	-	-	-		NM_031896	CACNG7
cg17561788	22	20114683	R	II	RANBP1	3'UTR	shelf	3'UTR-shelf	chr22:20118509-20119625	450K and EPIC	No_enhancer	NA	3.118	-4.9803	2.93844	0.872133	0.909347	-0.0372142	-0.0270254	-0.42148	1.44821e-05	0.0189616	no		rs185846819;rs189965701	51;45		-		-		cg17561788	rs139564597	22	20118310	A	G	0.133118	0.00187933	no		-	-	-	-	-		NM_002882	RANBP1
cg16331743	17	16891556	F	II		IGR	opensea	IGR-opensea		EPIC	No_enhancer	ENSR00000091830	-0.546892	-4.97931	2.93576	0.391282	0.418224	-0.0269427	-0.0868422	-0.530936	1.45268e-05	0.0189846	no		rs140951334;rs551778839	0;1		-		-		na	na	na	na	na	na	na	na	na		-	-	-	-	-		-	-
cg17978015	4	14171264	R	II		IGR	opensea	IGR-opensea		EPIC	No_enhancer	ENSR00000166088	2.69965	4.97813	2.93257	0.889786	0.844626	0.0451597	0.0540626	0.721006	1.45802e-05	0.0190189	no					-		-		na	na	na	na	na	na	na	na	na		-	-	-	-	-		-	-
cg18527919	2	24398170	R	I	C2orf84	5'UTR	island	5'UTR-island	chr2:24397645-24398194	450K and EPIC	No_enhancer	ENSR00000383651	4.96875	4.97488	2.9238	0.973081	0.965542	0.00753869	0.0100493	0.470203	1.4728e-05	0.0191035	yes		rs533618777	15		-		yes		cg18527919	rs113429605	2	24445614	T	G	-0.368348	6.82853e-19	yes		-	-	-	-	-		na	na
cg02139554	3	100692078	R	II	ABI3BP	Body	opensea	Body-opensea		EPIC	No_enhancer	NA	-2.05368	-4.97253	2.91746	0.176065	0.209342	-0.0332778	-0.0377545	-0.351701	1.48359e-05	0.0191035	no		rs117064731;rs140767788	39;1		-		-		na	na	na	na	na	na	na	na	na		-	-	-	-	-		NM_015429	ABI3BP
cg08141413	16	19896927	F	II	GPRC5B	TSS1500	island	TSS1500-island	chr16:19894965-19897156	EPIC	No_enhancer	NA	-2.71173	4.97254	2.91747	0.181865	0.112968	0.0688974	0.0768471	0.841688	1.48357e-05	0.0191035	yes		rs17842819;rs186645638;rs543564773;rs116796234;rs555197022;rs540649757	2;9;14;21;41;51		-		-		na	na	na	na	na	na	na	na	na		-	-	-	-	-		NM_016235	GPRC5B
cg06937005	5	16731947	F	II	MYO10	Body	opensea	Body-opensea		EPIC	No_enhancer	NA	1.03573	4.97329	2.91951	0.717056	0.628471	0.0885858	0.188669	1.20774	1.48009e-05	0.0191035	no		rs10073942;rs533492703;rs551478481	0;3;4		-		-		na	na	na	na	na	na	na	na	na		-	-	-	-	-		NM_012334	MYO10
cg16528597	1	145013480	R	II	PDE4DIP	Body	opensea	Body-opensea		450K and EPIC	No_enhancer	NA	-0.011602	4.97389	2.92111	0.548458	0.46476	0.0836983	0.0990001	0.580866	1.47738e-05	0.0191035	no		rs1663929;rs587637411;rs1663928	31;27;1		-		-		cg16528597	rs587667473	1	144992181	C	A	-0.330285	2.75575e-15	yes		-	-	-	-	-		NM_001195261	PDE4DIP
cg14871138	20	61340885	F	II	NTSR1	1stExon	island	1stExon-island	chr20:61339858-61341220	450K and EPIC	No_enhancer	ENSR00000139781	1.26002	-4.97329	2.9195	0.674067	0.723713	-0.0496469	-0.0620914	-0.423688	1.48011e-05	0.0191035	yes		rs370549384;rs200124409;rs146164731	6;35;43		-		-		cg14871138	rs6010954	20	61351880	T	C	-0.152268	0.000369713	no		-	-	-	-	-		na	na
cg18852045	12	44223041	R	II		IGR	opensea	IGR-opensea		450K and EPIC	No_enhancer	NA	0.958809	4.97435	2.92236	0.672884	0.648514	0.02437	0.0577937	0.375507	1.47525e-05	0.0191035	no		rs557796663	2		-		-		cg18852045	rs117743091	12	44254845	G	A	0.107329	0.0123322	no		-	-	-	-	-		-	-
cg20037088	7	999994	F	II		IGR	opensea	IGR-opensea		450K and EPIC	No_enhancer	NA	0.945873	4.97072	2.91257	0.712911	0.61744	0.0954714	0.0887461	0.565216	1.49196e-05	0.019176	no		rs570980644;rs375045448;rs551997667;rs565664693;rs368031830;rs114419268	1;9;23;29;30;33		-		-		cg20037088	rs871172	7	1009644	G	T	-0.389715	3.87288e-21	yes		-	-	-	-	-		-	-
cg18132546	2	102844641	F	II	IL1RL2	Body	opensea	Body-opensea		EPIC	Enhancer	ENSR00000121006	-4.2725	-4.96903	2.90798	0.0472857	0.054255	-0.00696933	-0.0199519	-0.631053	1.49986e-05	0.0191947	no		rs36020963;rs34176393;rs185360462;rs546117956	0;10;12;24		-		-		na	na	na	na	na	na	na	na	na		-	-	-	-	-		NM_003854	IL1RL2
cg22116708	8	18067674	F	II	NAT1	1stExon	opensea	1stExon-opensea		EPIC	No_enhancer	ENSR00000221625	0.414851	4.96864	2.90695	0.588924	0.559563	0.0293608	0.049605	0.293642	1.50164e-05	0.0191947	yes		rs74515534;rs28359483;rs111399247	1;23;37		-		-		na	na	na	na	na	na	na	na	na		-	-	-	-	-		NM_000662	NAT1
cg26596651	10	122528690	R	II		IGR	opensea	IGR-opensea		450K and EPIC	No_enhancer	NA	2.44855	-4.96972	2.90985	0.730449	0.882435	-0.151986	-0.181702	-1.61703	1.49663e-05	0.0191947	no		rs74316196;rs145642107;rs553041730;rs566288503	42;38;24;1		-		-		cg26596651	rs72837732	10	122522656	G	A	-0.855784	5.65192e-157	yes		-	-	-	-	-		-	-
cg09444586	19	3548073	R	II	C19orf28	Body	island	Body-island	chr19:3547928-3548339	450K and EPIC	No_enhancer	ENSR00000106069	3.70275	-4.96734	2.90343	0.919404	0.932682	-0.0132786	-0.022611	-0.457137	1.50773e-05	0.0192375	no		rs6510759;rs375315038;rs375668590	18;17;2		-		-		cg09444586	rs6510759	19	3548057	C	T	-0.508442	4.89271e-37	yes		-	-	-	-	-		na	na
cg26454672	9	37011472	F	II	PAX5	Body	opensea	Body-opensea		EPIC	No_enhancer	NA	2.50774	-4.96615	2.90022	0.814132	0.863882	-0.0497499	-0.0762308	-0.873654	1.51331e-05	0.0192736	no		rs944066;rs545398619;rs565426966	7;13;29		-		-		na	na	na	na	na	na	na	na	na		-	-	-	-	-		NM_016734	PAX5
cg06728147	10	3200291	R	II	PITRM1	Body	opensea	Body-opensea		EPIC	No_enhancer	NA	-5.90727	-4.96426	2.8951	0.154266	0.504721	-0.350455	-0.362982	-18.1395	1.52224e-05	0.0193521	no		rs45600442;rs138864546;rs3182535	44;36;1		-		-		na	na	na	na	na	na	na	na	na		-	-	-	-	-		NM_014889	PITRM1
cg26095395	4	582447	R	II		IGR	island	IGR-island	chr4:582171-582635	450K and EPIC	No_enhancer	NA	0.767439	-4.96348	2.893	0.589404	0.654409	-0.0650045	-0.0667701	-0.410897	1.52593e-05	0.0193639	no		rs549327862;rs181335130	48;40		-		yes		cg26095395	rs75215224	4	536223	G	A	0.0903912	0.0352228	no		-	-	-	-	-		-	-
cg24634455	4	2804854	F	II	SH3BP2	5'UTR	opensea	5'UTR-opensea		EPIC	No_enhancer	NA	0.965868	4.96179	2.88843	0.753497	0.572551	0.180946	0.32239	2.33517	1.53396e-05	0.0193864	no		rs11933325;rs115186578;rs11947936;rs111634253;rs533097302	0;3;9;14;33		-		-		na	na	na	na	na	na	na	na	na		-	-	-	-	-		NM_001122681	SH3BP2
cg20544552	11	85393693	F	II		IGR	opensea	IGR-opensea		450K and EPIC	No_enhancer	ENSR00000359160	0.377044	4.96218	2.88949	0.624387	0.524376	0.10001	0.109555	0.656422	1.53209e-05	0.0193864	yes		rs555969608;rs574313478	38;49		-		-		cg20544552	rs290186	11	85395652	G	A	-0.546658	1.23032e-43	yes		-	-	-	-	-		-	-
cg17451361	10	54428027	F	II		IGR	opensea	IGR-opensea		EPIC	No_enhancer	ENSR00000028198	1.98655	-4.96136	2.88727	0.775691	0.810735	-0.0350444	-0.0498756	-0.445926	1.536e-05	0.0193864	no		rs527797730;rs547360899;rs570490769;rs539483096	0;1;15;28		-		-		na	na	na	na	na	na	na	na	na		-	-	-	-	-		-	-
cg20415053	1	26527928	R	I	CATSPER4	Body	opensea	Body-opensea		450K and EPIC	No_enhancer	ENSR00000003521;ENSR00000345961	-0.570217	4.95829	2.87899	0.597721	0.309978	0.287744	0.313946	2.08473	1.55072e-05	0.0194172	no		rs140820355;rs41310785;rs141342547;rs201932747;rs149417932	50;46;34;17;5		-		-		cg20415053	rs1889755	1	26527809	C	A	-0.861477	2.38667e-161	yes		-	-	-	-	-		NM_198137	CATSPER4
cg13211763	6	136872097	R	I	MAP7	TSS200	island	TSS200-island	chr6:136870826-136872145	EPIC	No_enhancer	NA	-1.75714	4.95916	2.88135	0.231148	0.232763	-0.00161583	0.0529473	0.427127	1.54651e-05	0.0194172	no		rs537947173	37		-		-		na	na	na	na	na	na	na	na	na		-	-	-	-	-		NM_001198617	MAP7
cg01047114	17	15359945	F	II	CDRT4	5'UTR	opensea	5'UTR-opensea		EPIC	No_enhancer	ENSR00000091637	1.53385	4.95931	2.88175	0.763435	0.726713	0.0367223	0.0622649	0.489998	1.5458e-05	0.0194172	no		rs149632531;rs532852047;rs79024483	0;6;37		-		-		na	na	na	na	na	na	na	na	na		-	-	-	-	-		NM_001204477	CDRT4
cg08319636	8	143653751	F	II		IGR	opensea	IGR-opensea		EPIC	No_enhancer	ENSR00000231964	1.80392	4.95873	2.88018	0.854452	0.660392	0.19406	0.260636	2.29158	1.54859e-05	0.0194172	no		rs587697777;rs7386652;rs7386662	1;2;9		-		-		na	na	na	na	na	na	na	na	na		-	-	-	-	-		-	-
cg26864661	12	76661181	F	II		IGR	opensea	IGR-opensea		450K and EPIC	No_enhancer	ENSR00000362891	-2.70471	-4.95796	2.8781	0.141101	0.246644	-0.105543	-0.272845	-3.02286	1.5523e-05	0.0194172	no		rs1533514	0		-		-		na	na	na	na	na	na	na	na	na		-	-	-	-	-		-	-
cg17881600	6	17012979	R	II		IGR	opensea	IGR-opensea		450K and EPIC	No_enhancer	ENSR00000194084;ENSR00000406667	0.0264871	4.95735	2.87646	0.560325	0.468021	0.0923041	0.101569	0.596627	1.55523e-05	0.019419	no		rs13207707	50		-		-		cg17881600	rs4716105	6	17017360	G	A	-0.671137	2.42423e-72	yes		-	-	-	-	-		-	-
cg24884985	6	138426136	F	II	PERP	Body	shelf	Body-shelf	chr6:138428188-138428816	450K and EPIC	No_enhancer	NA	4.13402	-4.95303	2.86479	0.943245	0.945763	-0.0025175	-0.0156613	-0.414736	1.57625e-05	0.0196117	no		rs72984647;rs187804621;rs533713153	1;3;37		-		-		na	na	na	na	na	na	na	na	na		-	-	-	-	-		NM_022121	PERP
cg15836733	15	42875249	F	II	STARD9	Body	shore	Body-shore	chr15:42873563-42873898	450K and EPIC	No_enhancer	NA	0.542938	4.95327	2.86545	0.640375	0.560091	0.0802833	0.0709512	0.430447	1.57506e-05	0.0196117	no		rs9783683	27		-		-		cg15836733	rs9783683	15	42875276	C	A	-0.811965	1.36783e-128	yes		-	-	-	-	-		NM_020759	STARD9
cg00200469	9	32573832	R	II	NDUFB6	TSS1500	shore	TSS1500-shore	chr9:32572996-32573227	450K and EPIC	No_enhancer	NA	1.25869	4.94978	2.85602	0.748212	0.672166	0.0760462	0.0853712	0.610834	1.59223e-05	0.0197754	no		rs572222111	49		-		-		cg00200469	rs10813833	9	32556402	C	T	0.123026	0.00409048	no		-	-	-	-	-		NM_182739	NDUFB6
cg01824138	1	10699604	R	II	CASZ1	Body	island	Body-island	chr1:10699394-10700098	450K and EPIC	No_enhancer	ENSR00000344923;ENSR00000001309	0.873191	-4.9481	2.85147	0.607485	0.669339	-0.0618542	-0.0874116	-0.548062	1.60058e-05	0.0198439	no		rs558077733	34		-		-		cg01824138	rs77708413	1	10671322	T	C	0.176574	3.5086e-05	no		-	-	-	-	-		NM_001079843	CASZ1
cg23206630	15	62942319	R	II	TLN2	Body	opensea	Body-opensea		450K and EPIC	No_enhancer	ENSR00000077643	1.37755	4.94652	2.84722	0.732981	0.712274	0.0207065	0.0611577	0.447512	1.60842e-05	0.0198707	no					-		-		cg23206630	rs77625147	15	62963142	T	C	-0.094736	0.0272824	no		-	-	-	-	-		NM_015059	TLN2
cg22479226	5	154153028	F	II	LARP1	Body	opensea	Body-opensea		450K and EPIC	No_enhancer	NA	3.08224	4.94674	2.84781	0.904993	0.885701	0.0192912	0.0230584	0.357925	1.60733e-05	0.0198707	no		rs74889230;rs76822812;rs572406019;rs534658506	1;3;34;45		-		-		cg22479226	rs4865	5	154198299	T	C	-0.0977576	0.0227151	no		-	-	-	-	-		NM_015315	LARP1
cg07475954	19	52222198	F	II	HAS1	Body	shore	Body-shore	chr19:52222423-52223208	450K and EPIC	No_enhancer	NA	2.97648	4.9406	2.83123	0.893208	0.880778	0.0124303	0.0304267	0.47329	1.63829e-05	0.0201686	no		rs8113161	14		-		-		cg07475954	rs8113161	19	52222212	G	A	0.315639	5.0137e-14	yes		-	-	-	-	-		NM_001523	HAS1
cg20858350	10	134218756	F	II	PWWP2B	Body	island	Body-island	chr10:134218268-134219615	450K and EPIC	No_enhancer	ENSR00000035402	1.71333	-4.94106	2.83249	0.730425	0.785755	-0.0553303	-0.0670965	-0.525508	1.63591e-05	0.0201686	no		rs150518131;rs76160300	25;46		-		-		cg20858350	rs61192738	10	134217639	C	G	0.218108	2.8571e-07	no		-	-	-	-	-		NM_138499	PWWP2B
cg24267485	18	74766743	F	II	MBP	Body	shelf	Body-shelf	chr18:74770351-74770590	EPIC	Enhancer	ENSR00000105233	0.980125	-4.93674	2.82081	0.635419	0.677069	-0.0416503	-0.103576	-0.660866	1.65802e-05	0.02034	no		rs528727472;rs548873335;rs561888607;rs530983407;rs550789651	0;1;5;28;46		-		-		na	na	na	na	na	na	na	na	na		-	-	-	-	-		NM_001025090	MBP
cg10917952	11	5989222	F	II	OR56A5	1stExon	opensea	1stExon-opensea		450K and EPIC	No_enhancer	NA	2.0781	-4.93693	2.82133	0.799679	0.812375	-0.0126958	-0.0386587	-0.3616	1.65704e-05	0.02034	no		rs150470399;rs61730422	0;1		-		-		na	na	na	na	na	na	na	na	na		-	-	-	-	-		na	na
cg05464764	22	24241295	R	II	MIF-AS1	TSS200	shelf	TSS200-shelf	chr22:24236257-24237539	EPIC	No_enhancer	NA	2.47727	4.9357	2.81802	0.867624	0.830706	0.036918	0.0444251	0.512785	1.66336e-05	0.0203699	no		rs57911209;rs530991492	20;8		-		-		na	na	na	na	na	na	na	na	na		-	-	-	-	-		na	na
cg17719053	1	75198211	R	II	TYW3	TSS1500	opensea	TSS1500-opensea		450K and EPIC	No_enhancer	ENSR00000008586	-1.90273	-4.93069	2.80449	0.174266	0.243791	-0.0695255	-0.0768707	-0.677548	1.68944e-05	0.0206245	yes		rs189624944;rs113407138	3;1		-		-		cg17719053	rs28683801	1	75211738	T	C	-0.805213	7.01254e-125	yes		-	-	-	-	-		NM_001162916	TYW3
cg17118391	4	1583898	F	II		IGR	shore	IGR-shore	chr4:1580673-1582096	450K and EPIC	No_enhancer	NA	1.63699	-4.93058	2.80418	0.7418	0.759376	-0.0175762	-0.0752524	-0.575366	1.69004e-05	0.0206245	no					-		-		cg17118391	rs4610399	4	1566210	G	A	-0.139697	0.0010993	no		-	-	-	-	-		-	-
cg01307398	10	15760648	F	II	ITGA8	Body	shore	Body-shore	chr10:15761423-15762101	EPIC	No_enhancer	NA	1.87204	4.92801	2.79725	0.795975	0.775817	0.020158	0.0477297	0.415071	1.70357e-05	0.0207534	no		rs2298031;rs139870642	22;41		-		-		na	na	na	na	na	na	na	na	na		-	-	-	-	-		NM_003638	ITGA8
cg20302807	1	161044470	R	II	PVRL4	Body	opensea	Body-opensea		EPIC	No_enhancer	ENSR00000014630	3.69717	-4.92522	2.78974	0.92188	0.930933	-0.00905261	-0.0209865	-0.448206	1.71834e-05	0.020897	no		rs147409977	1		-		-		na	na	na	na	na	na	na	na	na		-	-	-	-	-		NM_030916	PVRL4
cg13878456	17	38020344	R	II	IKZF3	Body	shore	Body-shore	chr17:38020381-38020645	450K and EPIC	No_enhancer	ENSR00000094000	-1.36347	4.92444	2.78763	0.306551	0.26411	0.0424411	0.0474219	0.338962	1.72252e-05	0.0209115	no		rs530840207;rs9916301;rs377348433	44;41;40		-		-		cg13878456	rs4795396	17	38013982	T	C	0.0965607	0.0244383	no		-	-	-	-	-		NM_001257409	IKZF3
cg19317877	12	65515525	R	I	WIF1	TSS200	island	TSS200-island	chr12:65514878-65515863	EPIC	No_enhancer	ENSR00000362679	0.139298	4.92235	2.78199	0.562278	0.498681	0.0635968	0.0844537	0.494397	1.73373e-05	0.0210112	no					-		-		na	na	na	na	na	na	na	na	na		-	-	-	-	-		NM_007191	WIF1
cg05377576	16	29887661	R	II	SEZ6L2	Body	shore	Body-shore	chr16:29887788-29888316	450K and EPIC	No_enhancer	ENSR00000085123	1.04151	-4.91998	2.7756	0.605073	0.711899	-0.106825	-0.0608804	-0.413156	1.74651e-05	0.0211296	yes		rs145776538	17		-		-		cg05377576	rs12930239	16	29908777	G	C	0.392736	1.80654e-21	yes		-	-	-	-	-		NM_001243332	SEZ6L2
cg04002708	4	2727000	R	II	FAM193A	3'UTR	opensea	3'UTR-opensea		EPIC	No_enhancer	NA	2.56763	4.91899	2.77291	0.876639	0.838429	0.0382099	0.0372579	0.425909	1.75192e-05	0.0211585	no		rs552826936;rs569410024;rs538535449	51;44;37		-		-		na	na	na	na	na	na	na	na	na		-	-	-	-	-		NM_001256667	FAM193A
cg02072940	6	31656126	F	II	BAT5	Body	opensea	Body-opensea		450K and EPIC	No_enhancer	NA	0.987231	-4.91697	2.76748	0.657832	0.668478	-0.0106459	-0.0401384	-0.258299	1.76291e-05	0.021218	no		rs142820048;rs577033874;rs544671606	20;32;35		-		-		cg02072940	rs805305	6	31697387	G	C	0.163271	0.000132642	no		-	-	-	-	-		na	na
cg10524468	16	33959595	R	I		IGR	shore	IGR-shore	chr16:33961237-33962487	450K and EPIC	No_enhancer	NA	2.40505	4.91735	2.76851	0.866086	0.82097	0.045116	0.0431471	0.481247	1.76082e-05	0.021218	no		rs533754881;rs369208187;rs571763551;rs372532504;rs557379789;rs112845960;rs77415702;rs113329848;rs113376890;rs575579949	47;38;37;36;27;22;20;18;14;1		-		-		cg10524468	rs7499238	16	33909759	C	T	0.0743932	0.0832837	no		-	-	-	-	-		-	-
cg03223392	1	28019913	R	II		IGR	opensea	IGR-opensea		EPIC	No_enhancer	NA	0.339751	-4.91463	2.76115	0.525862	0.579508	-0.053646	-0.0580051	-0.338975	1.77577e-05	0.0213361	no		rs2788699;rs569099371;rs2185159;rs554757973;rs574681324;rs187203682	47;36;33;21;2;1		-		-		na	na	na	na	na	na	na	na	na		-	-	-	-	-		-	-
cg00093478	13	112996967	F	I		IGR	shore	IGR-shore	chr13:112997192-112997717	450K and EPIC	No_enhancer	NA	2.59615	-4.91182	2.75358	0.815922	0.877309	-0.0613865	-0.0653407	-0.694573	1.79131e-05	0.0214797	yes		rs9603886	49		-		-		cg00093478	rs9603886	13	112997016	A	G	0.172731	5.20546e-05	no		-	-	-	-	-		-	-
cg05804736	17	16877012	F	II		IGR	opensea	IGR-opensea		EPIC	No_enhancer	NA	0.519168	-4.91136	2.75234	0.551718	0.612169	-0.0604513	-0.0761492	-0.451966	1.79385e-05	0.0214797	no		rs376231277;rs139247734;rs187804576;rs564388630	1;19;21;49		-		-		na	na	na	na	na	na	na	na	na		-	-	-	-	-		-	-
cg27090409	15	46589259	R	II		IGR	opensea	IGR-opensea		450K and EPIC	No_enhancer	NA	2.82989	4.91041	2.74979	0.894882	0.860871	0.0340105	0.0331519	0.453956	1.79912e-05	0.021506	no		rs528047912;rs184899471	15;2		-		-		cg27090409	rs2627298	15	46588249	A	T	0.1946	4.92552e-06	no		-	-	-	-	-		-	-
cg17240233	14	37664643	R	II		IGR	shelf	IGR-shelf	chr14:37666686-37667493	EPIC	No_enhancer	ENSR00000067762	0.128213	-4.90919	2.74649	0.483443	0.547138	-0.0636951	-0.0539536	-0.314777	1.80597e-05	0.0215511	no		rs536917255;rs556741394;rs74047236	13;12;2		-		-		na	na	na	na	na	na	na	na	na		-	-	-	-	-		-	-
cg18498115	4	85411336	F	II		IGR	shelf	IGR-shelf	chr4:85413997-85414874	450K and EPIC	No_enhancer	NA	-0.0199171	4.90844	2.74446	0.53718	0.469997	0.0671829	0.0722222	0.419501	1.81018e-05	0.0215646	no		rs116882472;rs373824199;rs72959331	1;16;21		-		-		na	na	na	na	na	na	na	na	na		-	-	-	-	-		-	-
cg03377952	7	16566411	R	II	LRRC72	TSS200	island	TSS200-island	chr7:16566252-16566674	EPIC	No_enhancer	NA	3.97656	-4.90566	2.73697	0.928919	0.945761	-0.0168416	-0.0203943	-0.504173	1.82585e-05	0.0217144	no		rs6461263;rs182606354	22;17		-		-		na	na	na	na	na	na	na	na	na		-	-	-	-	-		na	na
cg08563851	17	74939412	R	II	MGAT5B	Body	opensea	Body-opensea		EPIC	No_enhancer	NA	2.366	-4.90335	2.73075	0.780345	0.85937	-0.0790249	-0.122472	-1.02887	1.83895e-05	0.0218331	no		rs78531576	1		-		-		na	na	na	na	na	na	na	na	na		-	-	-	-	-		NM_001199172	MGAT5B
cg01080689	4	185683944	R	II	ACSL1	Body	opensea	Body-opensea		EPIC	No_enhancer	NA	1.03747	-4.89663	2.71263	0.510476	0.754149	-0.243673	-0.284282	-1.95384	1.87766e-05	0.0221426	no		rs79171592;rs55830512	2;1		-		-		na	na	na	na	na	na	na	na	na		-	-	-	-	-		NM_001995	ACSL1
cg02258303	16	87377426	F	II	FBXO31	Body	opensea	Body-opensea		450K and EPIC	No_enhancer	NA	3.97285	-4.89706	2.71379	0.933084	0.943362	-0.0102787	-0.0186327	-0.450761	1.87518e-05	0.0221426	no		rs563390690;rs116482570;rs549227763;rs2303764	7;10;18;29		-		-		cg02258303	rs2303764	16	87377455	G	C	-0.546675	1.22139e-43	yes		-	-	-	-	-		NM_024735	FBXO31
cg08976381	13	111854649	R	II	ARHGEF7	5'UTR	opensea	5'UTR-opensea		EPIC	No_enhancer	ENSR00000065945	1.86886	4.89824	2.71697	0.772561	0.787531	-0.0149699	0.0457253	0.410605	1.86832e-05	0.0221426	no		rs139077397;rs551023194;rs569430185	39;19;3		-		-		na	na	na	na	na	na	na	na	na		-	-	-	-	-		NM_001113511	ARHGEF7
cg08675941	11	85394045	R	I		IGR	opensea	IGR-opensea		EPIC	No_enhancer	ENSR00000359160	0.155708	4.89734	2.71453	0.58712	0.48689	0.10023	0.0998688	0.587973	1.87357e-05	0.0221426	yes		rs531440308;rs549459035	10;4		-		-		na	na	na	na	na	na	na	na	na		-	-	-	-	-		-	-
cg16179182	5	140090404	F	II	VTRNA1-1	TSS1500	opensea	TSS1500-opensea		450K and EPIC	No_enhancer	ENSR00000187819	0.96421	4.89437	2.70654	0.684995	0.642405	0.0425895	0.0809201	0.536144	1.89087e-05	0.0222608	yes		rs188482234	21		-		-		cg16179182	rs801184	5	140090810	G	A	0.70823	7.60948e-84	yes		-	-	-	-	-		na	na
cg20761098	9	124479719	F	II	DAB2IP	Body	opensea	Body-opensea		EPIC	No_enhancer	NA	2.18484	4.89318	2.70332	0.83122	0.803921	0.0272988	0.0692227	0.726319	1.89789e-05	0.022306	no		rs76389469;rs539748154	2;19		-		-		na	na	na	na	na	na	na	na	na		-	-	-	-	-		NM_138709	DAB2IP
cg24298610	21	42796936	F	II	MX1	TSS1500	shore	TSS1500-shore	chr21:42798146-42798884	EPIC	No_enhancer	NA	4.12632	4.89255	2.70162	0.95634	0.936844	0.0194961	0.0162172	0.455812	1.90158e-05	0.022312	no		rs112631038;rs542804385;rs429155	1;16;20		-		-		na	na	na	na	na	na	na	na	na		-	-	-	-	-		NM_001178046	MX1
cg11446651	17	27407276	R	II	MYO18A	Body	island	Body-island	chr17:27406753-27408059	450K and EPIC	No_enhancer	NA	2.41718	-4.89031	2.69559	0.82597	0.851366	-0.0253955	-0.03192	-0.338141	1.91483e-05	0.0223745	no		rs115204872;rs377220335	37;8		-		-		cg11446651	rs11080076	17	27444030	T	C	-0.187116	1.13859e-05	no		-	-	-	-	-		NM_078471	MYO18A
cg09844399	14	25526434	R	II		IGR	opensea	IGR-opensea		450K and EPIC	No_enhancer	NA	1.92774	-4.89098	2.69739	0.751861	0.811947	-0.0600859	-0.0595704	-0.5152	1.91087e-05	0.0223745	no		rs543796677;rs75942686	44;25		-		-		cg09844399	rs8004614	14	25525822	C	T	0.658538	8.32303e-69	yes		-	-	-	-	-		-	-
cg05375686	12	131171181	R	II		IGR	island	IGR-island	chr12:131171168-131171548	450K and EPIC	No_enhancer	NA	0.114707	-4.89003	2.69483	0.4901	0.538784	-0.048684	-0.0868588	-0.504811	1.9165e-05	0.0223745	no		rs559386745	1		-		-		cg05375686	rs6486570	12	131172341	C	T	0.339087	4.46402e-16	yes		-	-	-	-	-		-	-
cg20704654	20	30072118	F	I	NCRNA00028	TSS1500	island	TSS1500-island	chr20:30071912-30072315	450K and EPIC	No_enhancer	NA	0.719457	4.88811	2.68966	0.65982	0.595049	0.0647714	0.0873376	0.540522	1.92793e-05	0.0224522	no		rs532270804;rs199955279;rs562532948	13;18;23		-		yes		cg20704654	rs7269400	20	30056718	C	T	0.259546	8.27239e-10	no		-	-	-	-	-		na	na
cg14217251	16	74431531	F	II		IGR	opensea	IGR-opensea		EPIC	No_enhancer	NA	1.28479	4.88784	2.68892	0.816429	0.602972	0.213457	0.266282	1.91867	1.92956e-05	0.0224522	no		rs558050820;rs2549305	12;43		-		-		na	na	na	na	na	na	na	na	na		-	-	-	-	-		-	-
cg02557136	14	78283758	R	II	ADCK1	5'UTR	opensea	5'UTR-opensea		EPIC	No_enhancer	ENSR00000071202;ENSR00000275398	1.36798	-4.88675	2.68598	0.680333	0.739533	-0.0591998	-0.110861	-0.773061	1.9361e-05	0.0224881	no		rs75058955;rs12889788;rs529826551;rs12890728	50;32;21;11		-		-		na	na	na	na	na	na	na	na	na		-	-	-	-	-		NM_001142545	ADCK1
cg18646987	19	37179253	F	II	ZNF567	5'UTR	shore	5'UTR-shore	chr19:37178104-37178589	EPIC	No_enhancer	ENSR00000109145	0.555461	-4.88625	2.68465	0.556683	0.61897	-0.0622867	-0.0645495	-0.386761	1.93907e-05	0.0224881	no					-		-		na	na	na	na	na	na	na	na	na		-	-	-	-	-		NM_152603	ZNF567
cg12411704	7	1786484	F	II	ELFN1	Body	island	Body-island	chr7:1784027-1786934	450K and EPIC	No_enhancer	ENSR00000207652	2.97649	-4.88467	2.68038	0.846412	0.905369	-0.0589564	-0.0517274	-0.676146	1.9486e-05	0.0225241	no		rs574238696;rs543465852	46;47		-		-		cg12411704	rs143496929	7	1756006	T	C	-0.13988	0.00108267	no		-	-	-	-	-		NM_001128636	ELFN1
cg02908189	8	146176269	F	I	ZNF16	1stExon	island	1stExon-island	chr8:146175835-146176337	450K and EPIC	No_enhancer	ENSR00000232308	-4.95151	4.8847	2.68048	0.0359976	0.0287824	0.00721519	0.00702664	0.330014	1.94838e-05	0.0225241	no		rs73716312	32		-		-		cg02908189	rs71522403	8	146136415	G	C	0.118249	0.00580106	no		-	-	-	-	-		NM_001029976	ZNF16
cg21421331	10	100618466	F	II	HPSE2	Body	opensea	Body-opensea		EPIC	No_enhancer	NA	2.74307	4.88051	2.66916	0.882458	0.859131	0.0233264	0.0404939	0.512954	1.9739e-05	0.0227041	no		rs570962184;rs181693298;rs550078262;rs568399624	14;27;39;40		-		-		na	na	na	na	na	na	na	na	na		-	-	-	-	-		NM_021828	HPSE2
cg11019008	10	131425282	F	I	MGMT	Body	opensea	Body-opensea		450K and EPIC	No_enhancer	NA	3.20294	4.88071	2.66972	0.910689	0.882202	0.0284864	0.0679305	1.10245	1.97263e-05	0.0227041	yes		rs190566069;rs554655064	4;48		-		-		cg11019008	rs477692	10	131426022	C	T	0.71394	8.87617e-86	yes		-	-	-	-	-		NM_002412	MGMT
cg05624577	15	81411055	F	II		IGR	island	IGR-island	chr15:81410715-81411067	450K and EPIC	No_enhancer	NA	0.165097	4.88051	2.66917	0.556229	0.509755	0.0464742	0.089021	0.524305	1.97387e-05	0.0227041	no					-		-		cg05624577	rs2280440	15	81410202	C	T	0.554942	3.5033e-45	yes		-	-	-	-	-		-	-
cg27037305	14	105689766	F	II	BRF1	Body	opensea	Body-opensea		450K and EPIC	No_enhancer	ENSR00000073785	3.54592	-4.87815	2.66282	0.875739	0.93565	-0.0599106	-0.0628021	-1.19244	1.98835e-05	0.0227583	no		rs587619855;rs587693331;rs112714918;rs587767683	12;22;33;48		-		-		cg27037305	rs2010787	14	105690092	T	C	-0.755771	1.52703e-101	yes		-	-	-	-	-		NM_001242786	BRF1
cg09209679	22	49051077	F	II	FAM19A5	Body	opensea	Body-opensea		EPIC	No_enhancer	NA	0.365504	4.87825	2.66307	0.691081	0.436471	0.25461	0.344242	2.56635	1.98777e-05	0.0227583	no		rs4925395	1		-		-		na	na	na	na	na	na	na	na	na		-	-	-	-	-		NM_001082967	FAM19A5
cg06849234	16	57321606	F	II		IGR	shelf	IGR-shelf	chr16:57317967-57318964	450K and EPIC	No_enhancer	NA	0.967942	4.87892	2.66489	0.685912	0.643432	0.0424795	0.0560631	0.375207	1.98361e-05	0.0227583	no		rs144839675;rs537944635	1;29		-		-		cg06849234	rs55886204	16	57321068	T	G	0.409843	2.07066e-23	yes		-	-	-	-	-		-	-
cg22852245	6	119256775	R	II	MCM9	TSS1500	shore	TSS1500-shore	chr6:119255738-119256331	EPIC	No_enhancer	ENSR00000201842	-0.360376	4.87302	2.64899	0.537112	0.378917	0.158195	0.155122	0.948374	2.02022e-05	0.0230732	no		rs4946372	38		-		-		na	na	na	na	na	na	na	na	na		-	-	-	-	-		NM_017696	MCM9
cg14819603	11	20153574	F	II		IGR	opensea	IGR-opensea		EPIC	No_enhancer	ENSR00000037849	-1.71598	4.87266	2.64802	0.270013	0.216124	0.0538888	0.0887618	0.705111	2.02246e-05	0.0230732	no		rs569001944;rs531433396;rs78595522	1;43;51		-		-		na	na	na	na	na	na	na	na	na		-	-	-	-	-		-	-
cg19317226	10	130726701	R	I		IGR	opensea	IGR-opensea		450K and EPIC	No_enhancer	NA	2.34303	-4.87192	2.64602	0.799727	0.847608	-0.0478808	-0.0914809	-0.888384	2.02711e-05	0.0230887	yes		rs554533554	33		-		-		cg19317226	rs1037431	10	130726265	C	T	-0.198911	2.9949e-06	no		-	-	-	-	-		-	-
cg02286533	17	41278179	F	I	BRCA1	TSS1500	island	TSS1500-island	chr17:41278134-41278460	450K and EPIC	No_enhancer	NA	0.436562	4.87029	2.64163	0.605111	0.554387	0.0507234	0.0744682	0.442813	2.03739e-05	0.0231681	yes					-		-		cg02286533	rs4793213	17	41307101	C	T	0.186133	1.26806e-05	no		-	-	-	-	-		NM_007299	BRCA1
cg18251721	21	45751350	F	II	C21orf2	Body	shore	Body-shore	chr21:45752382-45752598	EPIC	No_enhancer	NA	1.68608	4.86899	2.63813	0.778596	0.750481	0.0281148	0.0434747	0.360791	2.0456e-05	0.0232238	no		rs576749058	0		-		-		na	na	na	na	na	na	na	na	na		-	-	-	-	-		NM_001271441	C21orf2
cg08501038	16	7703552	R	II	RBFOX1	Body	shore	Body-shore	chr16:7703811-7704090	EPIC	No_enhancer	NA	2.52746	-4.86704	2.63286	0.835708	0.860562	-0.0248535	-0.0386327	-0.433382	2.05801e-05	0.0232892	yes		rs183896027	43		-		-		na	na	na	na	na	na	na	na	na		-	-	-	-	-		NM_001142333	RBFOX1
cg24744258	17	40939380	F	II	WNK4	Body	shore	Body-shore	chr17:40937258-40937480	450K and EPIC	No_enhancer	ENSR00000376250	2.15976	4.86709	2.63301	0.836325	0.80183	0.0344953	0.0437241	0.445544	2.05766e-05	0.0232892	no		rs543639943;rs144084546;rs145020225;rs200182836;rs532533727;rs112963672	1;11;12;13;32;37		-		-		cg24744258	rs62078444	17	40910849	T	C	-0.16978	7.00633e-05	no		-	-	-	-	-		NM_032387	WNK4
cg08085664	18	60397374	F	II	PHLPP1	Body	opensea	Body-opensea		EPIC	No_enhancer	NA	-2.25985	-4.86504	2.6275	0.15628	0.188302	-0.0320214	-0.035925	-0.364222	2.07074e-05	0.0233224	no		rs115882175	12		-		-		na	na	na	na	na	na	na	na	na		-	-	-	-	-		NM_194449	PHLPP1
cg20302533	7	39170763	R	I	POU6F2	Body	opensea	Body-opensea		450K and EPIC	No_enhancer	ENSR00000411495	-2.19257	4.86501	2.62742	0.285336	0.141878	0.143457	0.155384	1.42601	2.07094e-05	0.0233224	yes		rs140275980;rs150359252	46;9		-		-		cg20302533	rs35331179	7	39150330	A	G	0.802552	1.85252e-123	yes		-	-	-	-	-		NM_007252	POU6F2
cg16206678	6	30122152	R	II	TRIM10	Body	opensea	Body-opensea		450K and EPIC	No_enhancer	NA	1.52717	-4.86501	2.62742	0.702747	0.762467	-0.0597203	-0.0902022	-0.663621	2.07093e-05	0.0233224	yes		rs142890374;rs535075723;rs146058085;rs548752914	47;34;10;8		-		-		cg16206678	rs3094677	6	30102958	T	A	-0.725632	6.87863e-90	yes		-	-	-	-	-		NM_052828	TRIM10
cg03213967	1	227729463	F	II		IGR	shore	IGR-shore	chr1:227729515-227730492	450K and EPIC	No_enhancer	ENSR00000021211	1.62178	4.86375	2.62401	0.760024	0.745978	0.0140458	0.0693243	0.558076	2.07907e-05	0.0233764	no		rs547666359	24		-		-		cg03213967	rs1495848	1	227734325	G	A	-0.384017	1.59713e-20	yes		-	-	-	-	-		-	-
cg08283315	4	15133343	F	II	LOC101929095	Body	opensea	Body-opensea		EPIC	No_enhancer	ENSR00000399702	1.14237	-4.86136	2.61757	0.671372	0.695042	-0.0236701	-0.0711585	-0.47469	2.09453e-05	0.0234749	no		rs557708147;rs577579624;rs539422036;rs552690480;rs372026430;rs112557689;rs561571683	0;3;6;26;27;31;49		-		-		na	na	na	na	na	na	na	na	na		-	-	-	-	-		na	na
cg12273426	9	5438510	F	II	PLGRKT	TSS1500	shore	TSS1500-shore	chr9:5437566-5437996	EPIC	No_enhancer	NA	0.256989	4.86156	2.6181	0.585433	0.516644	0.0687888	0.0934678	0.549635	2.09323e-05	0.0234749	no		rs140129489	44		-		-		na	na	na	na	na	na	na	na	na		-	-	-	-	-		NM_018465	PLGRKT
cg03307958	2	128158853	R	II		IGR	island	IGR-island	chr2:128158437-128158912	450K and EPIC	No_enhancer	ENSR00000122849	3.03177	4.86061	2.61555	0.903469	0.879931	0.0235374	0.0329457	0.50439	2.09938e-05	0.0234917	no		rs192182784;rs114806147	30;1		-		-		cg03307958	rs6735779	2	128120286	A	G	0.16449	0.000117913	no		-	-	-	-	-		-	-
cg19019528	19	39970265	R	II	TIMM50	TSS1500	shore	TSS1500-shore	chr19:39971346-39971718	EPIC	No_enhancer	NA	1.95602	-4.85957	2.61276	0.776448	0.8041	-0.0276517	-0.0566259	-0.481181	2.10614e-05	0.0235297	no		rs550640142;rs568949140;rs111717065	24;13;4		-		-		na	na	na	na	na	na	na	na	na		-	-	-	-	-		NM_001001563	TIMM50
cg19079546	17	45401148	R	I	C17orf57	TSS1500	island	TSS1500-island	chr17:45400874-45401440	450K and EPIC	No_enhancer	ENSR00000095178	-4.90455	4.85536	2.60143	0.040597	0.0291047	0.0114923	0.0169659	0.694513	2.13375e-05	0.0236871	yes		rs189167751;rs546048927;rs369807617	27;20;15		-		-		cg19079546	rs6504833	17	45396087	A	G	0.400574	2.40758e-22	yes		-	-	-	-	-		na	na
cg11371416	19	3621472	F	II	C19orf29	Body	shelf	Body-shelf	chr19:3623818-3624141	450K and EPIC	No_enhancer	NA	3.19083	-4.85681	2.60533	0.883142	0.909286	-0.0261446	-0.0415093	-0.613532	2.12419e-05	0.0236871	no		rs529367495	3		-		-		cg11371416	rs768964	19	3615434	G	C	0.108524	0.0113893	no		-	-	-	-	-		na	na
cg06937463	12	133038727	R	II		IGR	opensea	IGR-opensea		EPIC	No_enhancer	NA	1.78582	-4.85539	2.6015	0.751252	0.788144	-0.0368922	-0.0485619	-0.391235	2.13356e-05	0.0236871	no		rs12828534;rs114676052	19;1		-		-		na	na	na	na	na	na	na	na	na		-	-	-	-	-		-	-
cg13521328	14	94834763	R	II		IGR	opensea	IGR-opensea		EPIC	No_enhancer	NA	4.35048	4.85547	2.60171	0.958666	0.949004	0.00966145	0.00982063	0.324291	2.13305e-05	0.0236871	no		rs572225580;rs545931612	50;35		-		-		na	na	na	na	na	na	na	na	na		-	-	-	-	-		-	-
cg25201056	5	14997275	R	II		IGR	opensea	IGR-opensea		EPIC	No_enhancer	ENSR00000178433	1.40185	4.85472	2.5997	0.742593	0.710799	0.0317946	0.0632407	0.488535	2.13798e-05	0.0236965	no		rs193253918;rs574223520;rs566490645;rs184178372	47;38;15;7		-		-		na	na	na	na	na	na	na	na	na		-	-	-	-	-		-	-
cg16674380	12	43184554	R	II		IGR	opensea	IGR-opensea		EPIC	No_enhancer	NA	2.31577	4.85377	2.59715	0.863167	0.766168	0.097	0.18172	1.74804	2.14427e-05	0.0237287	no		rs577450394;rs73128962;rs1400814	44;24;1		-		-		na	na	na	na	na	na	na	na	na		-	-	-	-	-		-	-
cg24984358	11	131361559	F	II	NTM	Body	opensea	Body-opensea		EPIC	No_enhancer	NA	1.74051	4.85272	2.5943	0.794766	0.746696	0.0480696	0.0771645	0.663493	2.15129e-05	0.0237688	no		rs556437973;rs182863812	12;17		-		-		na	na	na	na	na	na	na	na	na		-	-	-	-	-		NM_001144059	NTM
cg08831917	1	55340837	R	II	DHCR24	Body	opensea	Body-opensea		EPIC	No_enhancer	NA	1.09036	-4.84931	2.58512	0.666757	0.686566	-0.0198099	-0.0679824	-0.44917	2.17413e-05	0.0239833	no		rs200754725	25		-		-		na	na	na	na	na	na	na	na	na		-	-	-	-	-		NM_014762	DHCR24
cg15689513	17	1634263	R	II	WDR81	Body	shelf	Body-shelf	chr17:1637053-1637492	450K and EPIC	No_enhancer	ENSR00000090130	2.22649	-4.84679	2.57835	0.81164	0.830763	-0.0191229	-0.0312106	-0.304436	2.19111e-05	0.0241326	no		rs553433385	18		-		-		cg15689513	rs7503397	17	1584324	G	A	-0.118224	0.0058117	no		-	-	-	-	-		NM_001163811	WDR81
cg25924688	15	72977851	R	II	BBS4	TSS1500	shore	TSS1500-shore	chr15:72978290-72978758	450K and EPIC	No_enhancer	ENSR00000079058	0.156745	4.84384	2.5704	0.549992	0.51194	0.0380512	0.0578419	0.337814	2.21122e-05	0.0242397	yes		rs192831468	13		-		-		cg25924688	rs7178130	15	72978202	G	A	-0.178608	2.83778e-05	no		-	-	-	-	-		NR_045565	BBS4
cg05062323	7	22590069	R	II		IGR	shore	IGR-shore	chr7:22589310-22589513	450K and EPIC	No_enhancer	ENSR00000209382	-1.83519	-4.8441	2.57111	0.189348	0.241335	-0.051987	-0.044194	-0.366779	2.20942e-05	0.0242397	no		rs55958309	20		-		-		cg05062323	rs55688273	7	22589774	G	A	-0.821081	7.63347e-134	yes		-	-	-	-	-		-	-
cg13028622	1	247575267	R	II		IGR	opensea	IGR-opensea		EPIC	Enhancer	ENSR00000023215	4.00578	-4.84397	2.57075	0.935875	0.942827	-0.00695231	-0.0195698	-0.477059	2.21034e-05	0.0242397	no		rs561564007;rs576643311;rs56847144	30;22;8		-		-		na	na	na	na	na	na	na	na	na		-	-	-	-	-		-	-
cg24358846	8	99984680	R	II		IGR	island	IGR-island	chr8:99984584-99985072	450K and EPIC	No_enhancer	ENSR00000227789	-0.447175	4.8431	2.56842	0.449625	0.406631	0.0429938	0.064303	0.380672	2.21627e-05	0.0242423	yes					-		yes		cg24358846	rs4260868	8	99996980	G	A	-0.123316	0.00400294	no		-	-	-	-	-		-	-
cg26411822	1	28099013	F	I	STX12	TSS1500	shore	TSS1500-shore	chr1:28099628-28100031	450K and EPIC	No_enhancer	ENSR00000003775	1.34803	4.8428	2.56759	0.756934	0.685281	0.0716527	0.0966761	0.726055	2.21838e-05	0.0242423	yes		rs554422390;rs577384487;rs546283363	4;11;40		-		-		cg26411822	rs77213753	1	28086318	A	G	-0.117871	0.00596054	no		-	-	-	-	-		NM_177424	STX12
cg09654536	4	160027458	R	II		IGR	shelf	IGR-shelf	chr4:160023787-160025437	EPIC	No_enhancer	NA	2.27445	4.84099	2.56271	0.832684	0.820506	0.0121787	0.0522447	0.551828	2.23085e-05	0.0243407	no					-		-		na	na	na	na	na	na	na	na	na		-	-	-	-	-		-	-
cg02286270	13	26584279	F	II	ATP8A2	Body	shelf	Body-shelf	chr13:26586287-26586761	450K and EPIC	No_enhancer	NA	-0.514174	-4.8394	2.55843	0.391003	0.428052	-0.037049	-0.0762273	-0.463337	2.24186e-05	0.0244227	no		rs115625476;rs189901925;rs571142783	1;4;15		-		-		cg02286270	rs79456495	13	26564651	T	G	0.127958	0.00281594	no		-	-	-	-	-		NM_016529	ATP8A2
cg23067466	3	53117551	F	II		IGR	opensea	IGR-opensea		450K and EPIC	No_enhancer	NA	1.70852	-4.83686	2.5516	0.748118	0.775758	-0.0276403	-0.0421839	-0.331617	2.25954e-05	0.0245771	no					-		-		cg23067466	rs11710292	3	53117798	C	T	-0.442531	1.91413e-27	yes		-	-	-	-	-		-	-
cg04293152	16	3085468	F	II	CCDC64B	1stExon	island	1stExon-island	chr16:3085222-3085469	450K and EPIC	No_enhancer	ENSR00000082585	-0.999039	4.83511	2.5469	0.372775	0.310247	0.0625281	0.0709983	0.451294	2.27178e-05	0.0246473	yes		rs540888516;rs112661350	1;47		-		-		cg04293152	rs7204908	16	3085335	C	G	0.505805	1.30282e-36	yes		-	-	-	-	-		NM_001103175	CCDC64B
cg10706802	11	118663223	F	II	DDX6	TSS1500	shore	TSS1500-shore	chr11:118661305-118663026	EPIC	No_enhancer	ENSR00000045682	-0.705064	4.83443	2.54507	0.423239	0.356088	0.0671508	0.0928525	0.570468	2.27655e-05	0.0246473	no		rs144818421;rs138688794	1;11		-		-		na	na	na	na	na	na	na	na	na		-	-	-	-	-		NM_001257191	DDX6
cg00082252	5	67404968	F	II		IGR	opensea	IGR-opensea		EPIC	No_enhancer	NA	2.19302	-4.83458	2.54546	0.771592	0.843419	-0.071827	-0.0736739	-0.692137	2.27553e-05	0.0246473	no		rs541710714;rs116244741;rs172194	0;9;21		-		-		na	na	na	na	na	na	na	na	na		-	-	-	-	-		-	-
cg03870162	3	130745160	F	II	ASTE1	Body	shore	Body-shore	chr3:130745388-130745840	EPIC	No_enhancer	ENSR00000158419	-2.79599	4.83216	2.53896	0.149066	0.114945	0.0341206	0.0479607	0.593032	2.29261e-05	0.0247829	yes		rs140341812	18		-		-		na	na	na	na	na	na	na	na	na		-	-	-	-	-		NM_014065	ASTE1
cg10327769	17	43340243	F	II	LOC100133991	Body	shore	Body-shore	chr17:43339124-43339832	450K and EPIC	No_enhancer	NA	1.3922	4.83166	2.53761	0.736673	0.713804	0.0228687	0.048364	0.361671	2.29616e-05	0.024783	no					-		-		cg10327769	rs9905609	17	43358166	T	C	-0.339738	3.89208e-16	yes		-	-	-	-	-		na	na
cg26318627	11	63887540	R	II	MACROD1	Body	island	Body-island	chr11:63887355-63887600	450K and EPIC	No_enhancer	NA	1.60761	4.82867	2.52957	0.76736	0.738743	0.0286172	0.0686614	0.547287	2.31749e-05	0.0249481	no		rs598436	34		-		-		cg26318627	rs683686	11	63892301	T	C	-0.795887	5.44647e-120	yes		-	-	-	-	-		NM_014067	MACROD1
cg18865445	13	110522265	F	I		IGR	island	IGR-island	chr13:110521979-110522266	450K and EPIC	No_enhancer	ENSR00000065731;ENSR00000365772	0.109794	-4.82852	2.52916	0.4657	0.553668	-0.0879677	-0.0932086	-0.545089	2.31858e-05	0.0249481	yes		rs567846082;rs536636541;rs9583432	15;35;51		-		-		cg18865445	rs336257	13	110522152	C	G	-0.518422	1.11266e-38	yes		-	-	-	-	-		-	-
cg24774354	16	4467554	F	II	CORO7	TSS1500	shore	TSS1500-shore	chr16:4465874-4466889	EPIC	No_enhancer	NA	-0.566741	4.82681	2.52456	0.470366	0.36271	0.107656	0.113954	0.683312	2.33087e-05	0.0249559	yes		rs534180100;rs554039108	7;47		-		-		na	na	na	na	na	na	na	na	na		-	-	-	-	-		NM_001201473	CORO7
cg08643994	4	141500606	F	I		IGR	opensea	IGR-opensea		450K and EPIC	No_enhancer	NA	-1.73096	-4.82691	2.52484	0.206652	0.251686	-0.0450343	-0.0642367	-0.536089	2.33012e-05	0.0249559	no		rs534236044;rs542034099;rs557130343;rs575278862	5;12;15;44		-		-		cg08643994	rs115691086	4	141494582	C	T	-0.129028	0.00259257	no		-	-	-	-	-		-	-
cg09792000	12	47225979	R	II		IGR	shore	IGR-shore	chr12:47224912-47225664	450K and EPIC	No_enhancer	NA	-0.796015	4.82732	2.52594	0.425126	0.330531	0.0945944	0.0925596	0.578094	2.32716e-05	0.0249559	yes		rs141596494;rs147109164	46;11		-		-		cg09792000	rs118080406	12	47249428	G	A	0.101674	0.017792	no		-	-	-	-	-		-	-
cg07458380	7	64790842	R	II		IGR	opensea	IGR-opensea		EPIC	No_enhancer	NA	3.53822	-4.82644	2.52356	0.91203	0.924679	-0.012649	-0.0236911	-0.450466	2.33355e-05	0.0249559	yes		rs9638438;rs537635428;rs557687721	47;31;2		-		-		na	na	na	na	na	na	na	na	na		-	-	-	-	-		-	-
cg23827950	17	39240789	F	I	KRTAP4-7	1stExon	opensea	1stExon-opensea		450K and EPIC	No_enhancer	NA	-0.571862	-4.8251	2.51997	0.356639	0.436787	-0.0801488	-0.131753	-0.8211	2.34319e-05	0.0250207	no		rs11650261;rs541163988;rs543157226;rs561259174;rs192165506	1;7;20;22;48		-		-		na	na	na	na	na	na	na	na	na		-	-	-	-	-		na	na
cg04094885	17	38023830	F	II	ZPBP2	TSS1500	shore	TSS1500-shore	chr17:38024145-38024637	EPIC	No_enhancer	ENSR00000094002	3.11388	4.82221	2.51219	0.915145	0.879979	0.0351659	0.035404	0.560408	2.36424e-05	0.0252057	yes		rs567914862	25		-		-		na	na	na	na	na	na	na	na	na		-	-	-	-	-		na	na
cg03236137	17	75401367	R	I	SEPT9	Body	shelf	Body-shelf	chr17:75398284-75398527	450K and EPIC	No_enhancer	ENSR00000098740	3.78314	4.82174	2.51092	0.947624	0.917894	0.0297298	0.0230963	0.538961	2.36771e-05	0.0252057	no		rs537241487;rs556774140;rs186718585;rs545070721;rs139317323	31;30;27;6;2		-		-		cg03236137	rs1656794	17	75386909	A	G	0.195428	4.48052e-06	no		-	-	-	-	-		?	?
cg13448596	8	2031599	F	II	MYOM2	Body	opensea	Body-opensea		450K and EPIC	No_enhancer	NA	3.30277	4.82014	2.50661	0.919954	0.898123	0.0218308	0.0238727	0.436547	2.37945e-05	0.0252185	no		rs113331180;rs75474744;rs4876228;rs556050371;rs192595261;rs145836824;rs116471409	0;1;2;29;32;36;51		-		-		cg13448596	rs4875919	8	2030927	T	A	0.346088	1.00598e-16	yes		-	-	-	-	-		NM_003970	MYOM2
cg19784373	15	64386661	R	II	FAM96A	TSS1500	shore	TSS1500-shore	chr15:64385875-64386322	EPIC	No_enhancer	ENSR00000077898	-1.19953	4.8201	2.50652	0.346446	0.278776	0.0676699	0.0707843	0.470794	2.37971e-05	0.0252185	no		rs142903806	17		-		-		na	na	na	na	na	na	na	na	na		-	-	-	-	-		NM_032231	FAM96A
cg03835941	16	10695908	R	II		IGR	opensea	IGR-opensea		EPIC	No_enhancer	NA	1.23711	-4.82024	2.50689	0.687573	0.710655	-0.0230817	-0.0363819	-0.250768	2.37867e-05	0.0252185	no		rs1990716;rs533975364	39;1		-		-		na	na	na	na	na	na	na	na	na		-	-	-	-	-		-	-
cg23606623	17	79373017	R	II	BAHCC1	TSS1500	island	TSS1500-island	chr17:79366806-79374742	450K and EPIC	No_enhancer	ENSR00000378373	-2.71515	4.81828	2.50161	0.150777	0.12435	0.0264263	0.0487517	0.55512	2.39316e-05	0.0252846	no					-		-		cg23606623	rs57996451	17	79383234	T	C	-0.0986374	0.0215165	no		-	-	-	-	-		NM_001080519	BAHCC1
cg11194698	7	44184840	F	I	GCK	Body	island	Body-island	chr7:44184770-44185695	450K and EPIC	No_enhancer	ENSR00000411627	2.83399	4.81866	2.50264	0.894661	0.861009	0.0336516	0.040887	0.577972	2.39033e-05	0.0252846	no		rs188718376;rs146683328;rs140672134;rs552762648	2;7;8;11		-		-		cg11194698	rs13306388	7	44184403	T	C	-0.571066	2.56474e-48	yes		-	-	-	-	-		NM_033508	GCK
cg23178308	21	45148879	R	II	PDXK	Body	island	Body-island	chr21:45148454-45149262	450K and EPIC	No_enhancer	ENSR00000142941	-3.35097	4.81723	2.4988	0.109157	0.0795439	0.029613	0.0302094	0.518725	2.40091e-05	0.0253283	no		rs111919944;rs117867619	30;1		-		-		na	na	na	na	na	na	na	na	na		-	-	-	-	-		NM_003681	PDXK
cg03404427	11	72325426	F	II	PDE2A	Body	opensea	Body-opensea		EPIC	No_enhancer	ENSR00000358766	1.92139	4.8138	2.48957	0.811499	0.773813	0.0376866	0.0433931	0.393195	2.42652e-05	0.0255599	no					-		-		na	na	na	na	na	na	na	na	na		-	-	-	-	-		NM_001243784	PDE2A
cg04214840	9	137893111	R	II		IGR	opensea	IGR-opensea		EPIC	No_enhancer	NA	0.117007	-4.81304	2.48751	0.478647	0.547158	-0.0685117	-0.0760505	-0.442124	2.43226e-05	0.0255819	no		rs141066785	1		-		-		na	na	na	na	na	na	na	na	na		-	-	-	-	-		-	-
cg14269874	20	37058120	F	II	SNHG17	Body	opensea	Body-opensea		EPIC	No_enhancer	NA	3.55508	4.81131	2.48287	0.927091	0.916665	0.0104263	0.019839	0.399918	2.44527e-05	0.0256451	no					-		-		na	na	na	na	na	na	na	na	na		-	-	-	-	-		na	na
cg03871120	18	76069223	R	II		IGR	island	IGR-island	chr18:76069222-76069699	450K and EPIC	No_enhancer	NA	3.28905	-4.81127	2.48276	0.883157	0.918498	-0.0353411	-0.0379414	-0.603526	2.44559e-05	0.0256451	yes		rs535406333	6		-		-		na	na	na	na	na	na	na	na	na		-	-	-	-	-		-	-
cg04067066	2	219756890	R	II	WNT10A	Body	shore	Body-shore	chr2:219757458-219758001	450K and EPIC	No_enhancer	ENSR00000130476	0.0972353	4.80948	2.47793	0.539838	0.50171	0.0381283	0.0554074	0.321837	2.45918e-05	0.02573	no		rs529919222;rs542023317;rs563301702	45;30;1		-		-		cg04067066	rs72966077	2	219759229	T	C	-0.121413	0.00460875	no		-	-	-	-	-		na	na
cg24424997	14	93252455	R	II		IGR	opensea	IGR-opensea		EPIC	No_enhancer	ENSR00000072319	2.38864	-4.80923	2.47728	0.812102	0.85074	-0.0386381	-0.0645633	-0.691247	2.46103e-05	0.02573	no		rs528857728;rs6575289;rs147296595;rs139292883	48;33;32;2		-		-		na	na	na	na	na	na	na	na	na		-	-	-	-	-		-	-
cg16111980	19	17566613	R	II	NXNL1	Body	island	Body-island	chr19:17566532-17566778	450K and EPIC	No_enhancer	ENSR00000381166	-2.67519	-4.80756	2.47276	0.107604	0.159969	-0.0523651	-0.0469067	-0.580322	2.47384e-05	0.0258253	no		rs201624169;rs201159027;rs10408265;rs539457870	41;10;5;3		-		-		cg16111980	rs62125245	19	17570005	G	A	0.568868	7.02609e-48	yes		-	-	-	-	-		na	na
cg16160105	12	52715050	F	II	KRT83	1stExon	island	1stExon-island	chr12:52714800-52715051	450K and EPIC	No_enhancer	NA	-0.952568	-4.80458	2.46477	0.321567	0.355269	-0.0337024	-0.0664683	-0.433427	2.49667e-05	0.0260249	yes		rs61485872;rs149947658;rs550281827	3;32;46		-		-		cg16160105	rs998820	12	52712746	T	C	-0.764211	4.08261e-105	yes		-	-	-	-	-		NM_002282	KRT83
cg20061790	5	123218543	F	II		IGR	opensea	IGR-opensea		EPIC	No_enhancer	NA	-0.541518	4.80303	2.46059	0.412351	0.406727	0.0056242	0.0848562	0.513913	2.50871e-05	0.0261115	no		rs966407;rs145413943;rs181154526;rs545865681	0;1;7;12		-		-		na	na	na	na	na	na	na	na	na		-	-	-	-	-		-	-
cg19139277	8	28243953	F	I	ZNF395	5'UTR	island	5'UTR-island	chr8:28243684-28244283	450K and EPIC	No_enhancer	ENSR00000222758	-5.02722	-4.79801	2.4471	0.0274316	0.0317049	-0.00427328	-0.00688473	-0.346236	2.5479e-05	0.0264801	no		rs541847919;rs71222550	35;44		-		-		cg19139277	rs181298909	8	28279025	A	T	-0.108726	0.0112367	no		-	-	-	-	-		NM_018660	ZNF395
cg04825906	7	50243749	R	II		IGR	opensea	IGR-opensea		EPIC	No_enhancer	NA	1.17429	4.79427	2.43704	0.735606	0.661215	0.0743911	0.077379	0.534296	2.57753e-05	0.0267483	no		rs187109167	23		-		-		na	na	na	na	na	na	na	na	na		-	-	-	-	-		-	-
cg06448156	5	178763438	F	II	ADAMTS2	Body	opensea	Body-opensea		EPIC	No_enhancer	ENSR00000405859	0.629878	4.7912	2.42879	0.643176	0.582362	0.0608146	0.075	0.462138	2.60208e-05	0.0267577	yes		rs567492770;rs534777745;rs114091179	35;39;46		-		-		na	na	na	na	na	na	na	na	na		-	-	-	-	-		NM_021599	ADAMTS2
cg22277984	16	4406933	R	II	CORO7-PAM16	Body	opensea	Body-opensea		EPIC	No_enhancer	NA	0.266763	4.79051	2.42693	0.593196	0.51438	0.078816	0.0683122	0.404873	2.60764e-05	0.0267577	no					-		-		na	na	na	na	na	na	na	na	na		-	-	-	-	-		NM_001201479	CORO7-PAM16
cg21608691	7	158111263	F	II	PTPRN2	Body	shore	Body-shore	chr7:158109334-158109594	450K and EPIC	No_enhancer	NA	3.10459	4.79148	2.42953	0.905387	0.887463	0.017924	0.0287325	0.444088	2.59985e-05	0.0267577	no		rs144327845;rs550151065;rs569996587	4;25;27		-		-		cg21608691	rs62479657	7	158111389	T	C	0.294503	2.51094e-12	yes		-	-	-	-	-		NM_130842	PTPRN2
cg17670646	19	57702380	F	II	ZNF264	TSS1500	shore	TSS1500-shore	chr19:57702696-57703425	450K and EPIC	No_enhancer	NA	-0.33761	4.79034	2.42648	0.455396	0.433198	0.0221982	0.0430241	0.251807	2.60899e-05	0.0267577	yes		rs139621573	40		-		-		cg17670646	rs3810136	19	57702466	A	G	-0.387142	7.36917e-21	yes		-	-	-	-	-		NM_003417	ZNF264
cg25877436	13	27998191	R	II	GTF3A	TSS1500	shore	TSS1500-shore	chr13:27998586-27999178	450K and EPIC	No_enhancer	NA	-0.39458	4.79263	2.43263	0.47653	0.404224	0.0723059	0.0820959	0.483527	2.59062e-05	0.0267577	no		rs534753327;rs548663787	14;8		-		-		cg25877436	rs7998978	13	27999457	C	T	0.279969	3.09046e-11	yes		-	-	-	-	-		NM_002097	GTF3A
cg26772784	22	50624257	R	II	TRABD	TSS200	island	TSS200-island	chr22:50623164-50625226	450K and EPIC	No_enhancer	ENSR00000147690	-3.83244	-4.79074	2.42756	0.0457834	0.10007	-0.054287	-0.0768824	-1.50359	2.60575e-05	0.0267577	yes		rs117588167	2		-		-		na	na	na	na	na	na	na	na	na		-	-	-	-	-		NM_025204	TRABD
cg06644124	1	200379083	F	I	ZNF281	1stExon	island	1stExon-island	chr1:200378899-200379365	450K and EPIC	No_enhancer	ENSR00000017949	-0.108632	4.79063	2.42725	0.518023	0.457342	0.0606811	0.0687207	0.398939	2.60669e-05	0.0267577	no		rs565075620	42		-		-		cg06644124	rs78188529	1	200381453	C	T	-0.0929222	0.0303875	no		-	-	-	-	-		NM_012482	ZNF281
cg15069499	20	29637039	F	II		IGR	opensea	IGR-opensea		EPIC	No_enhancer	NA	1.94158	-4.79277	2.43301	0.684164	0.836207	-0.152043	-0.160307	-1.34259	2.58949e-05	0.0267577	no		rs62196407;rs113447285;rs66498153;rs80191642;rs549440145	9;14;25;28;38		-		-		na	na	na	na	na	na	na	na	na		-	-	-	-	-		-	-
cg00457704	7	154587435	F	II	DPP6	Body	shore	Body-shore	chr7:154585682-154586336	EPIC	No_enhancer	NA	-0.0138504	4.78788	2.41988	0.580133	0.443329	0.136803	0.134321	0.809941	2.62886e-05	0.0269221	no		rs143987298;rs374622818;rs542531277	21;39;49		-		-		na	na	na	na	na	na	na	na	na		-	-	-	-	-		NM_001936	DPP6
cg24738611	2	29149895	F	II	WDR43	Body	opensea	Body-opensea		450K and EPIC	No_enhancer	NA	2.94114	4.78733	2.41838	0.889148	0.880295	0.00885324	0.0233502	0.342608	2.63339e-05	0.0269291	no		rs561115329;rs531542367	8;26		-		-		cg24738611	rs10201633	2	29122942	G	A	-0.292013	3.89977e-12	yes		-	-	-	-	-		NM_015131	WDR43
cg06553913	19	11650479	R	II	CNN1	5'UTR	opensea	5'UTR-opensea		EPIC	No_enhancer	ENSR00000380851	-0.0309543	4.7863	2.41563	0.530266	0.471366	0.0589004	0.0731964	0.426406	2.64174e-05	0.026975	no		rs550758969;rs13347094	30;24		-		-		na	na	na	na	na	na	na	na	na		-	-	-	-	-		NM_001299	CNN1
cg23819204	13	100560435	F	II	CLYBL	Body	opensea	Body-opensea		EPIC	No_enhancer	NA	4.1674	-4.78557	2.41367	0.939449	0.951497	-0.0120474	-0.012848	-0.357215	2.64768e-05	0.0269964	no		rs545108192;rs560682367	19;48		-		-		na	na	na	na	na	na	na	na	na		-	-	-	-	-		NM_206808	CLYBL
cg10540488	2	72079505	F	II		IGR	island	IGR-island	chr2:72079362-72079610	EPIC	No_enhancer	ENSR00000118858	0.00228994	-4.7851	2.41239	0.469752	0.520436	-0.0506835	-0.0641151	-0.371868	2.65157e-05	0.0269968	yes					-		-		na	na	na	na	na	na	na	na	na		-	-	-	-	-		-	-
cg27355113	4	10594795	R	II	CLNK	Body	opensea	Body-opensea		EPIC	No_enhancer	NA	3.22512	4.78412	2.40978	0.9147	0.891059	0.0236413	0.038096	0.701306	2.65956e-05	0.0270388	no		rs555078203;rs567336672;rs189604441;rs12163882;rs181876735	51;24;11;10;2		-		-		na	na	na	na	na	na	na	na	na		-	-	-	-	-		NM_052964	CLNK
cg20605798	5	170210316	R	II	GABRP	TSS1500	opensea	TSS1500-opensea		EPIC	No_enhancer	NA	1.21038	-4.7822	2.4046	0.63565	0.731849	-0.0961989	-0.0603053	-0.422356	2.67543e-05	0.0270431	no		rs560388580	49		-		-		na	na	na	na	na	na	na	na	na		-	-	-	-	-		NM_014211	GABRP
cg06902355	7	123586571	F	II	SPAM1	5'UTR	opensea	5'UTR-opensea		EPIC	No_enhancer	NA	1.58602	-4.78252	2.40546	0.711532	0.772034	-0.060502	-0.0569251	-0.430534	2.67278e-05	0.0270431	no		rs183519843;rs576398294;rs539444579;rs555941265	0;1;36;44		-		-		na	na	na	na	na	na	na	na	na		-	-	-	-	-		na	na
cg24413068	19	44502236	R	II	ZNF155	3'UTR	opensea	3'UTR-opensea		450K and EPIC	No_enhancer	NA	-0.0380435	-4.78285	2.40635	0.469835	0.508808	-0.0389732	-0.0525801	-0.304448	2.67005e-05	0.0270431	no		rs11083729;rs11083730	32;27		-		-		na	na	na	na	na	na	na	na	na		-	-	-	-	-		NM_001260487	ZNF155
cg03329019	1	221051117	R	II		IGR	shore	IGR-shore	chr1:221051966-221053673	450K and EPIC	No_enhancer	NA	0.905042	4.78264	2.40577	0.674391	0.633185	0.0412061	0.0887216	0.593272	2.67182e-05	0.0270431	yes		rs570730697;rs151168217;rs556426193	51;43;22		-		-		cg03329019	rs11118618	1	221011546	T	C	0.469573	3.95445e-31	yes		-	-	-	-	-		-	-
cg06107487	2	134068922	F	II	NCKAP5	Body	opensea	Body-opensea		450K and EPIC	No_enhancer	NA	1.02579	-4.78115	2.40179	0.642338	0.68784	-0.045502	-0.0492324	-0.323179	2.68407e-05	0.0270914	no		rs181351855;rs555618883	1;15		-		-		cg06107487	rs151235891	2	134044054	T	G	-0.130665	0.00228172	no		-	-	-	-	-		NM_207481	NCKAP5
cg07308751	6	131287984	F	II	EPB41L2	5'UTR	opensea	5'UTR-opensea		450K and EPIC	No_enhancer	ENSR00000409150	0.637041	-4.78021	2.39926	0.583879	0.62194	-0.0380607	-0.0916812	-0.555028	2.6919e-05	0.0271313	no		rs11154611;rs185803000	17;22		-		-		cg07308751	rs80076777	6	131326861	T	C	-0.311349	1.13843e-13	yes		-	-	-	-	-		NM_001199389	EPB41L2
cg05725804	5	114516219	F	II	TRIM36	1stExon	island	1stExon-island	chr5:114514716-114516220	450K and EPIC	No_enhancer	ENSR00000404049	-3.75374	-4.77959	2.39759	0.0578589	0.0794483	-0.0215894	-0.0235796	-0.563238	2.69708e-05	0.0271444	no		rs2278696;rs564560111	11;33		-		-		cg05725804	rs2278695	5	114515588	G	A	0.396556	6.81174e-22	yes		-	-	-	-	-		NM_018700	TRIM36
cg05269167	1	205563162	F	II	MFSD4	Body	shore	Body-shore	chr1:205561089-205561473	EPIC	No_enhancer	NA	-2.23996	4.77891	2.39576	0.470175	0.126471	0.343704	0.285136	3.15834	2.70274e-05	0.0271624	no		rs3795550;rs146573968	0;10		-		-		na	na	na	na	na	na	na	na	na		-	-	-	-	-		NM_181644	MFSD4
cg18484851	12	55119263	F	II		IGR	opensea	IGR-opensea		EPIC	No_enhancer	ENSR00000268470	0.0713748	4.77711	2.39092	0.544829	0.490988	0.0538404	0.0714457	0.416201	2.71781e-05	0.0272747	no		rs540041036	0		-		-		na	na	na	na	na	na	na	na	na		-	-	-	-	-		-	-
cg12995384	6	151706546	R	II	ZBTB2	5'UTR	opensea	5'UTR-opensea		EPIC	No_enhancer	NA	1.04178	4.77608	2.38816	0.727768	0.631814	0.0959539	0.088197	0.59604	2.72645e-05	0.0273223	no		rs539865879;rs553391330	50;14		-		-		na	na	na	na	na	na	na	na	na		-	-	-	-	-		NM_020861	ZBTB2
cg04565255	13	77565759	R	II	CLN5	TSS1500	shore	TSS1500-shore	chr13:77566089-77566599	450K and EPIC	No_enhancer	NA	0.400682	4.77518	2.38574	0.596323	0.550089	0.0462344	0.0786316	0.466132	2.73406e-05	0.0273245	no					-		-		cg04565255	rs640618	13	77598653	G	A	-0.667492	2.66259e-71	yes		-	-	-	-	-		NM_006493	CLN5
cg09798781	18	53257601	F	II	TCF4	TSS1500	shore	TSS1500-shore	chr18:53257018-53257309	EPIC	No_enhancer	NA	2.01086	4.77513	2.3856	0.817264	0.788474	0.0287899	0.0451675	0.416751	2.73447e-05	0.0273245	no		rs144545805	25		-		-		na	na	na	na	na	na	na	na	na		-	-	-	-	-		NM_001243227	TCF4
cg16066037	8	66948669	F	II	DNAJC5B	5'UTR	opensea	5'UTR-opensea		EPIC	No_enhancer	ENSR00000331525	2.1477	4.77341	2.38098	0.827165	0.805103	0.0220617	0.0483964	0.489268	2.74904e-05	0.027431	no		rs529235565	24		-		-		na	na	na	na	na	na	na	na	na		-	-	-	-	-		na	na
cg18309183	3	134373303	R	II		IGR	shelf	IGR-shelf	chr3:134369464-134370242	450K and EPIC	No_enhancer	NA	1.00563	-4.77127	2.37522	0.503135	0.742739	-0.239604	-0.264485	-1.81386	2.76728e-05	0.0275736	no		rs112298735;rs116805971;rs60716777	39;2;1		-		-		na	na	na	na	na	na	na	na	na		-	-	-	-	-		-	-
cg06986216	2	107154325	R	II		IGR	opensea	IGR-opensea		EPIC	No_enhancer	NA	2.96208	4.7695	2.37049	0.893283	0.875105	0.0181783	0.046362	0.662188	2.78238e-05	0.0276848	no					-		-		na	na	na	na	na	na	na	na	na		-	-	-	-	-		-	-
cg05518842	16	1823291	R	I	MRPS34	TSS200	island	TSS200-island	chr16:1820311-1823954	450K and EPIC	No_enhancer	ENSR00000082385	-1.70143	4.76809	2.36669	0.272847	0.213735	0.0591127	0.0512649	0.407465	2.79454e-05	0.0277663	no		rs372940829;rs545268907	24;16		-		-		cg05518842	rs12933610	16	1840055	T	C	-0.106434	0.0130828	no		-	-	-	-	-		NM_023936	MRPS34
cg13668485	9	138104409	R	II		IGR	opensea	IGR-opensea		EPIC	No_enhancer	NA	2.7254	-4.7675	2.36512	0.799818	0.894285	-0.0944675	-0.12015	-1.12086	2.7996e-05	0.0277771	no		rs7042583;rs143207495	43;42		-		-		na	na	na	na	na	na	na	na	na		-	-	-	-	-		-	-
cg04845852	8	123806239	R	II	ZHX2	5'UTR	opensea	5'UTR-opensea		EPIC	No_enhancer	NA	1.03494	-4.7656	2.36002	0.537076	0.716853	-0.179777	-0.262431	-1.90809	2.81606e-05	0.027901	no		rs1445169;rs2384844	45;1		-		-		na	na	na	na	na	na	na	na	na		-	-	-	-	-		NM_014943	ZHX2
cg02032559	18	33078287	F	II	INO80C	TSS1500	shore	TSS1500-shore	chr18:33077545-33078063	EPIC	No_enhancer	ENSR00000102223	0.698776	4.76489	2.35809	0.626882	0.61238	0.014502	0.0548921	0.341071	2.82229e-05	0.0279232	no		rs540395311;rs560604115	24;34		-		-		na	na	na	na	na	na	na	na	na		-	-	-	-	-		NM_194281	INO80C
cg17284809	17	30594101	R	II	RHBDL3	Body	shore	Body-shore	chr17:30593198-30594033	450K and EPIC	No_enhancer	NA	-3.52684	4.76352	2.35442	0.0877226	0.0773473	0.0103753	0.0224336	0.398183	2.83422e-05	0.0280017	no		rs552613601;rs530239645	17;10		-		-		cg17284809	rs12325966	17	30581994	T	C	-0.177813	3.08395e-05	no		-	-	-	-	-		NM_138328	RHBDL3
cg26533311	6	27206911	F	II		IGR	opensea	IGR-opensea		450K and EPIC	No_enhancer	ENSR00000195110	0.0250165	4.76147	2.34892	0.566388	0.463707	0.102681	0.12176	0.716787	2.85219e-05	0.028003	no		rs557437169;rs113125117	16;50		-		yes		cg26533311	rs77094841	6	27237549	G	T	0.12459	0.00363877	no		-	-	-	-	-		-	-
cg27119904	13	114814333	R	II	RASA3	Body	island	Body-island	chr13:114813942-114814457	450K and EPIC	No_enhancer	ENSR00000066251	0.909851	-4.76183	2.34987	0.626347	0.667873	-0.0415261	-0.0657743	-0.417563	2.84908e-05	0.028003	no		rs7999629;rs539660339	22;2		-		-		cg27119904	rs7334688	13	114824554	G	C	0.625112	3.32847e-60	yes		-	-	-	-	-		NM_007368	RASA3
cg13225413	17	5015653	R	II	ZNF232	5'UTR	shore	5'UTR-shore	chr17:5014705-5015356	450K and EPIC	No_enhancer	ENSR00000090584	-3.01292	4.76123	2.34827	0.117617	0.107325	0.0102918	0.0266132	0.390335	2.85434e-05	0.028003	no		rs549921112	14		-		-		cg13225413	rs3930854	17	5034816	A	G	0.20977	8.14519e-07	no		-	-	-	-	-		NM_014519	ZNF232
cg00421262	4	106813369	R	II		IGR	shelf	IGR-shelf	chr4:106816415-106817769	450K and EPIC	No_enhancer	NA	0.746122	-4.76293	2.35283	0.575004	0.656716	-0.0817115	-0.0751858	-0.465592	2.83942e-05	0.028003	no		rs149719150	1		-		-		cg00421262	rs2866782	4	106817492	C	A	-0.196411	4.00211e-06	no		-	-	-	-	-		-	-
cg18524588	8	31408386	F	II		IGR	opensea	IGR-opensea		EPIC	No_enhancer	NA	3.10781	-4.76176	2.3497	0.883012	0.903422	-0.0204099	-0.0198505	-0.307225	2.84963e-05	0.028003	no		rs138982523;rs141590696	1;51		-		-		na	na	na	na	na	na	na	na	na		-	-	-	-	-		-	-
cg11164099	20	34565915	R	II	CNBD2	Body	opensea	Body-opensea		EPIC	No_enhancer	ENSR00000136631	-1.54775	-4.76036	2.34593	0.248225	0.26856	-0.0203351	-0.0587783	-0.462869	2.86201e-05	0.028039	no					-		-		na	na	na	na	na	na	na	na	na		-	-	-	-	-		NM_080834	CNBD2
cg25645272	5	14387224	R	II	TRIO	Body	opensea	Body-opensea		450K and EPIC	No_enhancer	NA	0.588788	-4.75807	2.33978	0.510175	0.653153	-0.142978	-0.119649	-0.720558	2.8823e-05	0.0281983	no		rs191284673;rs182507009;rs548473576	35;34;3		-		-		cg25645272	rs30794	5	14387489	C	G	0.546394	1.37543e-43	yes		rs30774	10014	0.00297753	0.762975	0.108955		NM_007118	TRIO
cg10789584	11	44619642	R	II	CD82	Body	opensea	Body-opensea		EPIC	No_enhancer	NA	2.33137	4.75454	2.33032	0.830347	0.828818	0.00152886	0.0525418	0.571167	2.91383e-05	0.0283899	no		rs562644810	32		-		-		na	na	na	na	na	na	na	na	na		-	-	-	-	-		NM_001024844	CD82
cg07211292	20	30618874	F	I	C20orf160	3'UTR	island	3'UTR-island	chr20:30618793-30619138	450K and EPIC	No_enhancer	ENSR00000136082;ENSR00000298162	-1.06735	-4.75504	2.33166	0.290115	0.346674	-0.056559	-0.0594153	-0.402364	2.90934e-05	0.0283899	no		rs573320466;rs540720404;rs562123754	1;21;40		-		-		cg07211292	rs6121317	20	30620324	C	T	-0.351311	3.22971e-17	yes		-	-	-	-	-		na	na
cg04642813	22	24235569	R	II	MIF	TSS1500	shore	TSS1500-shore	chr22:24236257-24237539	EPIC	No_enhancer	NA	1.96155	4.75452	2.33025	0.828222	0.766787	0.0614349	0.0714694	0.681506	2.91405e-05	0.0283899	no		rs566728004	11		-		-		na	na	na	na	na	na	na	na	na		-	-	-	-	-		NM_002415	MIF
cg21771125	6	33149047	R	II	COL11A2	Body	opensea	Body-opensea		450K and EPIC	No_enhancer	NA	1.06837	-4.75364	2.32789	0.647889	0.694666	-0.0467775	-0.0484457	-0.319148	2.92198e-05	0.0284277	no		rs569632518;rs536666426;rs183530210;rs577497388	35;33;6;1		-		-		cg21771125	rs2855438	6	33138839	T	A	-0.509932	2.80296e-37	yes		-	-	-	-	-		NM_080681	COL11A2
cg03926784	1	159892714	F	II	TAGLN2	Body	shore	Body-shore	chr1:159894329-159895398	EPIC	Enhancer	NA	3.32939	-4.75194	2.32332	0.885771	0.919831	-0.0340608	-0.0354446	-0.587013	2.93736e-05	0.0285377	no		rs144507810	15		-		-		na	na	na	na	na	na	na	na	na		-	-	-	-	-		NM_003564	TAGLN2
cg04246708	1	246785611	F	II	CNST	Body	shore	Body-shore	chr1:246783197-246783917	450K and EPIC	No_enhancer	NA	-2.3373	-4.74831	2.31359	0.117523	0.249946	-0.132423	-0.137075	-1.9581	2.97036e-05	0.0288184	no		rs3129547;rs539039104;rs556156947	0;1;10		-		-		na	na	na	na	na	na	na	na	na		-	-	-	-	-		NM_001139459	CNST
cg19645298	8	99077817	F	II	C8orf47	Body	shore	Body-shore	chr8:99076754-99077244	450K and EPIC	No_enhancer	ENSR00000416791	0.013663	4.74555	2.30619	0.537266	0.479559	0.0577074	0.0658337	0.382475	2.99574e-05	0.0289443	no		rs112917589;rs547678613;rs60201098	1;6;16		-		-		cg19645298	rs56137923	8	99054796	C	T	-0.130464	0.00231794	no		-	-	-	-	-		na	na
cg05407243	19	14038794	R	I	CC2D1A	Body	opensea	Body-opensea		EPIC	No_enhancer	NA	2.7903	-4.74619	2.3079	0.846929	0.887505	-0.0405759	-0.0348598	-0.4624	2.98985e-05	0.0289443	no		rs201236023;rs200354654;rs2305777;rs527316620	41;35;5;2		-		-		na	na	na	na	na	na	na	na	na		-	-	-	-	-		NM_017721	CC2D1A
cg01763636	12	132568565	R	I	EP400NL	TSS1500	shore	TSS1500-shore	chr12:132568607-132569715	450K and EPIC	No_enhancer	NA	-3.23143	4.74558	2.30626	0.113101	0.087926	0.0251753	0.0293301	0.480453	2.99549e-05	0.0289443	no		rs148285850;rs534305443;rs11837250	45;42;26		-		-		cg01763636	rs4027	12	132542014	G	A	0.172122	5.53668e-05	no		-	-	-	-	-		NR_003290	EP400NL
cg09639931	17	38024394	R	I	ZPBP2	TSS200	island	TSS200-island	chr17:38024145-38024637	450K and EPIC	No_enhancer	ENSR00000094002	-0.910104	4.74475	2.30404	0.383452	0.325658	0.0577936	0.0629844	0.405299	3.00314e-05	0.0289758	yes					-		-		cg09639931	rs9303277	17	37976469	C	T	0.305607	3.34233e-13	yes		-	-	-	-	-		na	na
cg02224314	14	99641151	R	I	BCL11B	Body	island	Body-island	chr14:99640360-99642767	450K and EPIC	No_enhancer	ENSR00000072909	3.89942	-4.74367	2.30113	0.885395	0.949638	-0.0642428	-0.0590233	-1.15863	3.01321e-05	0.0290281	no		rs564036489;rs531213868	17;2		-		-		cg02224314	rs139530898	14	99598470	C	G	-0.110019	0.0103005	no		-	-	-	-	-		NM_138576	BCL11B
cg03706720	3	184230938	F	II		IGR	shore	IGR-shore	chr3:184231301-184231924	450K and EPIC	No_enhancer	NA	2.64558	4.74328	2.30008	0.878014	0.848563	0.0294508	0.036097	0.46695	3.01684e-05	0.0290281	no		rs115520181	9		-		-		cg03706720	rs62286031	3	184227006	T	C	-0.588583	6.31567e-52	yes		-	-	-	-	-		-	-
cg02895120	5	16856031	R	II	MYO10	Body	opensea	Body-opensea		EPIC	No_enhancer	NA	1.11411	-4.74099	2.29395	0.590705	0.722804	-0.132099	-0.182076	-1.27788	3.03817e-05	0.0291532	no		rs112837108;rs115945945	27;5		-		-		na	na	na	na	na	na	na	na	na		-	-	-	-	-		NM_012334	MYO10
cg16890796	19	49937087	F	II	SLC17A7	Body	island	Body-island	chr19:49936818-49937288	450K and EPIC	No_enhancer	NA	-2.46498	4.74111	2.29426	0.176803	0.141144	0.0356594	0.0423556	0.448376	3.03709e-05	0.0291532	yes		rs566161964;rs147368622	0;33		-		-		cg16890796	rs117600984	19	49922059	A	G	0.133784	0.00178188	no		-	-	-	-	-		NM_020309	SLC17A7
cg13202221	15	102193228	F	II	TM2D3	TSS1500	island	TSS1500-island	chr15:102192165-102193345	450K and EPIC	No_enhancer	NA	-0.16322	4.73814	2.28629	0.494507	0.457112	0.0373952	0.0592425	0.344367	3.06502e-05	0.0293706	no		rs56291139;rs114635989;rs528803619;rs546981105	4;26;33;37		-		-		cg13202221	rs535235	15	102207183	T	C	-0.48673	1.20962e-33	yes		-	-	-	-	-		NM_025141	TM2D3
cg15793280	22	24314069	R	II	DDTL	3'UTR	shore	3'UTR-shore	chr22:24316005-24316943	EPIC	No_enhancer	NA	2.86373	-4.73556	2.27937	0.849544	0.892991	-0.0434465	-0.0451646	-0.630502	3.08948e-05	0.029553	no		rs148468276;rs184274968;rs573688138;rs115319739	39;21;8;2		-		-		na	na	na	na	na	na	na	na	na		-	-	-	-	-		NM_001084393	DDTL
cg09102037	11	17548394	F	II	USH1C	Body	opensea	Body-opensea		EPIC	No_enhancer	NA	1.3558	-4.7348	2.27734	0.651807	0.749748	-0.0979409	-0.158202	-1.06428	3.09671e-05	0.029553	no		rs545929961;rs5789990	7;8		-		-		na	na	na	na	na	na	na	na	na		-	-	-	-	-		NM_153676	USH1C
cg05325182	19	13915751	F	I	ZSWIM4	Body	island	Body-island	chr19:13915618-13915840	450K and EPIC	No_enhancer	ENSR00000107441	-0.808959	-4.73494	2.2777	0.334403	0.383854	-0.0494509	-0.0603433	-0.382737	3.0954e-05	0.029553	yes					-		-		cg05325182	rs12610873	19	13942587	A	G	-0.309373	1.65355e-13	yes		-	-	-	-	-		NM_023072	ZSWIM4
cg26271158	8	1774243	R	II	ARHGEF10	5'UTR	shore	5'UTR-shore	chr8:1771361-1772760	EPIC	No_enhancer	ENSR00000414772	1.08727	4.73318	2.27299	0.68004	0.66886	0.0111803	0.0953777	0.682562	3.11221e-05	0.0296605	no		rs563288421	14		-		-		na	na	na	na	na	na	na	na	na		-	-	-	-	-		NM_014629	ARHGEF10
cg17797229	13	110522297	F	II		IGR	shore	IGR-shore	chr13:110521979-110522266	450K and EPIC	No_enhancer	ENSR00000065731;ENSR00000365772	0.831567	-4.73245	2.27102	0.586151	0.671984	-0.0858328	-0.0939685	-0.576412	3.11927e-05	0.0296874	yes		rs536636541;rs9583432	3;19		-		-		cg17797229	rs336257	13	110522152	C	G	-0.51144	1.59068e-37	yes		-	-	-	-	-		-	-
cg09263118	19	11531294	R	II	RGL3	TSS1500	island	TSS1500-island	chr19:11531278-11531590	450K and EPIC	No_enhancer	ENSR00000107179	-1.44238	4.73035	2.26538	0.267598	0.27623	-0.00863203	0.0528979	0.3842	3.13954e-05	0.0298398	no		rs530384709;rs548910828;rs34081	35;31;24		-		-		na	na	na	na	na	na	na	na	na		-	-	-	-	-		NM_001161616	RGL3
cg07505631	3	45166253	F	II	CDCP1	Body	opensea	Body-opensea		EPIC	No_enhancer	ENSR00000151661	1.78114	-4.72686	2.25603	0.557335	0.814068	-0.256733	-0.430285	-3.44867	3.17344e-05	0.0299587	no		rs59145932;rs7612333;rs146318958	0;32;51		-		-		na	na	na	na	na	na	na	na	na		-	-	-	-	-		NM_022842	CDCP1
cg03606258	20	57426935	R	II	GNAS	TSS1500	island	TSS1500-island	chr20:57426729-57427047	450K and EPIC	No_enhancer	NA	0.372223	-4.72766	2.25817	0.455306	0.644245	-0.188939	-0.284904	-2.07286	3.16565e-05	0.0299587	yes		rs73129560	2		-		-		na	na	na	na	na	na	na	na	na		-	-	-	-	-		NM_000516	GNAS
cg11084020	7	27779567	F	II	TAX1BP1	TSS200	island	TSS200-island	chr7:27779566-27780601	450K and EPIC	No_enhancer	ENSR00000209917	-4.43089	-4.72808	2.25931	0.0408733	0.0476644	-0.00679109	-0.0124565	-0.422798	3.16154e-05	0.0299587	no		rs563027826	44		-		-		cg11084020	rs76643661	7	27757766	A	T	0.125234	0.00346627	no		-	-	-	-	-		NM_006024	TAX1BP1
cg16255583	6	72220122	F	II		IGR	opensea	IGR-opensea		450K and EPIC	No_enhancer	ENSR00000408248;ENSR00000408247	0.334684	4.72857	2.26062	0.586654	0.537774	0.0488798	0.0743747	0.443243	3.15678e-05	0.0299587	no		rs75846079;rs575174133;rs377055077;rs12204199	7;9;25;34		-		-		cg16255583	rs199640	6	72235286	A	T	0.489809	4.13267e-34	yes		-	-	-	-	-		-	-
cg14956331	6	130038498	F	II		IGR	opensea	IGR-opensea		EPIC	No_enhancer	ENSR00000202627	1.0126	4.72714	2.25677	0.711527	0.605943	0.105584	0.255112	1.79879	3.17075e-05	0.0299587	no		rs574819725	20		-		-		na	na	na	na	na	na	na	na	na		-	-	-	-	-		-	-
cg17758363	20	13199787	F	II		IGR	shore	IGR-shore	chr20:13200670-13202616	450K and EPIC	No_enhancer	NA	1.06079	4.72358	2.24724	0.726316	0.636118	0.0901979	0.0999314	0.67331	3.20567e-05	0.0302222	no		rs527499675;rs184140601	1;45		-		yes		cg17758363	rs17812239	20	13196079	T	C	0.206155	1.2663e-06	no		-	-	-	-	-		-	-
cg11473412	8	124525772	F	II	FBXO32	Body	opensea	Body-opensea		EPIC	No_enhancer	NA	-0.663902	-4.72274	2.24498	0.380026	0.392765	-0.0127389	-0.0491013	-0.301007	3.21399e-05	0.0302599	no		rs553481249;rs139769356	5;17		-		-		na	na	na	na	na	na	na	na	na		-	-	-	-	-		NM_148177	FBXO32
cg12869254	3	113675647	R	II	ZDHHC23	Body	opensea	Body-opensea		EPIC	No_enhancer	NA	2.02557	-4.72042	2.23876	0.721716	0.829509	-0.107792	-0.159513	-1.3055	3.23706e-05	0.0304363	no		rs151298693;rs11294189	47;8		-		-		na	na	na	na	na	na	na	na	na		-	-	-	-	-		NM_173570	ZDHHC23
cg11709544	1	26233404	F	II	STMN1	TSS1500	island	TSS1500-island	chr1:26231950-26233624	450K and EPIC	No_enhancer	NA	-0.928898	4.71845	2.23347	0.381102	0.324192	0.0569097	0.0866345	0.559001	3.25677e-05	0.0305805	yes		rs566902220	41		-		-		cg11709544	rs807054	1	26237335	A	G	0.154689	0.00029675	no		-	-	-	-	-		NM_203399	STMN1
cg10530337	12	114369831	F	II	RBM19	Body	opensea	Body-opensea		EPIC	No_enhancer	NA	1.19373	-4.71643	2.22805	0.681934	0.700524	-0.0185896	-0.0693105	-0.467032	3.27711e-05	0.0307304	no		rs143584869	7		-		-		na	na	na	na	na	na	na	na	na		-	-	-	-	-		NM_016196	RBM19
cg22778903	21	42741698	R	II	MX2	5'UTR	opensea	5'UTR-opensea		450K and EPIC	No_enhancer	ENSR00000142560	-0.469636	-4.71402	2.22159	0.373405	0.451445	-0.07804	-0.0932181	-0.562751	3.30154e-05	0.0307645	yes					-		-		cg22778903	rs398206	21	42742036	C	A	-0.657898	1.24575e-68	yes		-	-	-	-	-		NM_002463	MX2
cg15555985	3	73533854	F	II	PDZRN3	Body	opensea	Body-opensea		450K and EPIC	No_enhancer	NA	1.61908	4.71545	2.22542	0.767863	0.743068	0.0247955	0.0539016	0.421302	3.28704e-05	0.0307645	no		rs146924717;rs9813455	26;43		-		-		cg15555985	rs3890620	3	73551549	C	T	0.131967	0.00205925	no		-	-	-	-	-		NM_015009	PDZRN3
cg00011225	2	219738314	F	I	WNT6	Body	island	Body-island	chr2:219738081-219738788	450K and EPIC	No_enhancer	ENSR00000388148;ENSR00000130471	-4.04892	4.71242	2.2173	0.0808177	0.0489693	0.0318484	0.0350355	0.889957	3.31786e-05	0.0307645	yes					-		-		cg00011225	rs6754599	2	219732142	G	C	-0.106208	0.0132792	no		-	-	-	-	-		na	na
cg00908828	16	75297424	F	II	BCAR1	Body	shore	Body-shore	chr16:75298976-75300186	450K and EPIC	No_enhancer	NA	0.409772	4.71101	2.21352	0.59481	0.552902	0.0419074	0.0574561	0.348883	3.3323e-05	0.0307645	no		rs564497771	46		-		-		cg00908828	rs8062169	16	75302464	T	C	-0.255449	1.54754e-09	no		-	-	-	-	-		NM_001170720	BCAR1
cg09847845	1	152487699	R	II	CRCT1	5'UTR	shore	5'UTR-shore	chr1:152487978-152488270	EPIC	No_enhancer	NA	-0.808211	4.71089	2.21322	0.392688	0.346803	0.0458849	0.0792391	0.496107	3.33345e-05	0.0307645	yes		rs544282279;rs552058789;rs2282297	7;6;5		-		-		na	na	na	na	na	na	na	na	na		-	-	-	-	-		na	na
cg13819127	6	29717368	R	I	LOC285830	TSS1500	shore	TSS1500-shore	chr6:29716468-29717158	450K and EPIC	No_enhancer	NA	-0.333065	4.71408	2.22177	0.46433	0.429036	0.0352948	0.0711643	0.417157	3.30088e-05	0.0307645	no		rs1737084;rs189017163;rs564248978	31;21;10		-		-		cg13819127	rs12665401	6	29717380	C	T	-0.478355	2.12698e-32	yes		-	-	-	-	-		na	na
cg16672680	22	23464480	F	I	RSPH14	Body	opensea	Body-opensea		EPIC	No_enhancer	ENSR00000393045	1.64821	-4.71448	2.22283	0.735307	0.76797	-0.0326625	-0.0645298	-0.513888	3.29685e-05	0.0307645	no		rs544160322;rs561135563	9;18		-		-		na	na	na	na	na	na	na	na	na		-	-	-	-	-		na	na
cg00094943	7	150093059	F	II	ZNF775	Body	shore	Body-shore	chr7:150093636-150095229	450K and EPIC	No_enhancer	NA	2.18436	4.71296	2.21877	0.824192	0.81482	0.00937163	0.0336011	0.338482	3.31227e-05	0.0307645	no		rs534628998	21		-		-		cg00094943	rs57274670	7	150076156	C	G	0.185259	1.39467e-05	no		-	-	-	-	-		NM_173680	ZNF775
cg07804749	1	12610104	R	II		IGR	opensea	IGR-opensea		450K and EPIC	No_enhancer	ENSR00000345070	2.98633	-4.71209	2.21642	0.875915	0.892485	-0.0165696	-0.0365194	-0.523997	3.3212e-05	0.0307645	no		rs535561810;rs150647189	44;1		-		-		cg07804749	rs3924048	1	12614848	G	A	0.483207	4.07963e-33	yes		-	-	-	-	-		-	-
cg12807303	5	57312378	R	II		IGR	opensea	IGR-opensea		EPIC	No_enhancer	ENSR00000181083	2.67725	-4.71102	2.21355	0.854763	0.868219	-0.0134553	-0.0382052	-0.445792	3.33217e-05	0.0307645	no		rs144813482	1		-		-		na	na	na	na	na	na	na	na	na		-	-	-	-	-		-	-
cg14711298	2	40065186	F	II		IGR	opensea	IGR-opensea		EPIC	No_enhancer	ENSR00000290571	0.530565	-4.71281	2.21836	0.561551	0.609454	-0.047903	-0.0499486	-0.297916	3.31382e-05	0.0307645	no		rs188268702;rs138437075	0;22		-		-		na	na	na	na	na	na	na	na	na		-	-	-	-	-		-	-
cg21086895	8	61566681	R	II		IGR	shore	IGR-shore	chr8:61564204-61565152	EPIC	No_enhancer	ENSR00000416221	-2.51696	4.71194	2.21602	0.164412	0.146366	0.0180461	0.0614507	0.711115	3.32273e-05	0.0307645	no		rs657718	28		-		-		na	na	na	na	na	na	na	na	na		-	-	-	-	-		-	-
cg06239350	19	1727839	F	II		IGR	shore	IGR-shore	chr19:1725415-1726154	EPIC	No_enhancer	NA	-1.34583	-4.70909	2.20838	0.243148	0.317933	-0.0747853	-0.0942384	-0.746229	3.35202e-05	0.0308951	no					-		-		na	na	na	na	na	na	na	na	na		-	-	-	-	-		-	-
cg19958582	16	10107504	R	II	GRIN2A	Body	opensea	Body-opensea		EPIC	No_enhancer	NA	-1.0341	-4.70744	2.20396	0.317708	0.338124	-0.0204167	-0.0602293	-0.424835	3.36909e-05	0.0310117	no					-		-		na	na	na	na	na	na	na	na	na		-	-	-	-	-		NM_001134408	GRIN2A
cg12149471	12	54995783	R	II		IGR	opensea	IGR-opensea		EPIC	No_enhancer	ENSR00000052388;ENSR00000268461	4.09291	-4.70693	2.20259	0.9379	0.947686	-0.00978558	-0.0164845	-0.438073	3.37441e-05	0.0310199	no		rs6580983;rs59368517	17;12		-		-		na	na	na	na	na	na	na	na	na		-	-	-	-	-		-	-
cg03908647	1	17614422	F	II		IGR	opensea	IGR-opensea		EPIC	No_enhancer	NA	2.24526	-4.70515	2.19782	0.722203	0.838205	-0.116002	-0.197131	-1.88746	3.39294e-05	0.0311494	no		rs72646798;rs140469016;rs541012073	0;32;33		-		-		na	na	na	na	na	na	na	na	na		-	-	-	-	-		-	-
cg11687085	18	77724447	R	II	HSBP1L1	TSS200	island	TSS200-island	chr18:77724352-77724836	450K and EPIC	No_enhancer	ENSR00000105398	-1.19722	4.70421	2.19529	0.318251	0.29638	0.0218712	0.0543734	0.373479	3.40281e-05	0.031199	yes		rs146557897	26		-		-		cg11687085	rs2298644	18	77728045	C	T	0.585546	2.76547e-51	yes		-	-	-	-	-		NM_001136180	HSBP1L1
cg10208897	5	178548229	R	I	ADAMTS2	Body	island	Body-island	chr5:178547421-178548701	450K and EPIC	No_enhancer	NA	1.77542	-4.70218	2.18986	0.719679	0.799294	-0.0796143	-0.0979759	-0.797259	3.4241e-05	0.0313325	yes		rs183270135;rs186800326;rs537929778	36;35;26		-		-		cg10208897	rs4701051	5	178548136	C	T	-0.489363	4.83118e-34	yes		-	-	-	-	-		NM_021599	ADAMTS2
cg21014556	7	132257684	R	II	PLXNA4	5'UTR	shelf	5'UTR-shelf	chr7:132260474-132262527	EPIC	No_enhancer	NA	2.72774	4.7007	2.1859	0.877271	0.86087	0.0164012	0.0357539	0.444338	3.43973e-05	0.0313325	no		rs553802311	45		-		-		na	na	na	na	na	na	na	na	na		-	-	-	-	-		NM_020911	PLXNA4
cg26762050	16	67022599	F	II	CES8	TSS200	opensea	TSS200-opensea		450K and EPIC	No_enhancer	NA	2.87576	-4.70134	2.18762	0.858998	0.890581	-0.0315824	-0.0392697	-0.50757	3.43294e-05	0.0313325	no		rs116147581;rs552153673	1;39		-		-		cg26762050	rs78821299	16	66982256	A	G	-0.0719652	0.0938818	no		-	-	-	-	-		na	na
cg10386082	5	158313279	R	II	EBF1	Body	opensea	Body-opensea		EPIC	No_enhancer	NA	2.39076	4.70192	2.18917	0.852377	0.827496	0.0248807	0.0505465	0.542905	3.42683e-05	0.0313325	no		rs553290148;rs140195148;rs545652878	27;20;1		-		-		na	na	na	na	na	na	na	na	na		-	-	-	-	-		NM_024007	EBF1
cg06286780	22	26986424	F	II	TPST2	TSS1500	shore	TSS1500-shore	chr22:26985516-26986264	EPIC	No_enhancer	ENSR00000144634	-3.54324	4.70105	2.18684	0.0869038	0.076575	0.0103288	0.0240812	0.458052	3.43603e-05	0.0313325	no		rs115456282;rs183801048;rs532259120	3;4;48		-		-		na	na	na	na	na	na	na	na	na		-	-	-	-	-		NM_001008566	TPST2
cg00419321	1	75593476	F	II	LHX8	TSS1500	shelf	TSS1500-shelf	chr1:75595813-75596162	450K and EPIC	No_enhancer	NA	-1.1491	4.69775	2.17799	0.378131	0.274233	0.103899	0.0981011	0.669616	3.47112e-05	0.0314956	yes		rs137903962	50		-		-		cg00419321	rs41301265	1	75626631	G	A	0.16348	0.000129998	no		-	-	-	-	-		NM_001001933	LHX8
cg02106157	12	103941447	F	II	LOC101929084	TSS200	opensea	TSS200-opensea		EPIC	No_enhancer	NA	0.775757	4.69855	2.18014	0.652453	0.614356	0.0380965	0.0748235	0.476633	3.46256e-05	0.0314956	no		rs75075856;rs539339869	0;1		-		-		na	na	na	na	na	na	na	na	na		-	-	-	-	-		na	na
cg01781529	1	22444030	R	II	WNT4	3'UTR	shelf	3'UTR-shelf	chr1:22446520-22446943	450K and EPIC	No_enhancer	NA	-1.24654	-4.69803	2.17875	0.289303	0.305442	-0.0161389	-0.0556021	-0.396303	3.46808e-05	0.0314956	no					-		-		cg01781529	rs56673898	1	22455728	C	T	-0.22903	6.79392e-08	no		-	-	-	-	-		NM_030761	WNT4
cg15190445	6	108442528	F	II		IGR	shore	IGR-shore	chr6:108437998-108441208	450K and EPIC	No_enhancer	NA	2.93183	4.69553	2.17203	0.899614	0.870295	0.0293187	0.0347669	0.485543	3.49497e-05	0.0316709	no		rs187081895;rs545467799	0;9		-		-		cg15190445	rs218296	6	108448824	A	C	-0.223402	1.43725e-07	no		-	-	-	-	-		-	-
cg20326425	10	46090698	F	II	MARCH8	TSS1500	shore	TSS1500-shore	chr10:46089871-46090462	EPIC	No_enhancer	ENSR00000027492	0.989095	4.69452	2.16935	0.676693	0.656547	0.0201457	0.0444115	0.291025	3.50575e-05	0.0317276	no					-		-		na	na	na	na	na	na	na	na	na		-	-	-	-	-		na	na
cg19196320	20	29523128	R	II		IGR	opensea	IGR-opensea		EPIC	No_enhancer	NA	0.763387	-4.69394	2.16778	0.514913	0.690978	-0.176065	-0.168671	-1.08578	3.51206e-05	0.0317437	no		rs561055587;rs574732129;rs540284795	51;46;4		-		-		na	na	na	na	na	na	na	na	na		-	-	-	-	-		-	-
cg23616097	7	5463348	F	I	TNRC18	TSS200	island	TSS200-island	chr7:5458503-5469256	450K and EPIC	No_enhancer	ENSR00000208079	-1.00614	4.69239	2.16362	0.364948	0.313965	0.0509824	0.0801717	0.514706	3.5289e-05	0.0318548	no		rs181252775	28		-		-		na	na	na	na	na	na	na	na	na		-	-	-	-	-		NM_001080495	TNRC18
cg01516381	21	43290184	R	II	PRDM15	Body	opensea	Body-opensea		EPIC	No_enhancer	NA	-1.35216	4.69127	2.16063	0.294014	0.277715	0.0162988	0.0587653	0.409439	3.54104e-05	0.0318822	no		rs12151960;rs141478458;rs145293572	46;22;1		-		-		na	na	na	na	na	na	na	na	na		-	-	-	-	-		NM_022115	PRDM15
cg13906860	11	85393895	R	II		IGR	opensea	IGR-opensea		450K and EPIC	No_enhancer	ENSR00000359160	-0.0913798	4.6913	2.16072	0.527018	0.456523	0.0704942	0.0665822	0.386323	3.54068e-05	0.0318822	yes					-		-		cg13906860	rs290186	11	85395652	G	A	-0.531942	5.388e-41	yes		-	-	-	-	-		-	-
cg04211197	17	37482420	R	II	FBXL20	Body	opensea	Body-opensea		EPIC	No_enhancer	ENSR00000093916	2.05757	4.69065	2.15897	0.827781	0.78927	0.0385109	0.0413748	0.406459	3.5478e-05	0.031902	no		rs554460104	9		-		-		na	na	na	na	na	na	na	na	na		-	-	-	-	-		NM_001184906	FBXL20
cg02530824	4	74847766	F	II	PF4	TSS200	island	TSS200-island	chr4:74847528-74847830	450K and EPIC	No_enhancer	NA	0.00701669	-4.68875	2.15388	0.450105	0.534786	-0.0846809	-0.112151	-0.658124	3.56859e-05	0.0320479	yes					-		-		cg02530824	rs11574452	4	74846661	A	C	0.467101	8.86762e-31	yes		-	-	-	-	-		na	na
cg00877792	8	26621745	F	II	ADRA1A	Body	opensea	Body-opensea		EPIC	No_enhancer	ENSR00000330412	1.04757	4.68052	2.13185	0.723193	0.63018	0.093013	0.119954	0.882806	3.66006e-05	0.0327109	no		rs528347314;rs552030876;rs28722655	0;13;44		-		-		na	na	na	na	na	na	na	na	na		-	-	-	-	-		NM_033304	ADRA1A
cg22247907	7	55767386	R	II	FKBP9P1	Body	opensea	Body-opensea		EPIC	No_enhancer	NA	3.23321	4.68043	2.13161	0.914238	0.895855	0.018383	0.0178274	0.304199	3.6611e-05	0.0327109	no		rs117470918	1		-		-		na	na	na	na	na	na	na	na	na		-	-	-	-	-		na	na
cg08435566	4	119915291	F	II	SYNPO2	Body	opensea	Body-opensea		EPIC	No_enhancer	ENSR00000172432	1.19364	4.68067	2.13224	0.719603	0.677491	0.0421124	0.0651344	0.453278	3.65842e-05	0.0327109	no		rs554086667;rs6534118;rs76564098;rs115390908	3;28;29;30		-		-		na	na	na	na	na	na	na	na	na		-	-	-	-	-		NM_001128934	SYNPO2
cg23513183	19	2858944	R	I		IGR	island	IGR-island	chr19:2858893-2859239	450K and EPIC	No_enhancer	NA	2.41419	-4.6807	2.13231	0.822655	0.849492	-0.026837	-0.0518932	-0.569983	3.65814e-05	0.0327109	no		rs115166717	38		-		-		na	na	na	na	na	na	na	na	na		-	-	-	-	-		-	-
cg22970003	7	157406032	R	II	PTPRN2	Body	island	Body-island	chr7:157405009-157406608	450K and EPIC	Enhancer	ENSR00000220245	0.353289	-4.67913	2.12813	0.534942	0.576543	-0.0416006	-0.092133	-0.541428	3.67577e-05	0.0327608	yes		rs547843425	17		-		yes		cg22970003	rs75084636	7	157402333	T	C	-0.210131	7.79108e-07	no		-	-	-	-	-		NM_130842	PTPRN2
cg12549300	13	113594776	R	II		IGR	shelf	IGR-shelf	chr13:113597553-113598303	450K and EPIC	No_enhancer	NA	-3.19515	4.67911	2.12806	0.127701	0.0929037	0.0347974	0.0685653	0.935257	3.67604e-05	0.0327608	no		rs74398693;rs2152928;rs74980777	17;9;1		-		-		cg12549300	rs7318580	13	113601061	C	T	-0.195117	4.64276e-06	no		-	-	-	-	-		-	-
cg15788095	1	154745202	F	II	KCNN3	Body	shore	Body-shore	chr1:154744586-154744864	EPIC	No_enhancer	NA	0.0778793	-4.67785	2.12469	0.442058	0.560675	-0.118617	-0.123603	-0.730889	3.69028e-05	0.0327766	no		rs57184806;rs11264259	4;32		-		-		na	na	na	na	na	na	na	na	na		-	-	-	-	-		NM_001204087	KCNN3
cg06152526	16	57290525	F	II	PLLP	3'UTR	opensea	3'UTR-opensea		450K and EPIC	No_enhancer	NA	-0.0757262	-4.67736	2.12338	0.464703	0.501407	-0.0367041	-0.0485578	-0.281158	3.69585e-05	0.0327766	no		rs192228521	4		-		-		cg06152526	rs7202405	16	57243792	A	G	0.108758	0.0112127	no		-	-	-	-	-		NM_015993	PLLP
cg09015861	11	55798258	R	II	OR5AS1	1stExon	opensea	1stExon-opensea		EPIC	No_enhancer	NA	2.30652	4.67742	2.12354	0.887392	0.763655	0.123737	0.159145	1.39609	3.69518e-05	0.0327766	no		rs17528782;rs12224086	23;1		-		-		na	na	na	na	na	na	na	na	na		-	-	-	-	-		na	na
cg02736395	1	227748424	R	II		IGR	island	IGR-island	chr1:227748423-227748860	450K and EPIC	No_enhancer	NA	-0.247881	4.6773	2.12322	0.487659	0.437738	0.0499213	0.0628012	0.365189	3.69653e-05	0.0327766	yes					-		-		cg02736395	rs4653853	1	227751602	C	A	0.094911	0.026998	no		-	-	-	-	-		-	-
cg21784396	7	127991421	R	I	PRRT4	Body	island	Body-island	chr7:127990926-127992616	450K and EPIC	No_enhancer	ENSR00000413632	0.971141	4.67633	2.12062	0.703063	0.631995	0.071068	0.0819819	0.545131	3.7076e-05	0.0327879	no					-		yes		cg21784396	rs359640	7	127996080	C	T	-0.113539	0.00809224	no		-	-	-	-	-		NM_001114726	PRRT4
cg04116507	11	78034816	R	II	GAB2	5'UTR	opensea	5'UTR-opensea		EPIC	No_enhancer	NA	-0.0922496	-4.67596	2.11962	0.465624	0.496128	-0.0305031	-0.0548965	-0.318217	3.71184e-05	0.0327879	no		rs148920446;rs183393031;rs112047052;rs535992594	18;4;3;1		-		-		na	na	na	na	na	na	na	na	na		-	-	-	-	-		NM_080491	GAB2
cg04972748	1	3104999	F	II	PRDM16	Body	island	Body-island	chr1:3104956-3105253	450K and EPIC	No_enhancer	NA	2.61087	4.67646	2.12098	0.897928	0.812578	0.0853508	0.10163	1.0593	3.70608e-05	0.0327879	no		rs79612213;rs568085622;rs185489256	0;1;45		-		-		na	na	na	na	na	na	na	na	na		-	-	-	-	-		NM_199454	PRDM16
cg20550383	14	104313914	F	I	PPP1R13B	1stExon	island	1stExon-island	chr14:104313161-104314990	EPIC	No_enhancer	ENSR00000073621	-2.59475	4.67429	2.11515	0.168982	0.128298	0.0406837	0.0420805	0.499268	3.73095e-05	0.0329152	no		rs577422042;rs548726136;rs565736132	2;4;7		-		-		na	na	na	na	na	na	na	na	na		-	-	-	-	-		NM_015316	PPP1R13B
cg22992730	19	4784940	F	I		IGR	shore	IGR-shore	chr19:4785250-4785490	450K and EPIC	No_enhancer	NA	1.23414	-4.6725	2.11036	0.570429	0.759956	-0.189527	-0.184009	-1.32137	3.75156e-05	0.0330554	no		rs562293076;rs572581245;rs541250905;rs146245256	5;6;10;44		-		-		cg22992730	rs11671476	19	4784920	T	C	0.677608	3.161e-74	yes		-	-	-	-	-		-	-
cg24900425	17	41278444	R	I	BRCA1	TSS1500	island	TSS1500-island	chr17:41278134-41278460	450K and EPIC	No_enhancer	NA	3.64498	4.66963	2.1027	0.935808	0.913602	0.0222066	0.038165	0.74775	3.78471e-05	0.0332352	yes		rs543589933;rs564964039;rs533464646	51;50;20		-		-		cg24900425	rs8176168	17	41239628	G	A	0.284885	1.34366e-11	yes		-	-	-	-	-		NM_007299	BRCA1
cg13274254	2	189157566	R	II	GULP1	5'UTR	island	5'UTR-island	chr2:189156416-189157719	450K and EPIC	No_enhancer	ENSR00000127576	-4.55333	-4.66975	2.103	0.0369011	0.0439611	-0.00705999	-0.00862792	-0.320402	3.78339e-05	0.0332352	no					-		-		cg13274254	rs4541223	2	189108002	T	C	-0.0842655	0.0496983	no		-	-	-	-	-		NM_001252669	GULP1
cg15580989	15	101085210	F	II	LASS3	TSS1500	shore	TSS1500-shore	chr15:101084428-101085178	450K and EPIC	No_enhancer	NA	2.83826	4.66936	2.10197	0.908811	0.840842	0.0679696	0.0760029	0.983019	3.78788e-05	0.0332352	no		rs62037093;rs561709597;rs76687037;rs550809185;rs181417673	1;5;22;23;30		-		-		na	na	na	na	na	na	na	na	na		-	-	-	-	-		na	na
cg22048216	18	77377119	R	I		IGR	island	IGR-island	chr18:77376688-77377995	450K and EPIC	No_enhancer	ENSR00000105355	-0.453879	-4.6691	2.10127	0.3938	0.44367	-0.0498699	-0.0938291	-0.586561	3.79095e-05	0.0332352	yes		rs112514066;rs186412783;rs564203602	24;15;11		-		-		cg22048216	rs2363127	18	77390343	A	G	0.267155	2.51056e-10	yes		-	-	-	-	-		-	-
cg21020266	4	2405119	F	II	ZFYVE28	Body	shelf	Body-shelf	chr4:2401507-2401759	EPIC	No_enhancer	NA	-0.129384	-4.668	2.09833	0.396747	0.530539	-0.133792	-0.181198	-1.11052	3.80377e-05	0.0333059	no		rs78826576;rs369551832;rs538438816;rs3128770	1;15;18;25		-		-		na	na	na	na	na	na	na	na	na		-	-	-	-	-		NM_001172657	ZFYVE28
cg23032427	15	76635953	R	II		IGR	shore	IGR-shore	chr15:76632262-76635515	450K and EPIC	No_enhancer	NA	2.46587	4.66621	2.09354	0.852434	0.837857	0.0145776	0.0482949	0.559691	3.82474e-05	0.0334477	yes		rs531424635	43		-		-		cg23032427	rs148692975	15	76660163	A	G	-0.248199	4.56555e-09	no		-	-	-	-	-		-	-
cg22907892	14	97673726	F	II		IGR	opensea	IGR-opensea		450K and EPIC	No_enhancer	NA	2.84596	-4.66576	2.09234	0.859333	0.887634	-0.028301	-0.0304555	-0.405841	3.83003e-05	0.0334522	no		rs77239122;rs192312433	33;39		-		-		cg22907892	rs73378402	14	97717199	C	T	0.182785	1.82198e-05	no		-	-	-	-	-		-	-
cg13246242	8	144789823	F	II	LOC100130274	Body	island	Body-island	chr8:144788491-144791059	450K and EPIC	No_enhancer	NA	-1.47054	-4.66503	2.09036	0.230208	0.291455	-0.0612475	-0.0567939	-0.43062	3.83873e-05	0.0334763	yes		rs148375268	17		-		-		cg13246242	rs56288074	8	144804428	G	C	-0.112693	0.00858019	no		-	-	-	-	-		na	na
cg01362391	2	85658995	F	II		IGR	opensea	IGR-opensea		EPIC	No_enhancer	NA	2.47823	4.66472	2.08954	0.860498	0.834756	0.0257421	0.0432353	0.527645	3.84234e-05	0.0334763	no		rs141229070;rs545087729	37;49		-		-		na	na	na	na	na	na	na	na	na		-	-	-	-	-		-	-
cg14827090	14	100991424	F	II	WDR25	Body	opensea	Body-opensea		EPIC	No_enhancer	ENSR00000276099	1.31006	-4.66357	2.08648	0.612162	0.736421	-0.12426	-0.240294	-1.7906	3.85588e-05	0.0335525	no		rs143044757	36		-		-		na	na	na	na	na	na	na	na	na		-	-	-	-	-		NM_001161476	WDR25
cg14523238	9	101192792	F	II	GABBR2	Body	opensea	Body-opensea		450K and EPIC	No_enhancer	NA	0.0590374	-4.66186	2.08189	0.477017	0.531896	-0.0548791	-0.0544565	-0.315952	3.87629e-05	0.0336882	no		rs554535411	5		-		-		cg14523238	rs12336184	9	101193010	C	T	-0.469938	3.50756e-31	yes		-	-	-	-	-		NM_005458	GABBR2
cg11109828	10	92301256	F	II	LOC101926942	TSS1500	opensea	TSS1500-opensea		EPIC	No_enhancer	NA	3.67397	4.6612	2.08013	0.93472	0.921444	0.0132757	0.0161457	0.360756	3.88413e-05	0.0337145	no		rs190804568;rs543706038;rs557314525;rs577238996	0;1;3;20		-		-		na	na	na	na	na	na	na	na	na		-	-	-	-	-		na	na
cg00420348	11	830190	R	II	EFCAB4A	Body	island	Body-island	chr11:829284-833558	450K and EPIC	No_enhancer	NA	-2.62171	-4.65979	2.07635	0.135101	0.145463	-0.0103615	-0.0285453	-0.346095	3.90104e-05	0.0338159	no		rs557065858	38		-		-		cg00420348	rs4075290	11	830487	C	T	-0.481575	7.13101e-33	yes		-	-	-	-	-		NM_173584	EFCAB4A
cg15612304	1	160069938	R	II	IGSF8	TSS1500	shore	TSS1500-shore	chr1:160068040-160068430	EPIC	No_enhancer	NA	3.85345	4.65942	2.07536	0.94563	0.925894	0.0197362	0.0205258	0.513062	3.90546e-05	0.0338159	no		rs11265320;rs571945996	28;18		-		-		na	na	na	na	na	na	na	na	na		-	-	-	-	-		NM_052868	IGSF8
cg20058050	6	132655680	R	II	MOXD1	Body	opensea	Body-opensea		EPIC	No_enhancer	ENSR00000202962	3.93167	-4.65524	2.06418	0.930796	0.94215	-0.0113536	-0.0178939	-0.412899	3.95594e-05	0.0341685	no		rs547943943;rs73546027	48;1		-		-		na	na	na	na	na	na	na	na	na		-	-	-	-	-		NM_015529	MOXD1
cg18325687	11	57206305	F	II		IGR	opensea	IGR-opensea		EPIC	No_enhancer	NA	1.91435	-4.65525	2.06422	0.773033	0.800483	-0.0274502	-0.0315615	-0.272575	3.95576e-05	0.0341685	no		rs182545372	1		-		-		na	na	na	na	na	na	na	na	na		-	-	-	-	-		-	-
cg03266061	19	16540726	R	II	EPS15L1	Body	opensea	Body-opensea		EPIC	No_enhancer	NA	3.04325	-4.65469	2.0627	0.883761	0.895376	-0.011615	-0.0249648	-0.365027	3.96267e-05	0.0341845	no					-		-		na	na	na	na	na	na	na	na	na		-	-	-	-	-		NM_001258375	EPS15L1
cg23082877	19	49243427	R	II	RASIP1	Body	shore	Body-shore	chr19:49242018-49242962	450K and EPIC	No_enhancer	NA	2.1606	4.65207	2.05571	0.845827	0.792863	0.0529641	0.0507809	0.516908	3.99462e-05	0.0343006	yes		rs199758308;rs557151649;rs142912683	50;48;12		-		-		cg23082877	rs2098720	19	49263307	C	T	0.0808263	0.059811	no		-	-	-	-	-		NM_017805	RASIP1
cg14097388	6	74892868	F	II	LOC101928516	Body	opensea	Body-opensea		EPIC	No_enhancer	ENSR00000198921	-0.781316	-4.65288	2.05786	0.344295	0.386356	-0.0420609	-0.0862773	-0.550941	3.98474e-05	0.0343006	no		rs573097436;rs540452549;rs565221591	0;14;23		-		-		na	na	na	na	na	na	na	na	na		-	-	-	-	-		na	na
cg02940070	22	43343608	F	II	PACSIN2	TSS1500	opensea	TSS1500-opensea		450K and EPIC	No_enhancer	ENSR00000146863	1.44158	4.65198	2.05547	0.758048	0.664385	0.0936632	0.187119	1.82855	3.99571e-05	0.0343006	no		rs5759053;rs531415870;rs73176879;rs574179334	0;16;17;46		-		-		na	na	na	na	na	na	na	na	na		-	-	-	-	-		NM_007229	PACSIN2
cg23675485	12	351262	R	II	SLC6A13	Body	opensea	Body-opensea		450K and EPIC	No_enhancer	NA	3.5107	4.6522	2.05604	0.928327	0.911483	0.0168433	0.0241991	0.461612	3.9931e-05	0.0343006	no					-		-		cg23675485	rs7132236	12	339320	A	G	-0.105532	0.0138799	no		-	-	-	-	-		NM_016615	SLC6A13
cg02465979	6	28872035	F	II	TRIM27	Body	opensea	Body-opensea		450K and EPIC	No_enhancer	NA	4.26871	-4.6503	2.05098	0.947969	0.951886	-0.00391736	-0.00972098	-0.289068	4.01639e-05	0.0343963	no		rs41270608	1		-		-		na	na	na	na	na	na	na	na	na		-	-	-	-	-		NM_006510	TRIM27
cg02033540	12	31368827	F	II		IGR	opensea	IGR-opensea		EPIC	No_enhancer	NA	-0.214167	-4.65028	2.05091	0.434104	0.482352	-0.0482484	-0.0616196	-0.361483	4.01668e-05	0.0343963	no		rs180717055;rs573206489;rs116485207;rs79721579;rs185687878	0;1;5;16;30		-		-		na	na	na	na	na	na	na	na	na		-	-	-	-	-		-	-
cg00980698	14	21250509	F	II	RNASE6	3'UTR	opensea	3'UTR-opensea		450K and EPIC	No_enhancer	ENSR00000366060	-1.30917	4.64931	2.04832	0.319995	0.271534	0.0484606	0.0694125	0.480705	4.02867e-05	0.0344568	no		rs78750001;rs112344760;rs540668392	0;7;22		-		-		cg00980698	rs7150888	14	21250676	G	A	0.637021	3.79772e-63	yes		-	-	-	-	-		NM_005615	RNASE6
cg08066376	11	59577361	R	II	MRPL16	Body	shore	Body-shore	chr11:59578090-59578379	450K and EPIC	No_enhancer	NA	3.09631	4.64873	2.04676	0.910255	0.88179	0.0284651	0.0357668	0.565266	4.0359e-05	0.0344765	no		rs200554861;rs200606366	12;1		-		-		cg08066376	rs117415834	11	59530024	C	T	0.124787	0.00358513	no		-	-	-	-	-		NM_017840	MRPL16
cg06118384	2	149645798	F	I	KIF5C	Body	island	Body-island	chr2:149645536-149645834	450K and EPIC	No_enhancer	NA	-4.56465	4.64687	2.0418	0.0460876	0.040305	0.00578266	0.0190773	0.574642	4.05896e-05	0.0346313	no		rs577237950	22		-		-		cg06118384	rs60572562	2	149678748	C	A	-0.157929	0.000220006	no		-	-	-	-	-		NM_004522	KIF5C
cg16483597	7	73775181	R	I	CLIP2	Body	opensea	Body-opensea		EPIC	No_enhancer	NA	3.47459	-4.64633	2.04035	0.905653	0.923196	-0.0175433	-0.0221529	-0.410094	4.06572e-05	0.0346468	no		rs574472389;rs184280143	42;24		-		-		na	na	na	na	na	na	na	na	na		-	-	-	-	-		NM_003388	CLIP2
cg10292832	1	26798740	R	I	HMGN2	TSS200	island	TSS200-island	chr1:26798366-26799842	EPIC	No_enhancer	ENSR00000003559	-1.48052	4.64316	2.03186	0.3	0.242759	0.0572402	0.0488268	0.359123	4.10554e-05	0.0347033	no					yes		-		na	na	na	na	na	na	na	na	na		-	-	-	-	-		NM_005517	HMGN2
cg17379037	19	54848171	R	II	LILRA4	Body	opensea	Body-opensea		EPIC	No_enhancer	ENSR00000111495	2.73782	-4.64419	2.03463	0.844816	0.881144	-0.0363282	-0.045076	-0.548056	4.09253e-05	0.0347033	no		rs147029717;rs138326444;rs532292787;rs546110149;rs562664506;rs74869671;rs75547479;rs568171065;rs200134720;rs76665615;rs149289201;rs144561009;rs148055424	51;48;40;39;31;29;28;25;24;16;10;2;1		-		-		na	na	na	na	na	na	na	na	na		-	-	-	-	-		NM_012276	LILRA4
cg13324826	5	9714549	F	II	LOC285692	Body	opensea	Body-opensea		EPIC	No_enhancer	NA	2.95965	4.64307	2.03163	0.905238	0.866471	0.0387675	0.0491901	0.688792	4.10665e-05	0.0347033	no		rs73037665;rs186710590;rs142447294;rs536945092	1;21;27;44		-		-		na	na	na	na	na	na	na	na	na		-	-	-	-	-		NR_027112	LOC285692
cg04228045	18	13889915	F	II	MC2R	5'UTR	opensea	5'UTR-opensea		EPIC	No_enhancer	NA	-1.46784	-4.64304	2.03155	0.223699	0.301678	-0.0779792	-0.0848648	-0.637996	4.10704e-05	0.0347033	no		rs536909433	13		-		-		na	na	na	na	na	na	na	na	na		-	-	-	-	-		NM_000529	MC2R
cg04806562	17	80316908	F	II	TEX19	TSS1500	opensea	TSS1500-opensea		450K and EPIC	No_enhancer	ENSR00000378488	1.37252	-4.6445	2.03545	0.687173	0.739294	-0.0521209	-0.0852735	-0.575407	4.08868e-05	0.0347033	no		rs566675304;rs192769501	1;47		-		-		cg04806562	rs76787525	17	80292501	A	G	-0.584587	4.39494e-51	yes		-	-	-	-	-		na	na
cg12358054	21	28223238	R	II		IGR	opensea	IGR-opensea		EPIC	No_enhancer	NA	1.41632	4.64448	2.03541	0.762964	0.700027	0.0629369	0.067891	0.50287	4.08884e-05	0.0347033	no		rs530986945;rs550800058;rs567866990	42;23;1		-		-		na	na	na	na	na	na	na	na	na		-	-	-	-	-		-	-
cg20169746	6	166615934	F	II		IGR	opensea	IGR-opensea		EPIC	No_enhancer	ENSR00000206798;ENSR00000410181	-1.14121	-4.64366	2.03322	0.288469	0.334935	-0.0464657	-0.0928789	-0.679165	4.09915e-05	0.0347033	no		rs35299243;rs4709105	34;51		-		-		na	na	na	na	na	na	na	na	na		-	-	-	-	-		-	-
cg12687332	20	60212348	R	II	CDH4	Body	opensea	Body-opensea		EPIC	No_enhancer	NA	3.85453	-4.64091	2.02587	0.920966	0.942445	-0.0214782	-0.0188281	-0.424354	4.13392e-05	0.0348565	no		rs375432690;rs114813331	19;17		-		-		na	na	na	na	na	na	na	na	na		-	-	-	-	-		NM_001794	CDH4
cg10485466	15	90777350	R	I	CIB1	TSS200	island	TSS200-island	chr15:90776699-90777636	450K and EPIC	No_enhancer	ENSR00000081028	-1.24865	-4.64082	2.02561	0.268531	0.317373	-0.0488421	-0.068887	-0.491679	4.13512e-05	0.0348565	no		rs8026144	31		-		-		cg10485466	rs34255992	15	90796867	T	C	-0.140233	0.00105131	no		-	-	-	-	-		NM_006384	CIB1
cg18344466	19	57702324	R	II	ZNF264	TSS1500	shore	TSS1500-shore	chr19:57702696-57703425	450K and EPIC	No_enhancer	NA	0.349927	4.63917	2.02121	0.583789	0.544247	0.0395423	0.066425	0.393177	4.15608e-05	0.0349806	yes					-		-		cg18344466	rs3810136	19	57702466	A	G	-0.529167	1.64099e-40	yes		-	-	-	-	-		NM_003417	ZNF264
cg00800109	19	8841140	R	II	OR2Z1	TSS1500	opensea	TSS1500-opensea		450K and EPIC	No_enhancer	NA	3.18896	-4.63888	2.02043	0.889549	0.906436	-0.0168869	-0.0294665	-0.448549	4.15983e-05	0.0349806	no		rs73489592	29		-		-		cg00800109	rs16995671	19	8823850	A	G	0.0971829	0.023529	no		-	-	-	-	-		na	na
cg21822583	13	112985562	F	II	LINC01044	TSS200	island	TSS200-island	chr13:112984966-112985733	EPIC	No_enhancer	NA	-2.38704	-4.63631	2.01357	0.130541	0.194829	-0.0642885	-0.0862789	-0.985323	4.19273e-05	0.0350345	yes					-		-		na	na	na	na	na	na	na	na	na		-	-	-	-	-		na	na
cg22639895	17	21279621	R	I	KCNJ12	TSS200	island	TSS200-island	chr17:21279506-21281574	450K and EPIC	No_enhancer	ENSR00000375106	-4.22447	-4.63568	2.01188	0.0443983	0.0560979	-0.0116996	-0.0122515	-0.383327	4.20088e-05	0.0350345	no		rs7218814	18		-		-		cg22639895	rs6587147	17	21282601	T	C	-0.110098	0.0102455	no		-	-	-	-	-		NM_021012	KCNJ12
cg17235766	4	24660465	R	II		IGR	opensea	IGR-opensea		450K and EPIC	No_enhancer	NA	0.911827	-4.63624	2.01338	0.625903	0.667239	-0.0413362	-0.0813445	-0.512051	4.19364e-05	0.0350345	no					-		-		cg17235766	rs11727833	4	24674093	T	C	0.227452	8.39875e-08	no		-	-	-	-	-		-	-
cg08541579	6	17156889	R	II		IGR	opensea	IGR-opensea		EPIC	No_enhancer	ENSR00000319716	3.93123	-4.63651	2.0141	0.933043	0.94098	-0.00793646	-0.013917	-0.358931	4.19017e-05	0.0350345	no		rs189136770;rs192016577;rs112052915	26;19;5		-		-		na	na	na	na	na	na	na	na	na		-	-	-	-	-		-	-
cg16503073	22	22702346	F	II		IGR	opensea	IGR-opensea		EPIC	No_enhancer	ENSR00000301252	3.70861	4.63722	2.01598	0.945268	0.912806	0.0324613	0.0253914	0.545316	4.18111e-05	0.0350345	no		rs58443734;rs183205917;rs376527109;rs10483111	0;1;43;44		-		-		na	na	na	na	na	na	na	na	na		-	-	-	-	-		-	-
cg19458812	12	3157388	F	II		IGR	opensea	IGR-opensea		EPIC	No_enhancer	NA	-1.02977	-4.63565	2.0118	0.318942	0.339321	-0.0203784	-0.0609164	-0.419497	4.20124e-05	0.0350345	no		rs73046321;rs142773111;rs4766031	0;3;31		-		-		na	na	na	na	na	na	na	na	na		-	-	-	-	-		-	-
cg20268658	10	44961090	R	II		IGR	opensea	IGR-opensea		EPIC	No_enhancer	NA	2.63502	4.63772	2.01733	0.870561	0.851344	0.0192166	0.0348449	0.455527	4.17464e-05	0.0350345	no		rs115557833;rs566457658	20;2		-		-		na	na	na	na	na	na	na	na	na		-	-	-	-	-		-	-
cg15533935	12	93774767	F	II	NUDT4P2	Body	shelf	Body-shelf	chr12:93771465-93772289	EPIC	No_enhancer	ENSR00000055588	2.69185	4.63468	2.00919	0.878728	0.85168	0.0270488	0.0481072	0.555594	4.21384e-05	0.0350978	no					-		-		na	na	na	na	na	na	na	na	na		-	-	-	-	-		na	na
cg20331765	10	126716550	F	II	CTBP2	TSS200	shore	TSS200-shore	chr10:126715728-126715929	EPIC	No_enhancer	NA	0.0182086	4.63335	2.00565	0.56088	0.465401	0.0954788	0.0862699	0.50383	4.23105e-05	0.0351575	yes		rs72830853;rs577563623;rs144574596;rs563355894	31;37;40;43		-		-		na	na	na	na	na	na	na	na	na		-	-	-	-	-		NM_022802	CTBP2
cg16133088	12	3862428	R	I	EFCAB4B	TSS200	island	TSS200-island	chr12:3862068-3862606	450K and EPIC	No_enhancer	ENSR00000048004	-2.02328	-4.63355	2.0062	0.172998	0.218809	-0.0458111	-0.0605516	-0.567059	4.22838e-05	0.0351575	no					-		-		cg16133088	rs11062789	12	3861585	C	G	-0.268474	2.03392e-10	yes		-	-	-	-	-		NM_001144958	EFCAB4B
cg18509675	6	152411260	F	II	ESR1	Body	opensea	Body-opensea		EPIC	No_enhancer	ENSR00000205366	1.59227	-4.63176	2.0014	0.727411	0.762424	-0.0350127	-0.0666192	-0.518869	4.25174e-05	0.0352709	no		rs9341045;rs3778095	1;44		-		-		na	na	na	na	na	na	na	na	na		-	-	-	-	-		NM_001122742	ESR1
cg13630493	9	36190154	R	II	CLTA	TSS1500	shore	TSS1500-shore	chr9:36190870-36191536	450K and EPIC	No_enhancer	NA	0.305422	4.63061	1.99833	0.548408	0.554021	-0.00561256	0.0847426	0.5055	4.26674e-05	0.0352709	no					-		-		cg13630493	rs35651477	9	36207549	T	C	-0.31193	1.01964e-13	yes		-	-	-	-	-		NM_001833	CLTA
cg04256466	4	169752398	R	II	PALLD	Body	shore	Body-shore	chr4:169753048-169754535	450K and EPIC	No_enhancer	NA	1.66938	4.6314	2.00045	0.743569	0.765246	-0.0216771	0.048247	0.385332	4.25638e-05	0.0352709	no		rs559506543	25		-		-		cg04256466	rs1500802	4	169789254	G	C	-0.117477	0.00613119	no		-	-	-	-	-		NM_001166108	PALLD
cg08098420	16	66164601	F	II		IGR	opensea	IGR-opensea		450K and EPIC	Enhancer	ENSR00000086910	3.46891	-4.63046	1.99792	0.901403	0.925052	-0.0236495	-0.0204226	-0.374653	4.26878e-05	0.0352709	no		rs533761994	25		-		-		cg08098420	rs255195	16	66165386	G	C	-0.285003	1.31689e-11	yes		-	-	-	-	-		-	-
cg18353259	5	108832981	R	II		IGR	opensea	IGR-opensea		EPIC	No_enhancer	NA	3.39253	4.63037	1.99769	0.922704	0.903804	0.0189001	0.0292055	0.541195	4.26988e-05	0.0352709	no		rs148182039;rs546784876;rs374609422;rs188514172	41;16;12;1		-		-		na	na	na	na	na	na	na	na	na		-	-	-	-	-		-	-
cg03992146	8	94178992	F	II	C8orf87	1stExon	opensea	1stExon-opensea		EPIC	No_enhancer	NA	4.29408	4.62982	1.99622	0.957581	0.946545	0.011036	0.0120466	0.3656	4.27712e-05	0.0352715	no		rs191591431;rs553698692	0;28		-		-		na	na	na	na	na	na	na	na	na		-	-	-	-	-		na	na
cg10787292	1	160989907	R	II	F11R	Body	shore	Body-shore	chr1:160990718-160991225	EPIC	Enhancer	ENSR00000014623	-1.40625	-4.6296	1.99563	0.277725	0.273964	0.00376063	-0.0381219	-0.279444	4.28002e-05	0.0352715	yes		rs150254093	31		-		-		na	na	na	na	na	na	na	na	na		-	-	-	-	-		NM_016946	F11R
cg09636756	18	77134251	R	II	ATP9B	Body	island	Body-island	chr18:77134250-77134551	450K and EPIC	No_enhancer	NA	2.72025	4.62895	1.99389	0.889618	0.77351	0.116108	0.185699	2.45682	4.28857e-05	0.0353004	no		rs184691598;rs3786181	39;1		-		-		na	na	na	na	na	na	na	na	na		-	-	-	-	-		NM_198531	ATP9B
cg01999235	7	152374327	F	II	XRCC2	TSS1500	shore	TSS1500-shore	chr7:152372980-152373421	EPIC	No_enhancer	NA	4.07753	-4.62672	1.98794	0.93628	0.947623	-0.0113429	-0.01742	-0.441246	4.31798e-05	0.0355008	no		rs576064282;rs536779697;rs558708243	11;29;30		-		-		na	na	na	na	na	na	na	na	na		-	-	-	-	-		NM_005431	XRCC2
cg09741125	21	42741850	R	II	MX2	5'UTR	opensea	5'UTR-opensea		EPIC	No_enhancer	ENSR00000142560	0.004184	-4.62415	1.98107	0.443737	0.538192	-0.0944548	-0.117207	-0.692381	4.35221e-05	0.0357402	yes		rs111530667;rs548313286	42;8		-		-		na	na	na	na	na	na	na	na	na		-	-	-	-	-		NM_002463	MX2
cg01323381	7	27184264	R	II	HOXA5	TSS1500	island	TSS1500-island	chr7:27182613-27185562	450K and EPIC	No_enhancer	NA	-2.59369	-4.62362	1.97966	0.118608	0.161562	-0.0429537	-0.0391689	-0.469703	4.35923e-05	0.035756	yes		rs564631010;rs529270557	29;3		yes		-		cg01323381	rs117630421	7	27140237	A	G	-0.121514	0.00457453	no		-	-	-	-	-		na	na
cg15433807	22	50288125	F	II		IGR	opensea	IGR-opensea		EPIC	No_enhancer	NA	0.235144	-4.62311	1.97829	0.509637	0.560342	-0.050705	-0.054202	-0.317718	4.36609e-05	0.0357703	no		rs151195902	0		-		-		na	na	na	na	na	na	na	na	na		-	-	-	-	-		-	-
cg16561057	7	157644555	R	II	PTPRN2	Body	shelf	Body-shelf	chr7:157647800-157648007	450K and EPIC	No_enhancer	ENSR00000220259	-2.01687	-4.62206	1.97547	0.188449	0.20725	-0.0188006	-0.0418271	-0.378537	4.38028e-05	0.035785	no		rs1560955;rs544187921;rs562307826;rs183157160;rs544680207;rs112984234	23;16;11;8;7;2		-		-		cg16561057	rs1560955	7	157644534	A	G	0.902051	1.49607e-199	yes		-	-	-	-	-		NM_130842	PTPRN2
cg10366053	2	1712527	R	II	PXDN	Body	opensea	Body-opensea		450K and EPIC	No_enhancer	ENSR00000112003	3.27871	-4.62184	1.97489	0.893716	0.911952	-0.0182369	-0.0303246	-0.480352	4.3832e-05	0.035785	no		rs139050766	32		-		-		cg10366053	rs11696014	2	1713132	G	A	-0.473773	9.87776e-32	yes		-	-	-	-	-		NM_012293	PXDN
cg19593949	1	205312444	F	II	KLHDC8A	Body	shore	Body-shore	chr1:205312493-205313576	450K and EPIC	No_enhancer	ENSR00000018760	0.463388	4.62227	1.97605	0.59299	0.569972	0.0230177	0.0617634	0.367867	4.37734e-05	0.035785	no		rs539623489;rs546823323;rs566220492;rs200521826	0;8;38;51		-		-		cg19593949	rs10751434	1	205318198	C	G	-0.627527	8.62636e-61	yes		-	-	-	-	-		NM_001271865	KLHDC8A
cg06051032	9	33524235	F	I	ANKRD18B	TSS200	island	TSS200-island	chr9:33523494-33524796	EPIC	No_enhancer	ENSR00000234413	-4.73679	-4.62094	1.97249	0.0297961	0.0416577	-0.0118616	-0.00967987	-0.398403	4.39531e-05	0.0358421	no		rs113220106	47		yes		-		na	na	na	na	na	na	na	na	na		-	-	-	-	-		NM_001244752	ANKRD18B
cg17663186	4	37689073	R	II	RELL1	TSS1500	shore	TSS1500-shore	chr4:37687401-37688613	EPIC	No_enhancer	NA	-2.02341	-4.61731	1.96279	0.185813	0.210498	-0.0246855	-0.0472835	-0.446135	4.44453e-05	0.036167	no		rs75323864;rs562615929	48;19		-		-		na	na	na	na	na	na	na	na	na		-	-	-	-	-		NM_001085399	RELL1
cg16877191	9	99581054	R	II	ZNF782	Body	opensea	Body-opensea		EPIC	No_enhancer	NA	3.87926	-4.61724	1.96261	0.931919	0.938474	-0.00655587	-0.0127943	-0.308388	4.44548e-05	0.036167	no		rs193008139	2		-		-		na	na	na	na	na	na	na	na	na		-	-	-	-	-		NM_001001662	ZNF782
cg24211406	13	46919477	R	II	C13orf18	Body	opensea	Body-opensea		450K and EPIC	No_enhancer	ENSR00000062382	-0.440012	-4.61508	1.95685	0.379855	0.455503	-0.0756479	-0.0864935	-0.530895	4.47498e-05	0.0363648	no		rs552860628;rs111657321	27;1		-		-		cg24211406	rs2478047	13	46913862	T	C	0.871376	1.93041e-169	yes		-	-	-	-	-		na	na
cg15706568	22	49447845	R	II		IGR	island	IGR-island	chr22:49447339-49448283	450K and EPIC	No_enhancer	ENSR00000147595	-0.0475654	-4.61382	1.95346	0.368953	0.573299	-0.204346	-0.22505	-1.40258	4.49241e-05	0.0364641	yes		rs186233236;rs34767965	2;1		-		-		na	na	na	na	na	na	na	na	na		-	-	-	-	-		-	-
cg08177359	15	81071843	R	I	KIAA1199	5'UTR	island	5'UTR-island	chr15:81071267-81073220	450K and EPIC	No_enhancer	NA	-4.99789	-4.61272	1.95054	0.0270664	0.0328575	-0.00579108	-0.00588122	-0.292141	4.5075e-05	0.0364686	no					-		-		cg08177359	rs74438474	15	81021903	G	A	-0.109512	0.0106587	no		-	-	-	-	-		NM_018689	KIAA1199
cg02597575	17	1859835	F	II	RTN4RL1	Body	opensea	Body-opensea		EPIC	No_enhancer	NA	0.132112	-4.61151	1.9473	0.443071	0.572451	-0.12938	-0.12623	-0.752975	4.52429e-05	0.0364686	no		rs540510792;rs543851065;rs563657519;rs189123304;rs78677411	0;9;24;42;47		-		-		na	na	na	na	na	na	na	na	na		-	-	-	-	-		NM_178568	RTN4RL1
cg22437405	1	38000170	R	II		IGR	opensea	IGR-opensea		450K and EPIC	No_enhancer	ENSR00000346493	-1.10812	4.61262	1.95027	0.376737	0.284858	0.0918788	0.110234	0.725491	4.50891e-05	0.0364686	no		rs115232311	14		-		-		cg22437405	rs6698611	1	37995331	A	G	0.632501	5.1481e-62	yes		-	-	-	-	-		-	-
cg23337866	4	170696369	R	II		IGR	shore	IGR-shore	chr4:170695989-170696274	450K and EPIC	No_enhancer	NA	0.852755	4.61308	1.9515	0.661214	0.630752	0.0304625	0.057246	0.365267	4.50253e-05	0.0364686	no					-		-		cg23337866	rs11735653	4	170698800	A	C	-0.16497	0.000112545	no		-	-	-	-	-		-	-
cg06138214	14	87778912	R	II		IGR	opensea	IGR-opensea		EPIC	No_enhancer	NA	0.960406	4.61179	1.94804	0.674184	0.649899	0.0242848	0.0554294	0.363519	4.52046e-05	0.0364686	no		rs188446921;rs144867372;rs572707341	13;2;1		-		-		na	na	na	na	na	na	na	na	na		-	-	-	-	-		-	-
cg15252111	7	98298932	F	II		IGR	opensea	IGR-opensea		EPIC	No_enhancer	NA	-0.415512	-4.61183	1.94816	0.403262	0.446692	-0.04343	-0.0901355	-0.543022	4.51985e-05	0.0364686	no		rs562788664	0		-		-		na	na	na	na	na	na	na	na	na		-	-	-	-	-		-	-
cg16268937	12	114236439	R	II		IGR	opensea	IGR-opensea		450K and EPIC	No_enhancer	NA	1.89086	-4.61114	1.94632	0.511238	0.858054	-0.346815	-0.336913	-2.69703	4.5294e-05	0.0364686	no		rs183753034;rs186586173;rs16943243	43;38;2		-		-		na	na	na	na	na	na	na	na	na		-	-	-	-	-		-	-
cg03218323	16	66878077	R	I	CA7	TSS1500	shore	TSS1500-shore	chr16:66878172-66879072	EPIC	No_enhancer	ENSR00000087017	-0.0462304	4.61064	1.94497	0.496764	0.488879	0.00788518	0.0657808	0.386104	4.53645e-05	0.0364833	no		rs168683;rs111741113;rs150009964;rs8055061	25;21;6;3		-		-		na	na	na	na	na	na	na	na	na		-	-	-	-	-		NM_005182	CA7
cg15212455	7	39170539	F	II	POU6F2	Body	opensea	Body-opensea		450K and EPIC	No_enhancer	ENSR00000411495	0.725634	4.60943	1.94175	0.715185	0.542338	0.172847	0.193599	1.28115	4.55327e-05	0.0365347	yes					-		-		cg15212455	rs35331179	7	39150330	A	G	0.837893	2.29895e-144	yes		-	-	-	-	-		NM_007252	POU6F2
cg26286826	18	65085608	R	II		IGR	opensea	IGR-opensea		EPIC	No_enhancer	ENSR00000104623	0.559888	4.60962	1.94226	0.613733	0.582964	0.0307694	0.0662857	0.400935	4.5506e-05	0.0365347	no		rs577222551;rs188457697;rs180779288	17;2;1		-		-		na	na	na	na	na	na	na	na	na		-	-	-	-	-		-	-
cg00500027	2	26701355	R	II	OTOF	TSS1500	opensea	TSS1500-opensea		450K and EPIC	No_enhancer	NA	0.962209	4.60903	1.94068	0.696221	0.635914	0.0603076	0.0563093	0.361932	4.55885e-05	0.0365377	no		rs6547049	27		-		-		cg00500027	rs6749978	2	26700908	G	C	-0.521655	3.17815e-39	yes		-	-	-	-	-		NM_194323	OTOF
cg26804423	7	8201134	F	II	ICA1	Body	opensea	Body-opensea		450K and EPIC	No_enhancer	ENSR00000208394	-1.07818	-4.60691	1.93501	0.325244	0.322953	0.00229059	-0.0469431	-0.314607	4.58863e-05	0.0367093	no		rs190669292;rs563918326	0;27		-		-		cg26804423	rs7797516	7	8211462	C	T	0.275065	6.97891e-11	yes		-	-	-	-	-		NM_001136020	ICA1
cg12192529	18	10020398	R	II		IGR	opensea	IGR-opensea		EPIC	No_enhancer	ENSR00000100650	1.54367	-4.60676	1.93461	0.669881	0.782037	-0.112157	-0.0964668	-0.737475	4.59075e-05	0.0367093	no		rs678194;rs562743738;rs533404592	30;29;10		-		-		na	na	na	na	na	na	na	na	na		-	-	-	-	-		-	-
cg12126859	8	335281	F	II		IGR	opensea	IGR-opensea		450K and EPIC	No_enhancer	ENSR00000414724	-1.95625	4.60551	1.93128	0.272036	0.178596	0.0934399	0.115287	0.999377	4.60833e-05	0.0368079	yes		rs549705356	1		-		-		cg12126859	rs76988816	8	333313	A	G	0.71105	8.56041e-85	yes		-	-	-	-	-		-	-
cg12964741	18	77160221	R	I	NFATC1	Body	island	Body-island	chr18:77153292-77160759	450K and EPIC	No_enhancer	ENSR00000105319	-1.33878	-4.60502	1.92998	0.250223	0.308815	-0.0585924	-0.0673795	-0.511988	4.61521e-05	0.0368209	no					-		-		cg12964741	rs603435	18	77175533	T	C	0.116606	0.00652411	no		-	-	-	-	-		NM_172388	NFATC1
cg10871120	6	39891273	R	II	MOCS1	Body	opensea	Body-opensea		450K and EPIC	No_enhancer	NA	0.150416	4.60408	1.92747	0.643778	0.441568	0.20221	0.208968	1.31268	4.62855e-05	0.0368654	no					-		-		cg10871120	rs3008818	6	39891369	C	T	-0.889744	2.10205e-186	yes		-	-	-	-	-		NR_033233	MOCS1
cg13104786	15	63207016	F	II		IGR	opensea	IGR-opensea		EPIC	No_enhancer	NA	2.29251	-4.60389	1.92695	0.816722	0.83625	-0.0195288	-0.0477093	-0.449449	4.63132e-05	0.0368654	no		rs11635648;rs79100493;rs528491704;rs541193091	0;1;32;48		-		-		na	na	na	na	na	na	na	na	na		-	-	-	-	-		-	-
cg05293915	10	33608477	R	II	NRP1	Body	opensea	Body-opensea		EPIC	No_enhancer	NA	3.92986	-4.60348	1.92585	0.934424	0.940519	-0.00609555	-0.0113901	-0.280405	4.63714e-05	0.0368698	no		rs113961739;rs113078504;rs541516182	37;19;1		-		-		na	na	na	na	na	na	na	na	na		-	-	-	-	-		NM_001024629	NRP1
cg25602520	11	131278641	R	II	NTM	Body	opensea	Body-opensea		450K and EPIC	No_enhancer	NA	2.65866	4.60131	1.92006	0.88214	0.839437	0.0427031	0.0613674	0.847125	4.66809e-05	0.0370739	no					-		-		cg25602520	rs10791143	11	131278676	A	G	-0.407707	3.66944e-23	yes		-	-	-	-	-		NM_001144059	NTM
cg27392902	7	36500566	F	II		IGR	opensea	IGR-opensea		EPIC	No_enhancer	NA	4.538	-4.60068	1.91838	0.955857	0.960219	-0.0043626	-0.00805552	-0.280184	4.67713e-05	0.0371035	no		rs528257772;rs545180840;rs564980549	1;4;24		-		-		na	na	na	na	na	na	na	na	na		-	-	-	-	-		-	-
cg19599165	2	120195527	R	II	TMEM37	3'UTR	opensea	3'UTR-opensea		450K and EPIC	No_enhancer	NA	4.00678	4.59819	1.91175	0.950553	0.933585	0.0169676	0.0172772	0.460207	4.71286e-05	0.0373447	no		rs56169875	32		-		-		cg19599165	rs2254122	2	120219797	C	T	0.367004	9.33626e-19	yes		-	-	-	-	-		NM_183240	TMEM37
cg12024969	19	6768022	F	I	SH2D3A	TSS1500	island	TSS1500-island	chr19:6767945-6768160	450K and EPIC	No_enhancer	NA	-3.25426	4.59752	1.90996	0.102927	0.0923174	0.01061	0.0293388	0.482934	4.72256e-05	0.0373793	no		rs10425286;rs192881150	13;40		-		-		cg12024969	rs62125120	19	6749684	T	C	-0.36078	3.89688e-18	yes		-	-	-	-	-		NM_005490	SH2D3A
cg01507241	10	82356656	F	II	SH2D4B	Body	opensea	Body-opensea		EPIC	No_enhancer	ENSR00000260454	2.74749	4.59676	1.90792	0.88631	0.856246	0.0300638	0.0355731	0.495678	4.73367e-05	0.0374249	no		rs137939137	22		-		-		na	na	na	na	na	na	na	na	na		-	-	-	-	-		NM_207372	SH2D4B
cg01127608	9	129377854	R	II	LMX1B	Body	island	Body-island	chr9:129372737-129378106	450K and EPIC	No_enhancer	ENSR00000337841	-0.707641	-4.59627	1.90663	0.324483	0.461281	-0.136797	-0.291607	-2.51814	4.74065e-05	0.0374316	no		rs141391682;rs1336980	39;1		-		-		na	na	na	na	na	na	na	na	na		-	-	-	-	-		NM_002316	LMX1B
cg24569082	6	45888588	F	II	CLIC5	Body	opensea	Body-opensea		EPIC	No_enhancer	NA	1.88878	4.59596	1.9058	0.803793	0.765805	0.0379883	0.0768865	0.780739	4.7452e-05	0.0374316	no		rs529811635	50		-		-		na	na	na	na	na	na	na	na	na		-	-	-	-	-		NR_045673	CLIC5
cg08858272	13	101706283	R	II	NALCN	3'UTR	opensea	3'UTR-opensea		450K and EPIC	No_enhancer	NA	0.520712	-4.59553	1.90466	0.501301	0.641531	-0.140229	-0.101639	-0.624845	4.75142e-05	0.0374385	no		rs139978313;rs564995618;rs532069848	38;28;12		-		-		cg08858272	rs3751403	13	101701747	T	C	0.462174	4.3484e-30	yes		-	-	-	-	-		NM_052867	NALCN
cg02782574	1	117397317	R	II		IGR	opensea	IGR-opensea		EPIC	No_enhancer	NA	2.96124	4.59494	1.90306	0.889691	0.879339	0.0103513	0.0360904	0.551836	4.76011e-05	0.0374649	no		rs188941750;rs141750986;rs572751119;rs540218425	42;39;20;5		-		-		na	na	na	na	na	na	na	na	na		-	-	-	-	-		-	-
cg08458758	12	125367387	F	II		IGR	opensea	IGR-opensea		EPIC	No_enhancer	NA	2.33671	4.59456	1.90207	0.853063	0.818826	0.0342365	0.0483883	0.485502	4.76556e-05	0.0374657	no		rs183373222;rs188067258;rs138099484;rs192481248	0;11;44;47		-		-		na	na	na	na	na	na	na	na	na		-	-	-	-	-		-	-
cg26360732	3	195269834	R	II	PPP1R2	1stExon	island	1stExon-island	chr3:195269553-195270363	450K and EPIC	No_enhancer	ENSR00000398914	-1.36275	-4.59276	1.89726	0.257502	0.296983	-0.0394807	-0.0542556	-0.397622	4.79193e-05	0.0375886	no		rs113291285;rs141686266;rs577494391	40;23;13		-		-		cg26360732	rs73196126	3	195246825	A	G	-0.130997	0.00222299	no		-	-	-	-	-		NM_006241	PPP1R2
cg10975405	13	112761404	R	II	LINC00403	TSS200	shore	TSS200-shore	chr13:112760865-112761113	EPIC	No_enhancer	NA	0.928203	4.59297	1.89781	0.646056	0.65851	-0.0124547	0.0603629	0.392912	4.78893e-05	0.0375886	yes		rs72638445;rs111521020;rs138267323	43;42;6		-		-		na	na	na	na	na	na	na	na	na		-	-	-	-	-		na	na
cg09555673	11	64163521	R	II		IGR	opensea	IGR-opensea		EPIC	No_enhancer	ENSR00000040671;ENSR00000358147	-0.0588723	4.59229	1.89599	0.51272	0.474913	0.0378063	0.0546526	0.316585	4.79893e-05	0.0376	no		rs192400161;rs536448490	36;26		-		-		na	na	na	na	na	na	na	na	na		-	-	-	-	-		-	-
cg12866623	15	62380410	F	II		IGR	opensea	IGR-opensea		EPIC	No_enhancer	NA	1.70171	4.59194	1.89505	0.767886	0.758268	0.00961805	0.0578646	0.473301	4.80412e-05	0.0376	no		rs185312459;rs151039679;rs540176122	0;3;49		-		-		na	na	na	na	na	na	na	na	na		-	-	-	-	-		-	-
cg26052357	1	91303544	R	II		IGR	shore	IGR-shore	chr1:91300979-91301891	450K and EPIC	No_enhancer	NA	3.211	4.58845	1.88574	0.918007	0.886625	0.0313814	0.042183	0.678073	4.85576e-05	0.0376258	no		rs532018622	26		-		yes		cg26052357	rs142064370	1	91284144	T	G	-0.0950429	0.0267852	no		-	-	-	-	-		-	-
cg09766820	1	75593018	R	II	LHX8	TSS1500	shore	TSS1500-shore	chr1:75590817-75591354	450K and EPIC	No_enhancer	NA	-1.38941	4.59102	1.89261	0.346384	0.239897	0.106487	0.092124	0.678678	4.81759e-05	0.0376258	yes		rs535236512;rs555391726	22;8		-		-		cg09766820	rs142006063	1	75601676	T	A	0.157951	0.000219563	no		-	-	-	-	-		NM_001001933	LHX8
cg02834909	3	46759438	R	I	PRSS50	TSS200	island	TSS200-island	chr3:46759064-46759550	450K and EPIC	No_enhancer	ENSR00000151920;ENSR00000303891	0.238399	-4.58878	1.88663	0.472617	0.583927	-0.11131	-0.0983681	-0.580903	4.85083e-05	0.0376258	yes		rs529484995	32		-		-		cg02834909	rs62248372	3	46791386	A	G	0.231345	4.96379e-08	no		-	-	-	-	-		NM_013270	PRSS50
cg21469197	11	48175868	F	II	PTPRJ	Body	opensea	Body-opensea		EPIC	No_enhancer	ENSR00000039797	3.5599	-4.58984	1.88946	0.912225	0.926016	-0.0137913	-0.0232037	-0.436568	4.83509e-05	0.0376258	no		rs371374053	0		-		-		na	na	na	na	na	na	na	na	na		-	-	-	-	-		NM_002843	PTPRJ
cg22345911	17	80231263	F	I	CSNK1D	5'UTR	island	5'UTR-island	chr17:80231019-80231820	450K and EPIC	No_enhancer	ENSR00000099562	-4.24105	4.59058	1.89145	0.0605487	0.0449884	0.0155603	0.0134056	0.404123	4.82405e-05	0.0376258	no		rs11552085	51		-		-		cg22345911	rs7503429	17	80191425	A	C	0.136575	0.00142201	no		-	-	-	-	-		NM_139062	CSNK1D
cg25909301	16	67226339	R	I	E2F4	Body	opensea	Body-opensea		EPIC	No_enhancer	ENSR00000087081	-3.01229	-4.59	1.8899	0.0973735	0.122285	-0.0249112	-0.0366473	-0.569395	4.83263e-05	0.0376258	no		rs553588481	28		-		-		na	na	na	na	na	na	na	na	na		-	-	-	-	-		NM_001950	E2F4
cg16397746	13	98092033	F	II	RAP2A	Body	opensea	Body-opensea		450K and EPIC	No_enhancer	NA	2.6169	4.58916	1.88764	0.868213	0.849349	0.0188637	0.0410184	0.50435	4.8452e-05	0.0376258	no		rs115729237;rs532241796	1;2		-		-		na	na	na	na	na	na	na	na	na		-	-	-	-	-		NM_021033	RAP2A
cg14654239	8	335341	R	II		IGR	opensea	IGR-opensea		450K and EPIC	No_enhancer	ENSR00000414724	-1.03343	4.59053	1.89129	0.418045	0.283972	0.134073	0.159012	1.04272	4.8249e-05	0.0376258	yes		rs569107987;rs187998446	2;1		-		-		cg14654239	rs76988816	8	333313	A	G	0.865728	9.59775e-165	yes		-	-	-	-	-		-	-
cg20904725	15	98946983	R	II		IGR	opensea	IGR-opensea		EPIC	No_enhancer	NA	3.98482	-4.58943	1.88837	0.933744	0.94366	-0.00991595	-0.0161521	-0.398106	4.84113e-05	0.0376258	no		rs182827904	11		-		-		na	na	na	na	na	na	na	na	na		-	-	-	-	-		-	-
cg16693741	4	185771716	R	II		IGR	opensea	IGR-opensea		EPIC	No_enhancer	ENSR00000176990	1.69547	4.58781	1.88405	0.799818	0.728245	0.0715729	0.0971847	0.911036	4.86522e-05	0.0376575	no		rs550006607;rs569916255	28;2		-		-		na	na	na	na	na	na	na	na	na		-	-	-	-	-		-	-
cg10831113	1	222168110	F	II		IGR	opensea	IGR-opensea		EPIC	No_enhancer	ENSR00000020597	0.795139	4.58578	1.87864	0.749677	0.527681	0.221996	0.24079	1.82782	4.89553e-05	0.0378502	no		rs11118924;rs61370381;rs115255650;rs573808134;rs576567752;rs556521246;rs577982558	0;4;5;9;23;24;29		-		-		na	na	na	na	na	na	na	na	na		-	-	-	-	-		-	-
cg02201132	2	242212884	R	II	HDLBP	5'UTR	shore	5'UTR-shore	chr2:242211289-242212308	450K and EPIC	No_enhancer	NA	2.974	4.58522	1.87713	0.907128	0.869332	0.0377961	0.035648	0.532314	4.90404e-05	0.0378742	no		rs186306727;rs190871781	48;2		-		-		cg02201132	rs7570017	2	242261434	G	A	-0.536173	9.66589e-42	yes		-	-	-	-	-		NM_005336	HDLBP
cg25222010	2	71017961	R	I	FIGLA	TSS200	island	TSS200-island	chr2:71017028-71017976	EPIC	No_enhancer	NA	-2.35213	4.58398	1.87382	0.182195	0.155176	0.0270193	0.0411183	0.422921	4.92269e-05	0.0378929	yes		rs545715838;rs565521977	19;2		-		-		na	na	na	na	na	na	na	na	na		-	-	-	-	-		na	na
cg05910353	4	4250740	F	II	TMEM128	TSS1500	shore	TSS1500-shore	chr4:4249766-4250270	EPIC	No_enhancer	NA	-2.37953	4.58428	1.87464	0.180784	0.153271	0.0275135	0.05025	0.5104	4.91809e-05	0.0378929	no		rs143551856	21		-		-		na	na	na	na	na	na	na	na	na		-	-	-	-	-		NM_032927	TMEM128
cg20193650	6	132725393	F	II		IGR	shelf	IGR-shelf	chr6:132722093-132722901	450K and EPIC	No_enhancer	NA	0.479203	-4.58455	1.87534	0.519762	0.616941	-0.0971792	-0.13279	-0.825846	4.91412e-05	0.0378929	no		rs191331062;rs144994346;rs539350172;rs556109449;rs569728194	0;6;14;15;47		-		-		cg20193650	rs951468	6	132720472	G	C	0.137891	0.00127663	no		-	-	-	-	-		-	-
cg03124514	5	42943857	R	II		IGR	shore	IGR-shore	chr5:42944266-42944582	450K and EPIC	No_enhancer	NA	0.439178	4.5824	1.86962	0.618763	0.54433	0.0744337	0.116777	0.706858	4.94653e-05	0.0379518	no		rs545868672	11		-		yes		cg03124514	rs11747015	5	42971354	T	C	-0.347358	7.64733e-17	yes		-	-	-	-	-		-	-
cg11453820	15	57719605	R	II	CGNL1	5'UTR	opensea	5'UTR-opensea		EPIC	No_enhancer	ENSR00000077066	1.75241	4.58191	1.8683	0.772242	0.765556	0.0066861	0.0530989	0.454675	4.954e-05	0.0379518	no		rs151245830;rs560342471;rs527774694;rs539871168	45;24;12;2		-		-		na	na	na	na	na	na	na	na	na		-	-	-	-	-		NM_001252335	CGNL1
cg10382967	19	54184608	R	II	MIR520F	TSS1500	opensea	TSS1500-opensea		EPIC	No_enhancer	NA	2.86935	-4.58168	1.8677	0.870757	0.883384	-0.0126266	-0.0297754	-0.391724	4.95742e-05	0.0379518	no		rs7250575	35		-		-		na	na	na	na	na	na	na	na	na		-	-	-	-	-		na	na
cg05826245	12	10827400	F	II	STYK1	TSS1500	shore	TSS1500-shore	chr12:10826531-10826786	450K and EPIC	No_enhancer	NA	0.155862	4.58217	1.869	0.554789	0.50805	0.046739	0.103047	0.608387	4.95001e-05	0.0379518	no		rs543982626	49		-		-		cg05826245	rs2418097	12	10827276	A	G	-0.35009	4.21974e-17	yes		-	-	-	-	-		NM_018423	STYK1
cg17120578	8	38329836	F	II		IGR	shelf	IGR-shelf	chr8:38325091-38326374	450K and EPIC	No_enhancer	NA	2.94043	4.58257	1.87006	0.886224	0.879055	0.00716944	0.0337782	0.485187	4.94399e-05	0.0379518	no		rs113386162;rs34873882	11;19		-		-		cg17120578	rs881299	8	38332249	C	T	-0.692214	1.15514e-78	yes		-	-	-	-	-		-	-
cg12293170	7	132258096	F	II	PLXNA4	5'UTR	shelf	5'UTR-shelf	chr7:132260474-132262527	450K and EPIC	No_enhancer	NA	1.51911	4.58089	1.86559	0.759611	0.727303	0.0323086	0.0500976	0.385143	4.96946e-05	0.0379998	no		rs565035794;rs187469737;rs547401503	0;39;48		-		-		cg12293170	rs1426486	7	132218436	T	C	-0.182468	1.88493e-05	no		-	-	-	-	-		NM_020911	PLXNA4
cg09008979	12	53730166	F	II	SP7	5'UTR	opensea	5'UTR-opensea		EPIC	No_enhancer	NA	0.221096	4.58056	1.8647	0.536417	0.538954	-0.00253698	0.045915	0.271048	4.97455e-05	0.0379998	yes		rs561470227;rs576435325	24;25		-		-		na	na	na	na	na	na	na	na	na		-	-	-	-	-		NM_001173467	SP7
cg03594311	2	235453863	R	II		IGR	opensea	IGR-opensea		450K and EPIC	No_enhancer	ENSR00000296565;ENSR00000388632	-1.98488	-4.57853	1.85931	0.146314	0.283029	-0.136715	-0.173569	-1.65715	5.00544e-05	0.0381525	no					-		-		cg03594311	rs6739547	2	235454126	T	C	0.847217	9.81465e-151	yes		rs10193604	9247	0.0382134	0.577448	0.103565		-	-
cg21480542	11	85393571	R	II		IGR	opensea	IGR-opensea		EPIC	No_enhancer	ENSR00000359160	-0.0358342	4.57867	1.85967	0.531348	0.469404	0.0619438	0.0717588	0.417358	5.00333e-05	0.0381525	yes		rs370123503;rs565307045;rs549497490	35;31;3		-		-		na	na	na	na	na	na	na	na	na		-	-	-	-	-		-	-
cg13432253	1	246959150	F	II		IGR	opensea	IGR-opensea		450K and EPIC	No_enhancer	NA	2.09926	-4.57805	1.85802	0.789861	0.822494	-0.0326334	-0.0357138	-0.331561	5.01283e-05	0.0381674	no		rs568008930;rs533787735	10;49		-		-		cg13432253	rs72764634	1	246918470	T	C	-0.12278	0.00416604	no		-	-	-	-	-		-	-
cg27515399	16	56974910	F	II	HERPUD1	Body	opensea	Body-opensea		EPIC	No_enhancer	NA	3.26954	4.57724	1.85586	0.945886	0.844338	0.101548	0.0989493	1.44718	5.02533e-05	0.038221	no		rs535048421;rs116184163	28;45		-		-		na	na	na	na	na	na	na	na	na		-	-	-	-	-		NM_001272103	HERPUD1
cg09780150	18	20816684	F	II	CABLES1	Body	opensea	Body-opensea		EPIC	No_enhancer	NA	0.916763	4.5756	1.85149	0.74552	0.553873	0.191647	0.251655	1.93584	5.05056e-05	0.0382353	no		rs1966656;rs77282312;rs558754163	0;1;5		-		-		na	na	na	na	na	na	na	na	na		-	-	-	-	-		NM_001100619	CABLES1
cg25344672	9	135285207	R	II	C9orf171	TSS1500	shore	TSS1500-shore	chr9:135285310-135285897	450K and EPIC	No_enhancer	NA	0.175815	4.57535	1.85081	0.545908	0.519871	0.0260378	0.070099	0.410484	5.05451e-05	0.0382353	no					-		-		cg25344672	rs11795094	9	135286130	G	A	0.429589	8.55296e-26	yes		-	-	-	-	-		NM_207417	C9orf171
cg20029903	1	36938155	F	II	CSF3R	Body	opensea	Body-opensea		EPIC	No_enhancer	NA	3.68216	-4.57645	1.85374	0.920394	0.931359	-0.0109653	-0.0178313	-0.364807	5.03753e-05	0.0382353	no		rs141083013;rs548460084;rs145439244	5;27;41		-		-		na	na	na	na	na	na	na	na	na		-	-	-	-	-		NM_172313	CSF3R
cg08310116	14	75594752	F	II	NEK9	TSS1500	shore	TSS1500-shore	chr14:75593293-75594011	450K and EPIC	No_enhancer	NA	-0.211787	4.57631	1.85337	0.486312	0.449279	0.0370328	0.109774	0.652164	5.0397e-05	0.0382353	no		rs112548435;rs183276876;rs113687556;rs186516581	0;1;7;25		-		-		cg08310116	rs4903289	14	75623988	C	T	0.375529	1.25295e-19	yes		-	-	-	-	-		NM_033116	NEK9
cg13122895	22	35708647	F	II	TOM1	5'UTR	opensea	5'UTR-opensea		EPIC	Enhancer	ENSR00000145665	1.63584	4.57556	1.85139	0.788547	0.73139	0.0571571	0.0488257	0.399763	5.05117e-05	0.0382353	no		rs554595314	36		-		-		na	na	na	na	na	na	na	na	na		-	-	-	-	-		NM_005488	TOM1
cg09863391	17	65293896	R	II		IGR	opensea	IGR-opensea		EPIC	No_enhancer	NA	1.5467	-4.57498	1.84982	0.615485	0.754116	-0.138631	-0.308196	-2.33752	5.06029e-05	0.0382378	no		rs533811632;rs71368815	49;1		-		-		na	na	na	na	na	na	na	na	na		-	-	-	-	-		-	-
cg05189242	10	124908083	F	II	HMX2	1stExon	island	1stExon-island	chr10:124907283-124911035	450K and EPIC	No_enhancer	ENSR00000355995	-3.34868	-4.57458	1.84876	0.082187	0.0954515	-0.0132645	-0.0191921	-0.336797	5.06646e-05	0.0382431	no		rs574989506	44		-		-		cg05189242	rs7918913	10	124928952	C	T	0.145802	0.000654556	no		-	-	-	-	-		na	na
cg16332732	19	50016420	F	II	FCGRT	5'UTR	shore	5'UTR-shore	chr19:50016531-50016851	EPIC	No_enhancer	ENSR00000110910	-2.89185	-4.5724	1.84296	0.112499	0.12423	-0.0117317	-0.0238515	-0.352744	5.1003e-05	0.0382733	no		rs571327923;rs116498889	1;32		-		-		na	na	na	na	na	na	na	na	na		-	-	-	-	-		NM_001136019	FCGRT
cg09225162	15	56757806	F	II	MNS1	TSS1500	shore	TSS1500-shore	chr15:56757179-56757383	450K and EPIC	No_enhancer	NA	-1.64535	4.57304	1.84466	0.285496	0.220555	0.064941	0.0873135	0.661997	5.09033e-05	0.0382733	no		rs150780532	40		-		-		cg09225162	rs16976919	15	56763162	G	A	-0.122892	0.00413145	no		-	-	-	-	-		NM_018365	MNS1
cg11631427	17	59478579	F	II	TBX2	Body	island	Body-island	chr17:59473060-59483266	450K and EPIC	No_enhancer	NA	1.04593	4.57392	1.84701	0.705943	0.648506	0.0574363	0.0846267	0.578993	5.07662e-05	0.0382733	yes		rs563493336;rs8078820;rs549314223;rs117372722	9;12;30;37		-		-		cg11631427	rs887258	17	59479580	C	G	0.355477	1.28501e-17	yes		-	-	-	-	-		NM_005994	TBX2
cg17096356	2	242766047	R	II		IGR	island	IGR-island	chr2:242766046-242766582	450K and EPIC	No_enhancer	NA	2.88079	4.57264	1.8436	0.893071	0.86994	0.0231315	0.0299367	0.417495	5.09655e-05	0.0382733	no		rs540612056;rs538191243	30;24		-		-		cg17096356	rs6605258	2	242796660	A	G	-0.205288	1.40604e-06	no		-	-	-	-	-		-	-
cg24401441	20	21679843	F	II		IGR	shelf	IGR-shelf	chr20:21683744-21684420	450K and EPIC	No_enhancer	NA	-0.897788	4.57209	1.84214	0.377976	0.332122	0.0458536	0.0494128	0.308758	5.10513e-05	0.0382733	no		rs115521157;rs149364561;rs76108044;rs574778554	0;1;20;41		-		-		cg24401441	rs6047565	20	21657602	C	T	0.183293	1.72515e-05	no		-	-	-	-	-		-	-
cg04565337	14	38071768	R	II		IGR	shelf	IGR-shelf	chr14:38067446-38069207	450K and EPIC	No_enhancer	NA	-0.41443	4.57268	1.84369	0.457819	0.410241	0.0475782	0.047606	0.28036	5.09603e-05	0.0382733	no		rs182769765;rs143971023	44;14		-		-		cg04565337	rs7161228	14	38055123	G	C	-0.169161	7.45238e-05	no		-	-	-	-	-		-	-
cg24906015	2	58482767	R	II		IGR	shelf	IGR-shelf	chr2:58478734-58478938	450K and EPIC	No_enhancer	NA	2.28496	4.57152	1.8406	0.854517	0.76774	0.0867764	0.143687	1.62476	5.11416e-05	0.0382733	no		rs149498449;rs11901899	41;1		-		-		na	na	na	na	na	na	na	na	na		-	-	-	-	-		-	-
cg27572007	1	29771536	R	II		IGR	opensea	IGR-opensea		EPIC	No_enhancer	NA	0.911711	-4.57171	1.8411	0.641365	0.658906	-0.017541	-0.0542616	-0.345063	5.11119e-05	0.0382733	no		rs564976146	5		-		-		na	na	na	na	na	na	na	na	na		-	-	-	-	-		-	-
cg26411046	10	14610941	F	II	FAM107B	5'UTR	opensea	5'UTR-opensea		EPIC	No_enhancer	NA	-0.615588	-4.57078	1.83864	0.384523	0.404595	-0.0200722	-0.0712819	-0.446969	5.12567e-05	0.0383185	no		rs140233639;rs11813364;rs534714676;rs12267803	1;25;27;30		-		-		na	na	na	na	na	na	na	na	na		-	-	-	-	-		NM_031453	FAM107B
cg18815117	17	43698604	F	II	MGC57346-CRHR1	TSS1500	shore	TSS1500-shore	chr17:43697922-43698336	EPIC	No_enhancer	ENSR00000094959	-0.878451	4.56943	1.83502	0.372371	0.344088	0.0282827	0.0965222	0.616569	5.147e-05	0.0384369	no		rs575921901	28		-		-		na	na	na	na	na	na	na	na	na		-	-	-	-	-		na	na
cg07203024	1	228560604	R	II	OBSCN	Body	shore	Body-shore	chr1:228558945-228559246	450K and EPIC	No_enhancer	NA	1.18306	-4.56865	1.83297	0.659915	0.71315	-0.0532344	-0.0850266	-0.556031	5.15918e-05	0.0384709	no		rs538737648;rs558831775;rs370699889	45;36;14		-		-		cg07203024	rs417237	1	228532195	G	T	0.289723	5.82577e-12	yes		-	-	-	-	-		NM_001098623	OBSCN
cg24847846	3	12595473	F	I		IGR	shelf	IGR-shelf	chr3:12598391-12599051	450K and EPIC	No_enhancer	ENSR00000148661	-3.76668	4.56844	1.8324	0.0903906	0.0598955	0.0304951	0.0372987	0.77746	5.16253e-05	0.0384709	yes		rs538152592;rs75328542;rs573574703	4;44;49		-		-		cg24847846	rs13322614	3	12588398	A	G	0.505423	1.5001e-36	yes		-	-	-	-	-		-	-
cg11808093	1	6136429	R	II	KCNAB2	Body	opensea	Body-opensea		EPIC	No_enhancer	NA	4.24885	-4.56736	1.82951	0.946258	0.951766	-0.00550849	-0.01051	-0.311835	5.17971e-05	0.0384734	no		rs544773126	1		-		-		na	na	na	na	na	na	na	na	na		-	-	-	-	-		NM_001199861	KCNAB2
cg23099211	14	24912934	R	II	SDR39U1	TSS1500	shore	TSS1500-shore	chr14:24911411-24912119	450K and EPIC	No_enhancer	ENSR00000066885	-0.391972	4.56745	1.82975	0.454954	0.418318	0.0366361	0.0561173	0.330429	5.17831e-05	0.0384734	no		rs77892475	47		-		-		cg23099211	rs12435196	14	24912151	T	A	0.138555	0.00120864	no		-	-	-	-	-		NM_020195	SDR39U1
cg03475509	4	85402143	R	II		IGR	shore	IGR-shore	chr4:85402764-85403175	450K and EPIC	No_enhancer	NA	0.373416	4.56703	1.82865	0.595742	0.5427	0.0530419	0.0823437	0.489456	5.18484e-05	0.0384734	no		rs564220032;rs115034411	51;1		-		-		cg03475509	rs9997309	4	85431844	A	G	-0.0841142	0.0501111	no		-	-	-	-	-		-	-
cg22078389	14	23026391	R	II		IGR	opensea	IGR-opensea		EPIC	No_enhancer	ENSR00000366144	-2.7827	4.56779	1.83065	0.14376	0.118908	0.0248514	0.0393583	0.486287	5.1729e-05	0.0384734	no		rs33982989;rs554739216	23;2		-		-		na	na	na	na	na	na	na	na	na		-	-	-	-	-		-	-
cg06244754	7	204966	F	II	FAM20C	Body	shore	Body-shore	chr7:206451-207365	450K and EPIC	No_enhancer	NA	4.44546	-4.56599	1.82586	0.953725	0.957185	-0.00346045	-0.00879486	-0.285084	5.20144e-05	0.0385022	no		rs547298192;rs568641945;rs536085037	0;1;26		-		-		cg06244754	rs11760893	7	166591	T	C	-0.121527	0.00457038	no		-	-	-	-	-		NM_020223	FAM20C
cg00499194	19	42665379	F	II		IGR	opensea	IGR-opensea		EPIC	No_enhancer	NA	1.55783	-4.56627	1.82661	0.73126	0.754829	-0.0235691	-0.0445798	-0.336897	5.197e-05	0.0385022	no		rs553342410	8		-		-		na	na	na	na	na	na	na	na	na		-	-	-	-	-		-	-
cg12487503	17	41678990	R	II		IGR	opensea	IGR-opensea		EPIC	No_enhancer	ENSR00000094615	3.44019	4.56575	1.82523	0.928296	0.904671	0.0236249	0.0261728	0.477361	5.20521e-05	0.0385022	no		rs11656202;rs559060890	17;7		-		-		na	na	na	na	na	na	na	na	na		-	-	-	-	-		-	-
cg04850045	2	105853200	R	II		IGR	island	IGR-island	chr2:105853131-105853340	450K and EPIC	No_enhancer	ENSR00000292688	3.49906	4.56392	1.82035	0.929529	0.906856	0.0226732	0.0346033	0.634033	5.23446e-05	0.0385348	yes		rs180851160;rs377688142;rs549906551	32;27;2		-		yes		cg04850045	rs4851745	2	105853983	A	C	0.396855	6.30703e-22	yes		-	-	-	-	-		-	-
cg03108070	6	33245490	R	I	B3GALT4	1stExon	island	1stExon-island	chr6:33244677-33245554	450K and EPIC	No_enhancer	ENSR00000195773	0.017372	4.56369	1.81974	0.519294	0.492426	0.0268686	0.0927866	0.545884	5.23816e-05	0.0385348	yes		rs72654491;rs139560819;rs114674755	51;20;2		-		-		na	na	na	na	na	na	na	na	na		-	-	-	-	-		na	na
cg17995965	6	139695593	R	I	CITED2	1stExon	island	1stExon-island	chr6:139694811-139696578	450K and EPIC	No_enhancer	ENSR00000203869	-5.50994	4.56395	1.82044	0.0235707	0.0204512	0.00311947	0.00514007	0.339734	5.23397e-05	0.0385348	no		rs528564708;rs1131399;rs533955496;rs191856368;rs1804687	33;30;11;7;2		-		-		na	na	na	na	na	na	na	na	na		-	-	-	-	-		NM_006079	CITED2
cg08040012	4	37247586	R	II	KIAA1239	Body	shore	Body-shore	chr4:37245250-37246979	450K and EPIC	No_enhancer	NA	0.79562	4.56378	1.81997	0.66694	0.610707	0.0562331	0.0794237	0.513567	5.23677e-05	0.0385348	no		rs77496303;rs190732428;rs561279648;rs575088557;rs181976886	51;50;39;31;28		-		-		cg08040012	rs34568676	4	37247259	A	G	0.245583	6.69089e-09	no		-	-	-	-	-		na	na
cg17565702	8	145691288	R	I	KIFC2	TSS1500	island	TSS1500-island	chr8:145690605-145692505	EPIC	No_enhancer	ENSR00000232255	2.65858	4.56315	1.81829	0.887002	0.841824	0.0451782	0.0473612	0.59478	5.24689e-05	0.0385348	no					-		-		na	na	na	na	na	na	na	na	na		-	-	-	-	-		NM_145754	KIFC2
cg27562010	7	6681379	R	II		IGR	shelf	IGR-shelf	chr7:6677238-6677551	450K and EPIC	No_enhancer	NA	4.17425	-4.56307	1.81808	0.941354	0.950698	-0.00934489	-0.0117041	-0.343267	5.24813e-05	0.0385348	no		rs544948427;rs563616714	30;2		-		-		cg27562010	rs111984718	7	6725880	A	C	-0.11475	0.00743659	no		-	-	-	-	-		-	-
cg04011368	2	241586870	R	II		IGR	island	IGR-island	chr2:241586657-241587099	450K and EPIC	No_enhancer	NA	1.8381	-4.56431	1.82138	0.647713	0.829218	-0.181505	-0.219884	-1.65579	5.22827e-05	0.0385348	no		rs566336553;rs574643319;rs10191473	13;2;1		-		-		na	na	na	na	na	na	na	na	na		-	-	-	-	-		-	-
cg06193597	2	241896910	R	I		IGR	opensea	IGR-opensea		450K and EPIC	No_enhancer	NA	-0.958963	-4.56212	1.81555	0.198842	0.518383	-0.319541	-0.334225	-2.58805	5.26342e-05	0.0385794	no		rs552838531;rs10173220	4;3		-		-		cg06193597	rs6760411	2	241884867	T	C	0.850684	3.2652e-153	yes		-	-	-	-	-		-	-
cg17220548	4	161925248	F	II		IGR	opensea	IGR-opensea		EPIC	No_enhancer	NA	2.38782	4.56201	1.81525	0.868312	0.790965	0.0773464	0.110849	1.32969	5.26521e-05	0.0385794	no		rs62327116;rs570481860;rs188233110;rs576843635	0;1;37;51		-		-		na	na	na	na	na	na	na	na	na		-	-	-	-	-		-	-
cg16997642	7	27184159	R	II	HOXA5	TSS1500	island	TSS1500-island	chr7:27182613-27185562	450K and EPIC	No_enhancer	NA	-0.430383	-4.5601	1.81016	0.376973	0.45979	-0.0828175	-0.0855358	-0.517144	5.29608e-05	0.0385915	yes		rs558008850;rs578055036	35;2		-		-		cg16997642	rs34957925	7	27211548	T	C	-0.168997	7.57552e-05	no		-	-	-	-	-		na	na
cg11759552	13	114812177	R	II	RASA3	Body	shore	Body-shore	chr13:114813942-114814457	450K and EPIC	No_enhancer	NA	1.31819	-4.56129	1.81333	0.660728	0.741701	-0.0809723	-0.0980294	-0.678337	5.27686e-05	0.0385915	no		rs138515639;rs546919404	27;22		-		-		cg11759552	rs7334530	13	114797938	A	G	-0.656234	3.53667e-68	yes		-	-	-	-	-		NM_007368	RASA3
cg22735601	4	13334645	R	II	HSP90AB2P	TSS1500	opensea	TSS1500-opensea		450K and EPIC	No_enhancer	NA	3.72771	-4.55972	1.80916	0.92005	0.934842	-0.014792	-0.0168187	-0.364845	5.30217e-05	0.0385915	no		rs533548981;rs146533958;rs113425356;rs535712606	27;24;11;2		-		-		cg22735601	rs1125319	4	13374916	T	C	0.128194	0.00276534	no		-	-	-	-	-		na	na
cg21172077	17	5825442	R	II	LOC339166	Body	opensea	Body-opensea		EPIC	No_enhancer	ENSR00000090666	2.18197	-4.5605	1.81124	0.80237	0.822963	-0.0205926	-0.0675418	-0.680388	5.28954e-05	0.0385915	no		rs555742572;rs143799001;rs551416561	27;7;2		-		-		na	na	na	na	na	na	na	na	na		-	-	-	-	-		NR_040000	LOC339166
cg04322608	11	17392359	R	II	NCR3LG1	Body	opensea	Body-opensea		EPIC	No_enhancer	NA	1.23968	-4.56073	1.81185	0.661208	0.72674	-0.065532	-0.048717	-0.335157	5.28583e-05	0.0385915	no		rs182514090	49		-		-		na	na	na	na	na	na	na	na	na		-	-	-	-	-		NM_001202439	NCR3LG1
cg24891660	8	145003653	F	I	PLEC1	Body	island	Body-island	chr8:145003589-145004145	450K and EPIC	No_enhancer	ENSR00000417954	4.00708	4.55946	1.80846	0.953671	0.926916	0.0267547	0.0263678	0.804959	5.30644e-05	0.0385915	no		rs376276993;rs139146495;rs200086907;rs559552232;rs534045685;rs367627441;rs149932255	1;2;14;18;32;48;49		-		-		cg24891660	rs7819099	8	144992862	G	A	0.504975	1.76992e-36	yes		-	-	-	-	-		na	na
cg12946832	2	27434127	F	II	SLC5A6	5'UTR	shore	5'UTR-shore	chr2:27434432-27435720	EPIC	No_enhancer	NA	0.642555	4.55918	1.80772	0.643091	0.582274	0.0608174	0.111966	0.71433	5.31095e-05	0.0385915	no					-		-		na	na	na	na	na	na	na	na	na		-	-	-	-	-		NR_028323	SLC5A6
cg25654705	4	174424942	R	II		IGR	shelf	IGR-shelf	chr4:174427891-174428192	450K and EPIC	No_enhancer	NA	-0.450985	4.56003	1.81	0.456425	0.401638	0.0547861	0.074344	0.438345	5.29709e-05	0.0385915	no		rs192769903;rs140343802	2;1		-		-		cg25654705	rs139892093	4	174423267	G	A	-0.124124	0.00376831	no		-	-	-	-	-		-	-
cg27467238	16	87868525	F	II	MIR6775	TSS1500	opensea	TSS1500-opensea		EPIC	No_enhancer	NA	3.33076	4.5566	1.80085	0.925754	0.89331	0.0324442	0.040616	0.673489	5.353e-05	0.0388296	no		rs543803281;rs3889228;rs114880166	0;2;7		-		-		na	na	na	na	na	na	na	na	na		-	-	-	-	-		na	na
cg15334482	1	64578142	F	II	ROR1-AS1	Body	opensea	Body-opensea		EPIC	No_enhancer	ENSR00000007801	1.04373	4.55646	1.80047	0.678618	0.657547	0.021071	0.123168	0.86887	5.35538e-05	0.0388296	no					-		-		na	na	na	na	na	na	na	na	na		-	-	-	-	-		na	na
cg19229071	2	241233527	R	II		IGR	opensea	IGR-opensea		EPIC	No_enhancer	NA	1.68422	-4.55616	1.79966	0.695744	0.792904	-0.0971597	-0.0983172	-0.75277	5.36034e-05	0.0388296	no					-		-		na	na	na	na	na	na	na	na	na		-	-	-	-	-		-	-
cg21846177	20	30073576	F	I	NCRNA00028	TSS200	shore	TSS200-shore	chr20:30071912-30072315	450K and EPIC	No_enhancer	ENSR00000135982	-2.10108	4.55542	1.79771	0.255153	0.164769	0.090384	0.118225	1.09426	5.37237e-05	0.0388565	yes		rs560420890	30		-		yes		cg21846177	rs6057911	20	30061695	G	C	0.476642	3.78713e-32	yes		-	-	-	-	-		na	na
cg07021468	22	20020377	F	II	MIR185	TSS1500	opensea	TSS1500-opensea		EPIC	No_enhancer	NA	3.68594	-4.55506	1.79674	0.924441	0.92837	-0.00392832	-0.0188361	-0.396108	5.37833e-05	0.0388565	no		rs542734239;rs114993806;rs76656759	0;6;32		-		-		na	na	na	na	na	na	na	na	na		-	-	-	-	-		na	na
cg12075247	12	47226029	F	II		IGR	shore	IGR-shore	chr12:47224912-47225664	450K and EPIC	No_enhancer	NA	-0.3677	4.55492	1.79636	0.500057	0.398091	0.101966	0.113843	0.680387	5.38069e-05	0.0388565	yes		rs193257829	36		-		-		cg12075247	rs7978627	12	47273452	T	C	-0.173199	4.96348e-05	no		-	-	-	-	-		-	-
cg03532053	19	10088308	F	II	COL5A3	Body	opensea	Body-opensea		EPIC	No_enhancer	NA	3.78996	-4.55294	1.7911	0.922539	0.937653	-0.0151139	-0.0179743	-0.400463	5.41332e-05	0.0390116	no		rs373645845;rs543668698;rs565278340	1;5;51		-		-		na	na	na	na	na	na	na	na	na		-	-	-	-	-		NM_015719	COL5A3
cg15909443	5	17381798	F	II		IGR	opensea	IGR-opensea		450K and EPIC	No_enhancer	NA	1.86525	-4.55298	1.79121	0.535765	0.819496	-0.283731	-0.313849	-3.15933	5.41261e-05	0.0390116	no		rs11748337	0		-		-		na	na	na	na	na	na	na	na	na		-	-	-	-	-		-	-
cg08835956	7	39171034	R	II	POU6F2	Body	opensea	Body-opensea		450K and EPIC	No_enhancer	NA	2.67181	4.55208	1.78881	0.892913	0.835229	0.057684	0.064838	0.818775	5.42755e-05	0.0390339	yes		rs145695166	43		-		-		cg08835956	rs35331179	7	39150330	A	G	0.7063	3.34492e-83	yes		-	-	-	-	-		NM_007252	POU6F2
cg19727641	3	138067606	R	I	MRAS	5'UTR	island	5'UTR-island	chr3:138066795-138067854	450K and EPIC	No_enhancer	ENSR00000159003	-4.88399	-4.55233	1.78946	0.0300766	0.0351168	-0.00504021	-0.00815918	-0.381021	5.42351e-05	0.0390339	no		rs541092007	26		-		-		cg19727641	rs13087699	3	138065684	A	G	0.11916	0.00543215	no		-	-	-	-	-		NM_012219	MRAS
cg02959108	9	1042202	R	II		IGR	shore	IGR-shore	chr9:1042417-1042973	450K and EPIC	No_enhancer	NA	-2.76727	4.55123	1.78655	0.164529	0.112922	0.0516075	0.0620808	0.755269	5.44164e-05	0.0390951	no		rs2279988;rs73639812	38;26		-		-		cg02959108	rs2279988	9	1042166	G	T	-0.583767	6.52178e-51	yes		-	-	-	-	-		-	-
cg05215277	16	3439780	R	II	ZNF434	Body	opensea	Body-opensea		450K and EPIC	No_enhancer	NA	3.09934	-4.54945	1.78181	0.882854	0.901728	-0.0188746	-0.025401	-0.389656	5.47135e-05	0.0392682	no		rs554047504;rs190197065;rs182791675	34;22;19		-		-		cg05215277	rs11640177	16	3458609	A	G	0.108887	0.0111157	no		-	-	-	-	-		na	na
cg00994629	14	22694547	F	II		IGR	opensea	IGR-opensea		450K and EPIC	No_enhancer	ENSR00000273694;ENSR00000066527	2.66469	4.54874	1.7799	0.891912	0.835231	0.0566809	0.0582133	0.758229	5.48339e-05	0.0393144	no		rs558361584;rs574930355;rs537428616;rs554106468;rs141752121	4;8;15;33;39		-		-		cg00994629	rs10138973	14	22696674	C	T	0.214339	4.61187e-07	no		-	-	-	-	-		-	-
cg18701351	16	89988305	R	II	TUBB3	TSS1500	shore	TSS1500-shore	chr16:89990069-89990507	EPIC	No_enhancer	NA	0.0166664	-4.54681	1.77478	0.475601	0.52066	-0.0450596	-0.0466598	-0.269984	5.51573e-05	0.0394252	no					-		-		na	na	na	na	na	na	na	na	na		-	-	-	-	-		NM_006086	TUBB3
cg13617812	15	63694990	R	II		IGR	opensea	IGR-opensea		450K and EPIC	No_enhancer	NA	1.79852	4.54698	1.77522	0.804074	0.753197	0.0508764	0.061857	0.543761	5.51296e-05	0.0394252	no		rs142406492	2		-		-		cg13617812	rs768128	15	63695138	G	T	-0.812808	4.59728e-129	yes		-	-	-	-	-		-	-
cg11489971	5	56707418	R	II		IGR	opensea	IGR-opensea		450K and EPIC	No_enhancer	NA	4.02778	-4.54707	1.77545	0.935855	0.945242	-0.00938628	-0.0146536	-0.368497	5.51147e-05	0.0394252	no		rs113682143;rs72763455;rs193301194;rs140852711	42;32;29;1		-		-		cg11489971	rs75501727	5	56706566	A	G	-0.141044	0.00098224	no		-	-	-	-	-		-	-
cg10717504	1	94054760	R	II	BCAR3	Body	opensea	Body-opensea		450K and EPIC	No_enhancer	NA	3.8793	-4.54636	1.77357	0.929579	0.939942	-0.0103624	-0.014495	-0.345198	5.52341e-05	0.0394399	no		rs150484354;rs199762827;rs137969427;rs376976363	38;34;12;2		-		-		cg10717504	rs115342356	1	94060042	A	G	-0.114097	0.00778384	no		-	-	-	-	-		NM_001261410	BCAR3
cg23409374	19	49934742	F	I	SLC17A7	Body	island	Body-island	chr19:49934316-49934868	450K and EPIC	No_enhancer	NA	4.08559	4.54536	1.77092	0.956984	0.930492	0.026492	0.0284893	0.782354	5.54022e-05	0.0394846	no		rs112888199;rs199949311	2;5		-		yes		cg23409374	rs3826718	19	49940131	G	C	-0.392422	1.95629e-21	yes		-	-	-	-	-		NM_020309	SLC17A7
cg03839074	5	43000303	F	II		IGR	shore	IGR-shore	chr5:43000343-43000791	450K and EPIC	No_enhancer	ENSR00000180162	-0.995432	4.54532	1.77081	0.345226	0.331164	0.0140624	0.0767924	0.511099	5.54095e-05	0.0394846	yes		rs72746746;rs560062187;rs180745272	14;18;20		-		-		cg03839074	rs316398	5	43038026	G	A	0.154167	0.00031126	no		-	-	-	-	-		-	-
cg07272719	2	85984143	R	II	ATOH8	Body	shore	Body-shore	chr2:85980499-85982198	EPIC	No_enhancer	ENSR00000385233	2.71451	4.54473	1.76924	0.879155	0.855272	0.0238826	0.0361457	0.457126	5.55091e-05	0.0395154	no		rs573670113	29		-		-		na	na	na	na	na	na	na	na	na		-	-	-	-	-		NM_032827	ATOH8
cg25293328	19	2611690	R	II	GNG7	5'UTR	shore	5'UTR-shore	chr19:2610947-2611464	450K and EPIC	No_enhancer	ENSR00000105906;ENSR00000380253	-0.79512	4.54423	1.76791	0.386602	0.352632	0.0339701	0.0486386	0.301577	5.5594e-05	0.0395356	no		rs148046242;rs111339830	51;20		-		-		cg25293328	rs11084948	19	2611354	T	A	-0.261007	6.59839e-10	no		-	-	-	-	-		NM_052847	GNG7
cg15776390	12	116954825	R	II		IGR	opensea	IGR-opensea		EPIC	No_enhancer	NA	2.32168	4.54349	1.76594	0.851322	0.818931	0.0323903	0.0326202	0.357147	5.57202e-05	0.0395852	no		rs151168665;rs186287240;rs565238254;rs572574122	46;37;2;1		-		-		na	na	na	na	na	na	na	na	na		-	-	-	-	-		-	-
cg04611726	12	3837605	F	II	CRACR2A	5'UTR	opensea	5'UTR-opensea		EPIC	No_enhancer	ENSR00000048000	0.112769	4.54196	1.76187	0.568518	0.486524	0.0819943	0.0931077	0.554119	5.59809e-05	0.0396097	yes		rs529436289;rs116529358	1;50		-		-		na	na	na	na	na	na	na	na	na		-	-	-	-	-		na	na
cg04854189	1	1562771	R	II	MIB2	Body	shore	Body-shore	chr1:1563674-1564032	450K and EPIC	No_enhancer	ENSR00000344397	3.99512	-4.54215	1.76237	0.93422	0.944332	-0.0101128	-0.0136935	-0.346705	5.59491e-05	0.0396097	no		rs573446624;rs545292425;rs559132846	51;39;8		-		-		cg04854189	rs72634824	1	1600160	T	C	-0.0945067	0.0276593	no		-	-	-	-	-		NM_001170689	MIB2
cg06176834	12	6982540	F	I	SPSB2	TSS200	island	TSS200-island	chr12:6982319-6982936	EPIC	No_enhancer	ENSR00000361190	-2.173	-4.54239	1.763	0.170496	0.193161	-0.0226648	-0.0517983	-0.538853	5.59082e-05	0.0396097	no					-		-		na	na	na	na	na	na	na	na	na		-	-	-	-	-		NM_001146316	SPSB2
cg11518359	1	8014650	F	II		IGR	island	IGR-island	chr1:8013993-8014651	450K and EPIC	No_enhancer	ENSR00000000849	-3.68492	4.54202	1.76203	0.0917337	0.0642502	0.0274835	0.0368738	0.675053	5.59707e-05	0.0396097	yes					-		-		cg11518359	rs35731977	1	8014568	A	G	0.257157	1.19344e-09	no		-	-	-	-	-		-	-
cg16898124	3	126195383	F	I	ZXDC	TSS1500	island	TSS1500-island	chr3:126193683-126195495	450K and EPIC	No_enhancer	ENSR00000306000	-4.80976	-4.54057	1.75815	0.0281184	0.0401326	-0.0120142	-0.0113253	-0.498601	5.62205e-05	0.0396135	yes		rs372181087;rs573385830	12;15		-		-		cg16898124	rs3230	3	126180088	G	A	0.476602	3.83874e-32	yes		-	-	-	-	-		NM_001040653	ZXDC
cg23032677	17	18671452	R	II	FBXW10	Body	opensea	Body-opensea		EPIC	No_enhancer	NA	2.32969	4.53979	1.75608	0.889938	0.774402	0.115535	0.0907635	1.00077	5.63545e-05	0.0396135	no		rs187558828;rs559849336;rs55965678;rs528675030	50;32;22;4		-		-		na	na	na	na	na	na	na	na	na		-	-	-	-	-		NM_001267586	FBXW10
cg21988207	1	152634393	R	II	LCE2D	TSS1500	opensea	TSS1500-opensea		EPIC	No_enhancer	NA	2.72081	-4.53963	1.75565	0.814645	0.890886	-0.0762409	-0.0662278	-0.798171	5.63822e-05	0.0396135	no		rs187217253	25		-		-		na	na	na	na	na	na	na	na	na		-	-	-	-	-		na	na
cg11399254	1	47694517	R	II	TAL1	5'UTR	shore	5'UTR-shore	chr1:47696504-47698197	450K and EPIC	No_enhancer	ENSR00000006030	1.87835	4.5397	1.75584	0.800142	0.774648	0.0254937	0.0420699	0.378302	5.63702e-05	0.0396135	no					-		-		cg11399254	rs61782665	1	47692035	A	G	0.4476	4.1318e-28	yes		-	-	-	-	-		NM_003189	TAL1
cg15560746	5	33453595	F	II	TARS	Body	opensea	Body-opensea		EPIC	No_enhancer	NA	4.20282	-4.54115	1.75971	0.947947	0.948081	-0.000134199	-0.00819477	-0.250339	5.61202e-05	0.0396135	no		rs538061732;rs182746823;rs112663402	0;38;41		-		-		na	na	na	na	na	na	na	na	na		-	-	-	-	-		NR_047678	TARS
cg18898690	15	43692324	F	II	TUBGCP4	Body	opensea	Body-opensea		EPIC	No_enhancer	NA	4.73179	4.54016	1.75706	0.966834	0.961293	0.00554104	0.00733237	0.303281	5.6291e-05	0.0396135	no		rs200586648	17		-		-		na	na	na	na	na	na	na	na	na		-	-	-	-	-		NM_014444	TUBGCP4
cg08727311	1	24542899	R	II		IGR	opensea	IGR-opensea		450K and EPIC	No_enhancer	NA	0.0110961	4.54026	1.75734	0.53163	0.48245	0.0491801	0.0824187	0.480126	5.62732e-05	0.0396135	no					-		-		cg08727311	rs12568760	1	24592237	G	A	0.294939	2.3236e-12	yes		-	-	-	-	-		-	-
cg04610028	19	8464538	R	II	RAB11B	Body	shore	Body-shore	chr19:8464627-8465001	450K and EPIC	No_enhancer	NA	1.76657	4.53914	1.75434	0.904895	0.590671	0.314224	0.262242	2.15036	5.64671e-05	0.0396335	no		rs2967607	1		-		-		na	na	na	na	na	na	na	na	na		-	-	-	-	-		NM_004218	RAB11B
cg09737870	6	33036717	F	II	HLA-DPA1	Body	opensea	Body-opensea		450K and EPIC	No_enhancer	NA	2.97051	-4.53789	1.75102	0.879313	0.888788	-0.0094749	-0.0287306	-0.419923	5.66828e-05	0.0396762	no		rs35947638;rs537578968	0;47		-		-		na	na	na	na	na	na	na	na	na		-	-	-	-	-		NM_001242524	HLA-DPA1
cg00375983	1	19181390	R	II	TAS1R2	Body	island	Body-island	chr1:19180945-19181469	450K and EPIC	No_enhancer	NA	1.29432	-4.5378	1.75079	0.680953	0.727648	-0.0466947	-0.0523014	-0.35941	5.66979e-05	0.0396762	no		rs145050419;rs138816008	32;27		-		-		cg00375983	rs6426813	1	19204154	G	A	-0.120801	0.00482037	no		-	-	-	-	-		NM_152232	TAS1R2
cg25611796	8	61086268	F	I		IGR	island	IGR-island	chr8:61086125-61086327	450K and EPIC	No_enhancer	NA	4.85695	-4.53815	1.75172	0.964459	0.967539	-0.00308086	-0.00755082	-0.320738	5.66377e-05	0.0396762	no		rs559575389;rs574623549	2;36		-		-		cg25611796	rs1850970	8	61086321	T	C	0.137925	0.00127303	no		-	-	-	-	-		-	-
cg18372089	6	4610696	R	II	KU-MEL-3	TSS200	opensea	TSS200-opensea		EPIC	No_enhancer	ENSR00000192431	-1.96816	-4.53672	1.7479	0.167155	0.252284	-0.0851289	-0.120913	-1.21899	5.68865e-05	0.0396892	no		rs570071063	20		-		-		na	na	na	na	na	na	na	na	na		-	-	-	-	-		na	na
cg17970341	11	68139725	R	I	LRP5	Body	opensea	Body-opensea		450K and EPIC	No_enhancer	ENSR00000041223	3.15441	4.53679	1.7481	0.912746	0.8832	0.0295464	0.0440172	0.776438	5.68733e-05	0.0396892	no		rs369397070;rs112452798;rs572941598;rs111861475;rs111577865	42;34;21;13;2		-		-		cg17970341	rs8181502	11	68147556	A	G	-0.643636	7.72951e-65	yes		-	-	-	-	-		NM_002335	LRP5
cg07567572	19	49422196	R	II	NUCB1-AS1	TSS200	opensea	TSS200-opensea		EPIC	No_enhancer	ENSR00000110801	3.46473	4.53695	1.74853	0.924382	0.910398	0.0139842	0.0210484	0.389193	5.68453e-05	0.0396892	no		rs34975127;rs142698061	26;1		-		-		na	na	na	na	na	na	na	na	na		-	-	-	-	-		na	na
cg14530143	11	122179528	R	II		IGR	opensea	IGR-opensea		450K and EPIC	No_enhancer	NA	-1.23847	-4.5338	1.74013	0.284926	0.309729	-0.0248031	-0.0626671	-0.448837	5.73962e-05	0.040005	no					-		-		cg14530143	rs482449	11	122180828	T	C	0.631924	7.15513e-62	yes		-	-	-	-	-		-	-
cg08134680	1	38222311	R	II	EPHA10	Body	shelf	Body-shelf	chr1:38218190-38218977	450K and EPIC	No_enhancer	NA	-1.29902	-4.53231	1.73617	0.278846	0.297573	-0.0187271	-0.038429	-0.270029	5.76582e-05	0.0401476	no		rs74065262	20		-		-		cg08134680	rs653640	1	38221489	T	G	-0.357972	7.34983e-18	yes		-	-	-	-	-		NM_001099439	EPHA10
cg18036795	12	47344391	F	II		IGR	opensea	IGR-opensea		EPIC	No_enhancer	NA	1.7878	4.53118	1.73315	0.793883	0.761481	0.0324015	0.0413791	0.358305	5.78579e-05	0.0402467	no		rs546820626	1		-		-		na	na	na	na	na	na	na	na	na		-	-	-	-	-		-	-
cg14930690	6	28973828	R	II	ZNF311	TSS1500	opensea	TSS1500-opensea		450K and EPIC	No_enhancer	NA	0.523754	4.52968	1.72918	0.607581	0.577065	0.0305151	0.0652277	0.393797	5.81229e-05	0.0403909	no		rs542062436	2		-		-		cg14930690	rs62407613	6	29022371	T	C	-0.172308	5.43334e-05	no		-	-	-	-	-		NM_001010877	ZNF311
cg17795059	22	45704902	F	II	FAM118A	TSS1500	shore	TSS1500-shore	chr22:45705511-45706616	450K and EPIC	No_enhancer	NA	1.55884	4.52877	1.72676	0.762643	0.732853	0.0297894	0.0539585	0.412763	5.82847e-05	0.0404579	yes		rs559655195	12		-		-		cg17795059	rs1044742	22	45737290	G	A	-0.215014	4.23541e-07	no		-	-	-	-	-		NM_017911	FAM118A
cg02481528	20	43940307	R	II	RBPJL	Body	island	Body-island	chr20:43940306-43941111	450K and EPIC	No_enhancer	ENSR00000298619;ENSR00000137653	0.109892	4.52817	1.72515	0.540461	0.504903	0.0355581	0.0482972	0.280877	5.83925e-05	0.0404579	no		rs34866813	49		-		-		cg02481528	rs2743290	20	43931410	C	T	0.322655	1.27389e-14	yes		-	-	-	-	-		NM_014276	RBPJL
cg11826156	15	93351842	R	II		IGR	shore	IGR-shore	chr15:93352340-93353082	EPIC	No_enhancer	ENSR00000081318	0.49991	-4.52841	1.7258	0.563578	0.599112	-0.035534	-0.0587021	-0.350062	5.8349e-05	0.0404579	no		rs140959885;rs549373685;rs112506492	33;13;5		-		-		na	na	na	na	na	na	na	na	na		-	-	-	-	-		-	-
cg05092096	18	75104878	R	II		IGR	opensea	IGR-opensea		EPIC	No_enhancer	NA	3.91166	4.52688	1.72173	0.944251	0.932376	0.0118754	0.012434	0.299772	5.8622e-05	0.0405768	no					-		-		na	na	na	na	na	na	na	na	na		-	-	-	-	-		-	-
cg24341770	6	105148882	F	II		IGR	opensea	IGR-opensea		450K and EPIC	No_enhancer	NA	0.51163	4.52624	1.72002	0.595562	0.581307	0.0142546	0.0618167	0.370977	5.8737e-05	0.0406162	no					-		-		cg24341770	rs72990858	6	105147784	A	G	-0.118116	0.00585673	no		-	-	-	-	-		-	-
cg09428340	6	163570371	F	I	PACRG	Body	island	Body-island	chr6:163570162-163570814	450K and EPIC	No_enhancer	NA	0.129759	-4.52328	1.71215	0.452494	0.566217	-0.113723	-0.205464	-1.26488	5.92708e-05	0.0407156	yes		rs76592503;rs540469616	18;51		-		-		cg09428340	rs10945873	6	163570292	A	T	0.820156	2.6888e-133	yes		-	-	-	-	-		NM_001080379	PACRG
cg20855001	13	114761326	R	I	RASA3	Body	shelf	Body-shelf	chr13:114764353-114764622	450K and EPIC	No_enhancer	NA	2.65913	4.52448	1.71533	0.878241	0.851547	0.0266938	0.0297639	0.367692	5.90544e-05	0.0407156	no		rs192016049;rs554724148	43;11		-		-		cg20855001	rs9796106	13	114746337	T	C	0.699767	4.59381e-81	yes		-	-	-	-	-		NM_007368	RASA3
cg18435000	12	249109	F	II	IQSEC3	Body	shore	Body-shore	chr12:247455-248501	450K and EPIC	No_enhancer	ENSR00000360830	0.186954	4.52407	1.71425	0.560999	0.513328	0.0476703	0.0519574	0.303442	5.91276e-05	0.0407156	no		rs185263462	43		-		-		cg18435000	rs11061622	12	249007	A	G	0.310308	1.38636e-13	yes		-	-	-	-	-		NM_015232	IQSEC3
cg02743437	6	37606804	F	II	MDGA1	Body	opensea	Body-opensea		EPIC	No_enhancer	ENSR00000407533	0.800382	4.52328	1.71214	0.7869	0.500427	0.286473	0.223285	1.55476	5.92711e-05	0.0407156	no		rs115077966;rs10947686;rs11753500;rs548298673	0;1;23;34		-		-		na	na	na	na	na	na	na	na	na		-	-	-	-	-		NM_153487	MDGA1
cg25667734	8	73942591	F	II	TERF1	Body	opensea	Body-opensea		EPIC	No_enhancer	NA	2.72467	-4.52387	1.71373	0.826208	0.888461	-0.0622527	-0.0321566	-0.410772	5.91629e-05	0.0407156	no		rs533827129;rs188011159;rs576926318;rs570512700;rs562567411	0;1;10;40;42		-		-		na	na	na	na	na	na	na	na	na		-	-	-	-	-		NM_003218	TERF1
cg00315487	3	44906755	F	II	TMEM42	3'UTR	shelf	3'UTR-shelf	chr3:44902959-44903623	450K and EPIC	No_enhancer	NA	0.159676	-4.52422	1.71465	0.501383	0.544455	-0.0430715	-0.0542413	-0.315353	5.91007e-05	0.0407156	no		rs141795699	18		-		-		cg00315487	rs10514710	3	44883971	A	G	-0.308445	1.96864e-13	yes		-	-	-	-	-		NM_144638	TMEM42
cg21433848	12	96027586	R	II		IGR	opensea	IGR-opensea		EPIC	Enhancer	ENSR00000055913	-0.498462	-4.52319	1.7119	0.36749	0.448522	-0.0810318	-0.0905468	-0.549864	5.92876e-05	0.0407156	no					-		-		na	na	na	na	na	na	na	na	na		-	-	-	-	-		-	-
cg17809791	17	75686642	R	II		IGR	opensea	IGR-opensea		EPIC	No_enhancer	ENSR00000378025;ENSR00000098776	-1.10441	4.52274	1.71072	0.342879	0.304231	0.0386488	0.0727029	0.468948	5.93679e-05	0.0407308	yes		rs576620396;rs146851965	51;5		-		-		na	na	na	na	na	na	na	na	na		-	-	-	-	-		-	-
cg08924113	12	27497913	R	II	ARNTL2	Body	opensea	Body-opensea		EPIC	No_enhancer	ENSR00000050141	3.0118	-4.52228	1.7095	0.842728	0.894855	-0.0521265	-0.113592	-1.23203	5.94514e-05	0.0407481	no		rs1037923;rs11832928	5;4		-		-		na	na	na	na	na	na	na	na	na		-	-	-	-	-		NM_001248002	ARNTL2
cg18947553	1	227747468	R	I		IGR	island	IGR-island	chr1:227747213-227747575	450K and EPIC	No_enhancer	NA	-0.0545909	4.52087	1.70574	0.547597	0.453413	0.0941847	0.113183	0.669313	5.97086e-05	0.0408844	yes					-		-		cg18947553	rs4653856	1	227753072	C	T	-0.183893	1.61719e-05	no		-	-	-	-	-		-	-
cg18194655	3	58400105	R	II	PXK	Body	opensea	Body-opensea		450K and EPIC	No_enhancer	NA	2.30586	-4.51972	1.70269	0.82289	0.826734	-0.00384403	-0.05957	-0.611305	5.99182e-05	0.0409826	no		rs368092865;rs573065550	48;4		-		-		cg18194655	rs1126735	3	58413408	G	A	0.35581	1.19303e-17	yes		-	-	-	-	-		NM_017771	PXK
cg05245094	16	85669572	F	II	KIAA0182	5'UTR	shore	5'UTR-shore	chr16:85670134-85670349	450K and EPIC	No_enhancer	ENSR00000089045	2.1785	4.51944	1.70195	0.835537	0.805009	0.0305276	0.0443894	0.46349	5.9969e-05	0.0409826	no		rs575450008;rs1974867;rs8045884	14;32;49		-		-		cg05245094	rs1974866	16	85669496	A	G	0.325509	7.22113e-15	yes		-	-	-	-	-		na	na
cg02141929	16	56681544	F	II		IGR	shelf	IGR-shelf	chr16:56677120-56677598	450K and EPIC	No_enhancer	NA	1.21004	-4.51786	1.69774	0.678593	0.708754	-0.0301611	-0.0629266	-0.41791	6.02595e-05	0.041101	no		rs569164996;rs184274064;rs12932184	8;12;44		-		-		cg02141929	rs75135683	16	56681543	T	C	-0.561397	2.04135e-46	yes		-	-	-	-	-		-	-
cg20303724	17	21792854	R	II		IGR	opensea	IGR-opensea		450K and EPIC	No_enhancer	NA	-0.100542	4.51817	1.69856	0.513838	0.462375	0.0514633	0.0559125	0.324123	6.02026e-05	0.041101	no		rs530894984;rs565558628;rs564054110;rs369450489;rs190854989	49;48;39;3;1		-		-		cg20303724	rs151338252	17	21808543	C	T	0.13857	0.00120715	no		-	-	-	-	-		-	-
cg12378722	13	45492232	F	I		IGR	opensea	IGR-opensea		450K and EPIC	Enhancer	ENSR00000062222	-3.29393	-4.51706	1.69561	0.0758211	0.124134	-0.0483132	-0.0715775	-1.3052	6.04071e-05	0.0411616	yes		rs561761807	37		-		-		cg12378722	rs73179655	13	45492138	T	G	0.165213	0.000109919	no		-	-	-	-	-		-	-
cg10721492	3	5163360	R	II	ARL8B	TSS1500	shore	TSS1500-shore	chr3:5163838-5164540	450K and EPIC	No_enhancer	NA	0.637136	4.51669	1.69463	0.645902	0.582172	0.06373	0.0846571	0.513415	6.04751e-05	0.0411678	no		rs545375616;rs565480447	39;23		-		-		cg10721492	rs7645273	3	5153010	G	T	0.130496	0.00231218	no		-	-	-	-	-		NM_018184	ARL8B
cg17218064	19	35940563	R	I	FFAR2	TSS200	opensea	TSS200-opensea		EPIC	No_enhancer	ENSR00000109016	3.72109	-4.51509	1.69037	0.912685	0.937476	-0.0247908	-0.0247555	-0.503155	6.07719e-05	0.0413298	no		rs554753987;rs568143409;rs191849551;rs553459353;rs573482916	41;30;25;24;2		-		-		na	na	na	na	na	na	na	na	na		-	-	-	-	-		NM_005306	FFAR2
cg26565737	5	10334672	F	II		IGR	shore	IGR-shore	chr5:10333222-10334101	450K and EPIC	No_enhancer	NA	2.75795	-4.51319	1.68532	0.852668	0.881489	-0.0288211	-0.0273429	-0.338096	6.11251e-05	0.0415296	no		rs551401200;rs571166561	6;46		-		-		cg26565737	rs75911880	5	10308748	T	C	0.103234	0.0161067	no		-	-	-	-	-		-	-
cg06661630	18	213698	F	II	USP14	3'UTR	opensea	3'UTR-opensea		EPIC	No_enhancer	NA	0.326143	-4.51223	1.68278	0.506504	0.58672	-0.0802161	-0.116712	-0.690838	6.1304e-05	0.0415705	no		rs189092697;rs558768838;rs369246343	0;6;39		-		-		na	na	na	na	na	na	na	na	na		-	-	-	-	-		NM_005151	USP14
cg03962867	18	59403513	R	II		IGR	opensea	IGR-opensea		EPIC	Enhancer	NA	0.240284	4.51234	1.68305	0.545398	0.537912	0.00748596	0.0638135	0.379754	6.12846e-05	0.0415705	no		rs186620396	1		-		-		na	na	na	na	na	na	na	na	na		-	-	-	-	-		-	-
cg26886427	19	11039540	R	I	C19orf52	1stExon	island	1stExon-island	chr19:11038956-11040285	450K and EPIC	No_enhancer	ENSR00000107110	-5.06717	-4.51003	1.67691	0.0255249	0.0323435	-0.00681856	-0.0094344	-0.485998	6.17181e-05	0.0417705	no		rs144797438	36		-		-		cg26886427	rs62131840	19	11088204	T	C	-0.0747955	0.0816248	no		-	-	-	-	-		NM_138358	C19orf52
cg02889558	16	11275479	R	II	CLEC16A	3'UTR	shelf	3'UTR-shelf	chr16:11272246-11272503	EPIC	No_enhancer	NA	4.12126	4.51017	1.67729	0.949967	0.942303	0.00766379	0.00955592	0.275531	6.16917e-05	0.0417705	no		rs200713630;rs192927133	46;31		-		-		na	na	na	na	na	na	na	na	na		-	-	-	-	-		NM_001243403	CLEC16A
cg22822044	16	85376274	R	II		IGR	opensea	IGR-opensea		EPIC	No_enhancer	ENSR00000373598	0.76766	4.50922	1.67476	0.738698	0.543991	0.194707	0.180421	1.15912	6.1871e-05	0.0418335	no		rs553938552;rs573217190;rs78621051	44;41;1		-		-		na	na	na	na	na	na	na	na	na		-	-	-	-	-		-	-
cg06161010	1	112607098	F	II		IGR	opensea	IGR-opensea		EPIC	No_enhancer	NA	-0.817751	4.50888	1.67387	0.42521	0.327414	0.0977964	0.123789	0.777847	6.1934e-05	0.0418357	no		rs573861214;rs542833656;rs559723929	1;15;28		-		-		na	na	na	na	na	na	na	na	na		-	-	-	-	-		-	-
cg01864029	20	19235952	R	II	LOC100130264	Body	opensea	Body-opensea		EPIC	No_enhancer	NA	3.17895	4.50796	1.67143	0.950002	0.798171	0.151831	0.13264	2.02622	6.21083e-05	0.0419069	no		rs73124843	1		-		-		na	na	na	na	na	na	na	na	na		-	-	-	-	-		NR_024564	LOC100130264
cg17267335	7	64790858	F	II		IGR	opensea	IGR-opensea		EPIC	No_enhancer	NA	3.00157	-4.5077	1.67072	0.874164	0.894805	-0.0206408	-0.039429	-0.53691	6.21589e-05	0.0419069	yes		rs567914859	32		-		-		na	na	na	na	na	na	na	na	na		-	-	-	-	-		-	-
cg19351838	12	132333341	R	II	MMP17	Body	shore	Body-shore	chr12:132334377-132334786	450K and EPIC	No_enhancer	NA	2.04843	4.50674	1.66818	0.820438	0.792911	0.0275263	0.0382643	0.367964	6.23405e-05	0.0419888	no		rs569968576;rs562700551	51;5		-		-		cg19351838	rs10751704	12	132335963	T	G	-0.487661	8.75243e-34	yes		-	-	-	-	-		NM_016155	MMP17
cg16935517	10	11577115	R	II	USP6NL	Body	opensea	Body-opensea		EPIC	No_enhancer	NA	3.62672	-4.50516	1.66398	0.870376	0.936198	-0.0658225	-0.117442	-1.44145	6.26413e-05	0.0421509	no		rs12217167;rs12218410;rs528720931	30;16;1		-		-		na	na	na	na	na	na	na	na	na		-	-	-	-	-		NM_001080491	USP6NL
cg02216498	1	93790293	R	II	LOC100131564	ExonBnd	opensea	ExonBnd-opensea		EPIC	No_enhancer	ENSR00000009918	3.00788	4.50292	1.65803	0.927064	0.835158	0.0919062	0.111598	1.40498	6.30712e-05	0.0423588	no		rs536668954;rs533800924;rs555658641;rs11164905	45;41;25;1		-		-		na	na	na	na	na	na	na	na	na		-	-	-	-	-		NR_034089	LOC100131564
cg18167585	8	1404347	R	II		IGR	shore	IGR-shore	chr8:1404884-1405094	450K and EPIC	No_enhancer	NA	2.61508	-4.50319	1.65874	0.840455	0.865666	-0.0252117	-0.0539488	-0.64847	6.30194e-05	0.0423588	yes		rs77895269;rs542172643;rs555500751;rs189221767;rs544311304	35;28;24;19;15		-		-		cg18167585	rs7009246	8	1406727	A	T	0.728645	5.53681e-91	yes		-	-	-	-	-		-	-
cg14178347	7	158282745	R	II	PTPRN2	Body	island	Body-island	chr7:158282214-158283382	450K and EPIC	No_enhancer	NA	2.3333	-4.50201	1.65561	0.821568	0.840814	-0.0192456	-0.0328632	-0.342348	6.32469e-05	0.0424361	no					-		-		cg14178347	rs10233113	7	158315130	A	G	-0.204062	1.62919e-06	no		-	-	-	-	-		NM_130842	PTPRN2
cg07029975	10	78996803	R	II	KCNMA1	Body	opensea	Body-opensea		450K and EPIC	No_enhancer	NA	2.54532	-4.50081	1.65243	0.798172	0.879432	-0.0812595	-0.0474379	-0.567204	6.34782e-05	0.0425099	no		rs568626971;rs186607695	46;20		-		-		cg07029975	rs34500161	10	78999633	C	T	-0.651099	8.49013e-67	yes		-	-	-	-	-		NM_001271519	KCNMA1
cg15541040	2	3486749	F	II		IGR	opensea	IGR-opensea		450K and EPIC	No_enhancer	NA	3.99614	-4.50087	1.65257	0.929963	0.946104	-0.0161413	-0.0201289	-0.495367	6.34677e-05	0.0425099	no		rs186915313	14		-		-		cg15541040	rs13003061	2	3482722	T	C	-0.804662	1.38594e-124	yes		-	-	-	-	-		-	-
cg02867670	10	101127092	F	II	CNNM1	Body	opensea	Body-opensea		EPIC	No_enhancer	NA	3.81292	-4.50004	1.65037	0.923158	0.939016	-0.0158584	-0.0162789	-0.356867	6.36281e-05	0.0425695	no		rs182619791	42		-		-		na	na	na	na	na	na	na	na	na		-	-	-	-	-		NM_020348	CNNM1
cg27472221	4	79574981	R	II		IGR	opensea	IGR-opensea		450K and EPIC	No_enhancer	NA	-0.522139	-4.49676	1.64166	0.350603	0.45508	-0.104478	-0.150807	-0.927328	6.42683e-05	0.0429569	no		rs533634872	51		-		-		cg27472221	rs11733032	4	79560227	A	G	0.809605	2.81642e-127	yes		rs12643488	28837	7.46562e-07	0.901496	-0.14369		-	-
cg08118333	7	66138385	R	II		IGR	opensea	IGR-opensea		EPIC	No_enhancer	ENSR00000212997	-1.74479	-4.49525	1.63764	0.211661	0.251437	-0.0397759	-0.0660694	-0.563736	6.45654e-05	0.0431143	no		rs557687421;rs181049465	49;23		-		-		na	na	na	na	na	na	na	na	na		-	-	-	-	-		-	-
cg08721112	1	146553807	R	II		IGR	shore	IGR-shore	chr1:146552328-146552577	450K and EPIC	No_enhancer	NA	0.46537	-4.4948	1.63646	0.530263	0.610932	-0.0806684	-0.0618714	-0.367887	6.46528e-05	0.0431294	no		rs587752242;rs116184922;rs587684147	49;23;19		yes		-		cg08721112	rs1969869	1	146510112	T	G	0.186245	1.25267e-05	no		-	-	-	-	-		-	-
cg16789104	17	46507777	R	I	SKAP1	TSS200	island	TSS200-island	chr17:46507344-46507778	450K and EPIC	No_enhancer	ENSR00000095307	-0.364757	4.49451	1.63568	0.478057	0.411268	0.066789	0.0631153	0.370931	6.47111e-05	0.0431294	yes					-		-		cg16789104	rs55912545	17	46487324	C	A	-0.441775	2.40092e-27	yes		-	-	-	-	-		NM_001075099	SKAP1
cg18502142	7	96622709	F	I	DLX6AS	Body	opensea	Body-opensea		450K and EPIC	No_enhancer	ENSR00000215468	-3.31542	-4.49261	1.63064	0.0696743	0.11193	-0.0422557	-0.0347199	-0.607854	6.50868e-05	0.0433385	no		rs555774387;rs2240293;rs534709812	1;11;37		-		-		na	na	na	na	na	na	na	na	na		-	-	-	-	-		na	na
cg02570061	5	179051583	R	II	HNRNPH1	TSS1500	island	TSS1500-island	chr5:179049815-179051611	450K and EPIC	No_enhancer	NA	-3.17632	4.49112	1.62667	0.124188	0.0880969	0.0360911	0.0380896	0.571794	6.53838e-05	0.0434694	no		rs4078141;rs572772341	47;40		-		-		cg02570061	rs4563584	5	179049329	A	G	0.512142	1.22099e-37	yes		-	-	-	-	-		NM_005520	HNRNPH1
cg24638722	8	105509494	R	II	LRP12	Body	opensea	Body-opensea		450K and EPIC	No_enhancer	NA	0.626425	-4.491	1.62636	0.588366	0.616846	-0.0284793	-0.0712877	-0.431589	6.54075e-05	0.0434694	yes		rs146849446;rs140650766;rs564623809	17;5;1		-		-		cg24638722	rs13282051	8	105475648	C	T	0.0883417	0.0396044	no		-	-	-	-	-		NM_013437	LRP12
cg21126707	12	81111012	F	II	MYF5	1stExon	island	1stExon-island	chr12:81110725-81111126	450K and EPIC	No_enhancer	ENSR00000054570	1.19798	4.49032	1.62454	0.736583	0.666674	0.0699098	0.0681991	0.456181	6.55441e-05	0.0435189	yes		rs151268139;rs145853686	6;37		-		yes		cg21126707	rs11114574	12	81094063	A	G	0.112621	0.00862308	no		-	-	-	-	-		na	na
cg08861261	16	10716866	F	II		IGR	opensea	IGR-opensea		EPIC	No_enhancer	NA	3.80511	-4.48964	1.62275	0.921598	0.938844	-0.0172465	-0.0206965	-0.45651	6.56785e-05	0.0435669	no		rs114342548;rs140722931;rs76087578;rs8054863	7;23;24;27		-		-		na	na	na	na	na	na	na	na	na		-	-	-	-	-		-	-
cg02730299	5	95047004	R	II		IGR	opensea	IGR-opensea		450K and EPIC	No_enhancer	ENSR00000184189	3.07082	4.48873	1.62033	0.908556	0.881451	0.0271057	0.0260845	0.414002	6.58619e-05	0.0436472	no		rs11135430;rs11135431;rs578259089	23;13;2		-		-		na	na	na	na	na	na	na	na	na		-	-	-	-	-		-	-
cg00399295	16	29813630	F	II	KIF22	Body	shelf	Body-shelf	chr16:29816247-29817272	450K and EPIC	No_enhancer	NA	0.827295	-4.48798	1.61834	0.607499	0.659032	-0.0515331	-0.0605878	-0.378179	6.6012e-05	0.0437053	no		rs149832588;rs576733473	32;47		-		-		cg00399295	rs34286592	16	29820480	T	C	0.393864	1.35631e-21	yes		-	-	-	-	-		NM_001256269	KIF22
cg03399183	11	73310062	F	II	FAM168A	TSS1500	shore	TSS1500-shore	chr11:73308799-73309500	EPIC	No_enhancer	ENSR00000041894	0.0720136	4.48749	1.61704	0.533448	0.498688	0.0347609	0.0809866	0.472603	6.61107e-05	0.0437293	no		rs565699800;rs150533052;rs534563445	4;28;51		-		-		na	na	na	na	na	na	na	na	na		-	-	-	-	-		NM_015159	FAM168A
cg11067347	4	2404208	F	II	ZFYVE28	Body	shelf	Body-shelf	chr4:2401507-2401759	EPIC	No_enhancer	ENSR00000164952	-4.18555	-4.48686	1.61536	0.0403375	0.0650609	-0.0247234	-0.0247852	-0.788421	6.62383e-05	0.0437724	no		rs573422099	39		-		-		na	na	na	na	na	na	na	na	na		-	-	-	-	-		NM_001172657	ZFYVE28
cg18694169	6	28227079	R	I	NKAPL	TSS200	island	TSS200-island	chr6:28226979-28227483	450K and EPIC	No_enhancer	NA	-0.685081	4.48579	1.61252	0.413592	0.365321	0.0482704	0.0642326	0.396166	6.64547e-05	0.0438327	yes		rs532840022;rs549955104;rs569719397	22;21;20		-		yes		cg18694169	rs1778484	6	28240798	G	A	-0.210114	7.80776e-07	no		-	-	-	-	-		NM_001007531	NKAPL
cg11025681	12	121020160	R	II	POP5	TSS1500	shore	TSS1500-shore	chr12:121018728-121019369	EPIC	No_enhancer	ENSR00000363874	-0.492796	4.4859	1.61282	0.44126	0.39986	0.0413996	0.0707419	0.420753	6.64323e-05	0.0438327	no					-		-		na	na	na	na	na	na	na	na	na		-	-	-	-	-		NM_015918	POP5
cg12528713	4	81187605	R	I	FGF5	TSS200	island	TSS200-island	chr4:81187494-81187913	450K and EPIC	No_enhancer	NA	-4.17396	-4.48454	1.60919	0.0465195	0.0576047	-0.0110851	-0.0146663	-0.421625	6.67095e-05	0.0439181	no		rs548106980;rs34246130;rs539426640;rs549877112	37;20;14;1		-		-		cg12528713	rs35662177	4	81205193	A	G	-0.14586	0.000651298	no		-	-	-	-	-		NM_004464	FGF5
cg13666317	18	77289526	R	II		IGR	shore	IGR-shore	chr18:77289018-77289464	EPIC	No_enhancer	NA	4.25417	4.48484	1.61001	0.955859	0.945516	0.010343	0.00966227	0.302947	6.66472e-05	0.0439181	no		rs73969938;rs138158657	44;31		-		-		na	na	na	na	na	na	na	na	na		-	-	-	-	-		-	-
cg20192997	11	117696015	F	II	FXYD2	Body	opensea	Body-opensea		450K and EPIC	No_enhancer	ENSR00000045537	-2.33385	4.48403	1.60786	0.172098	0.165819	0.00627946	0.0458813	0.466045	6.68115e-05	0.0439439	no					-		-		cg20192997	rs496371	11	117722715	T	C	0.130486	0.00231397	no		-	-	-	-	-		NM_021603	FXYD2
cg27329091	2	213698049	F	II		IGR	island	IGR-island	chr2:213696349-213698050	450K and EPIC	No_enhancer	NA	3.00405	4.48292	1.6049	0.91819	0.85838	0.05981	0.0547654	0.865478	6.70393e-05	0.0440515	no		rs564604676	18		-		yes		cg27329091	rs62188036	2	213696790	G	C	-0.175238	4.0282e-05	no		-	-	-	-	-		-	-
cg05767088	10	125613691	F	II	CPXM2	Body	shelf	Body-shelf	chr10:125617057-125617329	EPIC	No_enhancer	NA	2.56387	4.4816	1.60141	0.864068	0.846255	0.0178133	0.0383519	0.467368	6.73085e-05	0.0440515	no		rs77462217;rs75244023;rs74162956;rs557437594	1;4;29;44		-		-		na	na	na	na	na	na	na	na	na		-	-	-	-	-		NM_198148	CPXM2
cg01667317	20	17612225	R	II	RRBP1	Body	opensea	Body-opensea		EPIC	No_enhancer	NA	1.27023	4.48185	1.60206	0.711856	0.699145	0.0127104	0.0550101	0.414341	6.72582e-05	0.0440515	no		rs530790845;rs543356638	24;19		-		-		na	na	na	na	na	na	na	na	na		-	-	-	-	-		NM_001042576	RRBP1
cg24688942	11	6256787	F	II	FAM160A2	TSS1500	shore	TSS1500-shore	chr11:6255768-6256179	450K and EPIC	No_enhancer	ENSR00000036265	-1.81369	4.48205	1.60258	0.236785	0.215044	0.021742	0.0513342	0.415884	6.72176e-05	0.0440515	yes		rs183282515	42		-		-		cg24688942	rs1876826	11	6251122	A	G	0.452031	1.05911e-28	yes		-	-	-	-	-		NM_032127	FAM160A2
cg00432840	19	710187	F	I	PALM	Body	shore	Body-shore	chr19:709129-709990	EPIC	Enhancer	NA	-1.64332	-4.48199	1.60244	0.206779	0.27167	-0.0648917	-0.0741669	-0.591589	6.72289e-05	0.0440515	no		rs539542508;rs557846838;rs528380248;rs115149931	0;8;10;14		-		-		na	na	na	na	na	na	na	na	na		-	-	-	-	-		NM_001040134	PALM
cg08799507	12	106153067	F	II		IGR	opensea	IGR-opensea		EPIC	No_enhancer	NA	1.15106	-4.48139	1.60084	0.656277	0.706976	-0.0506982	-0.0808815	-0.536413	6.73524e-05	0.0440515	no		rs190113513;rs115037893	6;11		-		-		na	na	na	na	na	na	na	na	na		-	-	-	-	-		-	-
cg14111859	1	213163304	F	II	VASH2	3'UTR	opensea	3'UTR-opensea		EPIC	No_enhancer	NA	3.29482	4.47951	1.59584	0.914647	0.901123	0.0135239	0.0231752	0.420446	6.774e-05	0.0441928	no		rs546851549	31		-		-		na	na	na	na	na	na	na	na	na		-	-	-	-	-		NM_024749	VASH2
cg25163076	22	18531591	R	II		IGR	shore	IGR-shore	chr22:18531215-18531504	450K and EPIC	No_enhancer	ENSR00000143624	2.70884	-4.47959	1.59606	0.840484	0.87969	-0.0392066	-0.0446787	-0.548576	6.77232e-05	0.0441928	yes		rs141968473	35		-		-		cg25163076	rs450703	22	18522098	G	A	-0.29946	1.03152e-12	yes		-	-	-	-	-		-	-
cg01444572	16	87217564	R	II		IGR	opensea	IGR-opensea		EPIC	No_enhancer	NA	3.1285	-4.47942	1.59562	0.888687	0.902063	-0.0133763	-0.0200108	-0.312979	6.77577e-05	0.0441928	no					-		-		na	na	na	na	na	na	na	na	na		-	-	-	-	-		-	-
cg15099347	8	71334579	R	II		IGR	opensea	IGR-opensea		EPIC	Enhancer	NA	3.26164	4.47815	1.59225	0.941639	0.843135	0.098504	0.112568	1.49217	6.80198e-05	0.0443225	no		rs111762104	1		-		-		na	na	na	na	na	na	na	na	na		-	-	-	-	-		-	-
cg12835820	5	54045924	F	II		IGR	opensea	IGR-opensea		EPIC	No_enhancer	NA	3.69623	4.47761	1.59081	0.935249	0.922913	0.0123368	0.0128674	0.285855	6.81328e-05	0.0443549	no		rs564217530;rs572804717;rs16883417	9;26;41		-		-		na	na	na	na	na	na	na	na	na		-	-	-	-	-		-	-
cg00560072	1	61750543	F	II	NFIA	Body	opensea	Body-opensea		450K and EPIC	No_enhancer	NA	1.24803	4.47578	1.58594	0.717248	0.691292	0.0259558	0.0600596	0.439365	6.85147e-05	0.0445621	no		rs530944921;rs543581833;rs564904180	35;46;47		-		-		na	na	na	na	na	na	na	na	na		-	-	-	-	-		NM_005595	NFIA
cg24742599	20	52780980	F	II	CYP24A1	ExonBnd	opensea	ExonBnd-opensea		EPIC	No_enhancer	NA	3.76897	4.47523	1.5845	0.938194	0.926411	0.0117831	0.0150169	0.332217	6.86283e-05	0.0445769	no		rs528653327;rs552082262	15;26		-		-		na	na	na	na	na	na	na	na	na		-	-	-	-	-		NM_000782	CYP24A1
cg06051526	11	70309475	R	II		IGR	shore	IGR-shore	chr11:70309696-70310121	EPIC	No_enhancer	NA	4.0936	4.47506	1.58403	0.951663	0.938908	0.0127554	0.0132798	0.384893	6.86648e-05	0.0445769	no		rs537322915	9		-		-		na	na	na	na	na	na	na	na	na		-	-	-	-	-		-	-
cg26855244	17	25410627	R	II		IGR	opensea	IGR-opensea		EPIC	Enhancer	NA	2.35645	-4.47438	1.58223	0.825869	0.842512	-0.0166436	-0.0275002	-0.288181	6.88074e-05	0.0446281	no		rs192708829;rs147956334;rs539240462	51;50;2		-		-		na	na	na	na	na	na	na	na	na		-	-	-	-	-		-	-
cg09215928	12	109670206	R	II	ACACB	Body	opensea	Body-opensea		EPIC	No_enhancer	NA	3.03644	-4.47361	1.58019	0.86774	0.902085	-0.0343453	-0.0388611	-0.549004	6.8969e-05	0.0446915	no		rs561129996	31		-		-		na	na	na	na	na	na	na	na	na		-	-	-	-	-		NM_001093	ACACB
cg22549041	15	75019251	F	I	CYP1A1	TSS1500	island	TSS1500-island	chr15:75018186-75019336	450K and EPIC	Enhancer	NA	0.460468	4.47262	1.57756	0.640749	0.535732	0.105017	0.109889	0.66581	6.9177e-05	0.0447374	yes		rs3809585;rs36074335	38;43		-		yes		cg22549041	rs2470893	15	75019449	T	C	0.350702	3.69083e-17	yes		-	-	-	-	-		na	na
cg14964746	20	29625838	R	II	FRG1BP	Body	opensea	Body-opensea		EPIC	No_enhancer	NA	0.504622	-4.47206	1.57607	0.494916	0.640608	-0.145692	-0.161469	-0.986192	6.92953e-05	0.0447374	no		rs555570006;rs75736243;rs75914051;rs62198353	27;23;8;2		-		-		na	na	na	na	na	na	na	na	na		-	-	-	-	-		na	na
cg24590093	10	8125599	F	I		IGR	opensea	IGR-opensea		450K and EPIC	No_enhancer	NA	3.14353	4.47212	1.57625	0.911929	0.880848	0.031081	0.0483399	0.848503	6.92812e-05	0.0447374	no		rs3814676;rs554323149;rs569551291	6;21;28		-		-		cg24590093	rs3814676	10	8125605	T	C	-0.729601	2.47313e-91	yes		-	-	-	-	-		-	-
cg12670295	11	129150579	F	II		IGR	shore	IGR-shore	chr11:129148497-129149917	EPIC	No_enhancer	NA	1.36991	4.47259	1.5775	0.743291	0.703061	0.0402298	0.0642654	0.485383	6.91822e-05	0.0447374	no		rs188611749;rs549345650	27;46		-		-		na	na	na	na	na	na	na	na	na		-	-	-	-	-		-	-
cg02793415	12	5021087	F	II	KCNA1	Body	island	Body-island	chr12:5018585-5021171	450K and EPIC	No_enhancer	NA	3.47949	4.47108	1.57349	0.934608	0.902378	0.0322294	0.0283144	0.538086	6.95012e-05	0.0447878	no					-		yes		cg02793415	rs1048500	12	5021228	C	T	-0.177886	3.06081e-05	no		-	-	-	-	-		NM_000217	KCNA1
cg15542713	1	42385581	R	II	HIVEP3	TSS1500	shore	TSS1500-shore	chr1:42383640-42384003	450K and EPIC	No_enhancer	NA	2.55442	4.47134	1.57417	0.873477	0.837823	0.035654	0.042002	0.517491	6.94472e-05	0.0447878	no		rs12083682	1		-		-		cg15542713	rs7554964	1	42378229	T	C	-0.318545	2.85485e-14	yes		-	-	-	-	-		NR_038261	HIVEP3
cg00055052	16	4409748	R	II	CORO7	Body	opensea	Body-opensea		450K and EPIC	No_enhancer	NA	2.01595	4.47034	1.57152	0.824098	0.784669	0.0394293	0.0351191	0.333731	6.96585e-05	0.0448479	no		rs529855498;rs549858879;rs183731329	32;25;8		-		-		cg00055052	rs9932461	16	4454170	A	G	0.611585	5.17642e-57	yes		-	-	-	-	-		NM_001201473	CORO7
cg07465431	13	113783975	R	II	F10	Body	island	Body-island	chr13:113783886-113784702	450K and EPIC	No_enhancer	NA	1.93743	4.46959	1.56953	0.818177	0.772008	0.0461694	0.0600617	0.529413	6.98181e-05	0.0448682	yes		rs200128715	23		-		-		cg07465431	rs3211736	13	113783990	T	C	0.208271	9.79031e-07	no		-	-	-	-	-		NM_000504	F10
cg27459981	16	74734571	F	II	MLKL	5'UTR	island	5'UTR-island	chr16:74734152-74734572	450K and EPIC	No_enhancer	ENSR00000087904	-3.23133	-4.46973	1.56991	0.0636016	0.149585	-0.0859833	-0.0904823	-1.50319	6.97877e-05	0.0448682	yes					-		-		cg27459981	rs4402594	16	74701360	T	C	-0.124118	0.0037701	no		-	-	-	-	-		NM_152649	MLKL
cg07229893	4	1645950	F	II	FAM53A	Body	island	Body-island	chr4:1645886-1646324	450K and EPIC	No_enhancer	NA	3.84574	4.46842	1.56642	0.941906	0.92962	0.0122857	0.0123725	0.297631	7.00675e-05	0.044946	no		rs563668707;rs190806972	4;10		-		-		cg07229893	rs7654866	4	1636498	A	G	-0.189402	8.84512e-06	no		-	-	-	-	-		NM_001174070	FAM53A
cg21630843	4	108744891	R	II	SGMS2	TSS1500	shore	TSS1500-shore	chr4:108745829-108746535	450K and EPIC	No_enhancer	NA	2.71577	-4.46856	1.56679	0.849649	0.872353	-0.0227036	-0.0613179	-0.676244	7.00381e-05	0.044946	no		rs187690691;rs34192302	14;2		-		-		na	na	na	na	na	na	na	na	na		-	-	-	-	-		NM_001136258	SGMS2
cg14620264	17	15787086	F	II		IGR	opensea	IGR-opensea		EPIC	Enhancer	ENSR00000091683	3.65723	-4.46803	1.56539	0.911377	0.933904	-0.0225267	-0.0236603	-0.466149	7.01508e-05	0.0449583	no		rs1797463	1		-		-		na	na	na	na	na	na	na	na	na		-	-	-	-	-		-	-
cg07230209	1	89164037	R	II	PKN2	Body	opensea	Body-opensea		EPIC	No_enhancer	NA	-1.86649	-4.4667	1.56187	0.201379	0.230501	-0.0291217	-0.0508029	-0.445468	7.04352e-05	0.0450581	no		rs74849156;rs59046744;rs552716917	37;21;19		-		-		na	na	na	na	na	na	na	na	na		-	-	-	-	-		NM_006256	PKN2
cg20949342	13	20969084	R	II		IGR	island	IGR-island	chr13:20968851-20969220	450K and EPIC	No_enhancer	NA	-0.223262	-4.46694	1.56249	0.439425	0.475906	-0.0364805	-0.0390426	-0.227434	7.03846e-05	0.0450581	no		rs138378185;rs557234632	34;25		-		-		cg20949342	rs9552155	13	20936101	T	A	-0.152891	0.000349476	no		-	-	-	-	-		-	-
cg06875255	2	71787827	F	II	DYSF	Body	island	Body-island	chr2:71787430-71787897	450K and EPIC	No_enhancer	NA	1.44113	-4.46612	1.56032	0.697721	0.749299	-0.0515775	-0.057705	-0.423218	7.05602e-05	0.0450783	no		rs191791076	2		-		-		cg06875255	rs6737150	2	71786153	T	C	0.317741	3.33819e-14	yes		-	-	-	-	-		NM_001130977	DYSF
cg26636054	16	10913704	F	II	FAM18A	TSS1500	shore	TSS1500-shore	chr16:10912159-10912719	450K and EPIC	No_enhancer	ENSR00000371665	3.21599	4.46596	1.55989	0.913811	0.894222	0.0195886	0.020852	0.347945	7.05955e-05	0.0450783	no		rs541947055;rs188902848	8;11		-		-		cg26636054	rs56000803	16	10869138	C	G	-0.136812	0.0013948	no		-	-	-	-	-		na	na
cg02686984	21	42520193	R	II	LINC00323	TSS1500	opensea	TSS1500-opensea		EPIC	No_enhancer	ENSR00000300473	-0.859391	-4.46377	1.55409	0.34645	0.365637	-0.0191868	-0.0773584	-0.503701	7.10669e-05	0.045338	yes		rs372815490	26		-		-		na	na	na	na	na	na	na	na	na		-	-	-	-	-		NR_024100	LINC00323
cg10979732	9	120892179	R	II		IGR	opensea	IGR-opensea		EPIC	No_enhancer	NA	0.757233	-4.46334	1.55294	0.596187	0.648029	-0.0518427	-0.0535705	-0.331854	7.11611e-05	0.0453568	no		rs62573460	33		-		-		na	na	na	na	na	na	na	na	na		-	-	-	-	-		-	-
cg18298551	12	22235492	R	II		IGR	opensea	IGR-opensea		EPIC	No_enhancer	ENSR00000049662	1.61422	4.46078	1.54615	0.780754	0.732214	0.0485404	0.0658777	0.510291	7.17183e-05	0.0456703	no		rs151140369;rs565495960	39;17		-		-		na	na	na	na	na	na	na	na	na		-	-	-	-	-		-	-
cg01209912	5	146777309	F	II	DPYSL3	Body	opensea	Body-opensea		EPIC	No_enhancer	NA	3.54378	4.46035	1.54501	0.922755	0.918423	0.00433213	0.0177462	0.36186	7.18118e-05	0.0456884	no		rs147214429	0		-		-		na	na	na	na	na	na	na	na	na		-	-	-	-	-		NM_001387	DPYSL3
cg24446235	3	10532372	F	II	ATP2B2	5'UTR	opensea	5'UTR-opensea		EPIC	No_enhancer	NA	2.70799	4.45822	1.53937	0.938505	0.734318	0.204187	0.155321	2.07224	7.22784e-05	0.0459126	no		rs585883;rs553024103;rs140980471;rs545353877	0;1;3;41		yes		-		na	na	na	na	na	na	na	na	na		-	-	-	-	-		NM_001001331	ATP2B2
cg07223990	13	108518179	R	I	FAM155A	1stExon	shore	1stExon-shore	chr13:108518334-108518633	450K and EPIC	No_enhancer	NA	-3.47167	-4.45731	1.53697	0.069526	0.093609	-0.024083	-0.0206461	-0.392485	7.24782e-05	0.0459126	no		rs202062814	29		-		-		cg07223990	rs72657280	13	108482871	T	C	0.162454	0.000143455	no		-	-	-	-	-		NM_001080396	FAM155A
cg08550205	17	45786854	F	II	TBKBP1	Body	island	Body-island	chr17:45786403-45786922	450K and EPIC	No_enhancer	ENSR00000095201	1.92617	4.45725	1.5368	0.821839	0.766822	0.0550176	0.0511126	0.467605	7.24919e-05	0.0459126	yes		rs113693372	10		-		-		cg08550205	rs4794057	17	45786452	C	T	0.614809	9.27147e-58	yes		-	-	-	-	-		NM_014726	TBKBP1
cg24983367	17	58228482	R	I	CA4	Body	shore	Body-shore	chr17:58227241-58227720	450K and EPIC	No_enhancer	ENSR00000377078	-0.836	4.45744	1.53731	0.379703	0.348673	0.0310301	0.0826602	0.516532	7.24499e-05	0.0459126	no		rs180796677	20		-		-		cg24983367	rs58771049	17	58227525	T	G	-0.356994	9.15595e-18	yes		-	-	-	-	-		NM_000717	CA4
cg17101296	8	145925708	F	I		IGR	island	IGR-island	chr8:145925410-145926101	450K and EPIC	No_enhancer	ENSR00000418042	-4.75591	-4.45755	1.53758	0.0239432	0.0496889	-0.0257457	-0.0206642	-0.855393	7.24269e-05	0.0459126	no					-		-		cg17101296	rs117352553	8	145920299	G	C	0.0934978	0.0293709	no		-	-	-	-	-		-	-
cg19784903	17	45786737	F	I	TBKBP1	Body	island	Body-island	chr17:45786403-45786922	450K and EPIC	No_enhancer	ENSR00000095201	2.54502	4.45448	1.52945	0.896734	0.805902	0.0908325	0.0841195	1.03588	7.31063e-05	0.0460216	yes					yes		-		cg19784903	rs4794057	17	45786452	C	T	0.717425	5.55503e-87	yes		rs8070463	17901	0.0350272	0.602584	-0.10262		NM_014726	TBKBP1
cg08072034	7	73808338	R	II	CLIP2	Body	opensea	Body-opensea		EPIC	No_enhancer	ENSR00000412318	1.84337	-4.45394	1.52801	0.778002	0.778879	-0.000877632	-0.0514197	-0.448527	7.32273e-05	0.0460216	no		rs538958228;rs12537469;rs12535090;rs542893978	47;44;21;14		-		-		na	na	na	na	na	na	na	na	na		-	-	-	-	-		NM_003388	CLIP2
cg23577865	11	74870640	R	I	SLCO2B1	Body	opensea	Body-opensea		450K and EPIC	No_enhancer	ENSR00000042087	4.6008	-4.45501	1.53087	0.956678	0.961977	-0.0052991	-0.0092701	-0.356837	7.29872e-05	0.0460216	no		rs534431800	41		-		-		cg23577865	rs2712814	11	74877864	T	C	-0.358657	6.29983e-18	yes		-	-	-	-	-		NM_001145212	SLCO2B1
cg17339064	22	45960215	R	II	FBLN1	Body	opensea	Body-opensea		EPIC	No_enhancer	NA	1.77948	-4.45476	1.5302	0.760759	0.781746	-0.0209865	-0.0367007	-0.299787	7.30438e-05	0.0460216	no		rs538867696	44		-		-		na	na	na	na	na	na	na	na	na		-	-	-	-	-		NM_006487	FBLN1
cg23738564	6	168352104	F	II	MLLT4	Body	shore	Body-shore	chr6:168352516-168352728	450K and EPIC	No_enhancer	NA	3.13007	-4.45545	1.53202	0.804133	0.91414	-0.110007	-0.197188	-1.75513	7.28915e-05	0.0460216	no		rs2076664;rs533166937;rs78309125	1;17;48		-		-		na	na	na	na	na	na	na	na	na		-	-	-	-	-		NM_001040000	MLLT4
cg18755296	8	53852446	F	I	NPBWR1	TSS200	island	TSS200-island	chr8:53851701-53854426	450K and EPIC	No_enhancer	ENSR00000224576	-4.67955	-4.45511	1.53112	0.0323763	0.0420407	-0.00966434	-0.0107034	-0.444879	7.29669e-05	0.0460216	no		rs533169358;rs551301677	16;26		-		-		cg18755296	rs147797166	8	53901381	C	A	-0.0889467	0.0382654	no		-	-	-	-	-		na	na
cg23712530	14	102964522	F	II	TECPR2	Body	opensea	Body-opensea		450K and EPIC	No_enhancer	NA	-0.147007	4.45528	1.53158	0.513993	0.449236	0.0647576	0.0527301	0.306874	7.29284e-05	0.0460216	no		rs113941655;rs376123886	24;25		-		-		cg23712530	rs3742441	14	102970581	G	C	-0.581615	1.82819e-50	yes		-	-	-	-	-		NM_001172631	TECPR2
cg17379860	11	61159602	R	II	TMEM216	TSS1500	shore	TSS1500-shore	chr11:61159836-61160285	450K and EPIC	No_enhancer	ENSR00000040261	2.16387	4.45381	1.52768	0.847776	0.792077	0.0556992	0.057868	0.549101	7.32555e-05	0.0460216	no		rs78053849	33		-		-		cg17379860	rs112830700	11	61133980	A	G	0.177364	3.23189e-05	no		-	-	-	-	-		NM_001173990	TMEM216
cg23440636	5	72740693	R	II		IGR	island	IGR-island	chr5:72740051-72740800	450K and EPIC	No_enhancer	NA	-2.48748	4.45416	1.5286	0.173832	0.142919	0.0309129	0.0574916	0.596098	7.31782e-05	0.0460216	no		rs572119755	1		-		-		cg23440636	rs75767986	5	72693297	T	C	0.173065	5.03156e-05	no		-	-	-	-	-		-	-
cg19927836	20	43992413	R	II	SYS1	Body	shore	Body-shore	chr20:43991615-43992376	450K and EPIC	No_enhancer	ENSR00000137661	-3.63261	-4.45125	1.52089	0.0650294	0.0825534	-0.017524	-0.0173189	-0.375966	7.38287e-05	0.0462987	no		rs140749246;rs530282687	13;3		-		-		cg19927836	rs11698812	20	43948221	C	A	0.096613	0.0243608	no		-	-	-	-	-		NM_001197129	SYS1
cg21985538	18	61178008	F	II		IGR	opensea	IGR-opensea		EPIC	No_enhancer	NA	3.19051	-4.45147	1.52147	0.824409	0.922129	-0.0977198	-0.14658	-1.43304	7.37799e-05	0.0462987	no		rs72931625;rs549593611	0;35		-		-		na	na	na	na	na	na	na	na	na		-	-	-	-	-		-	-
cg10060631	17	81024353	F	II		IGR	island	IGR-island	chr17:81024122-81024360	450K and EPIC	No_enhancer	NA	3.43584	4.45027	1.51831	0.925234	0.907521	0.0177133	0.018132	0.350165	7.40482e-05	0.0463176	no		rs538104240;rs149669320	35;46		-		-		cg10060631	rs7502145	17	81048659	G	C	0.0981036	0.022237	no		-	-	-	-	-		-	-
cg05349667	20	25731997	R	II		IGR	opensea	IGR-opensea		EPIC	No_enhancer	ENSR00000135886	1.31228	4.45041	1.51868	0.75859	0.675577	0.0830131	0.0857989	0.636944	7.40165e-05	0.0463176	yes		rs191824429;rs564307260	44;9		-		-		na	na	na	na	na	na	na	na	na		-	-	-	-	-		-	-
cg14797147	5	124309096	R	II		IGR	opensea	IGR-opensea		450K and EPIC	No_enhancer	NA	1.05619	-4.45023	1.5182	0.556486	0.712065	-0.155579	-0.259747	-1.83255	7.40572e-05	0.0463176	no		rs571170675;rs62372824	21;1		-		-		na	na	na	na	na	na	na	na	na		-	-	-	-	-		-	-
cg17866257	1	2273895	F	II	MORN1	Body	shelf	Body-shelf	chr1:2276358-2276657	450K and EPIC	No_enhancer	NA	4.28262	-4.44961	1.51656	0.945507	0.9538	-0.00829284	-0.0122527	-0.388153	7.41972e-05	0.0463638	no		rs573440297;rs539364810;rs184430883;rs1472319	0;1;8;10		-		-		cg17866257	rs1472319	1	2273905	C	T	0.163091	0.000134962	no		-	-	-	-	-		NM_024848	MORN1
cg14294135	20	14929390	F	II	MACROD2	Body	opensea	Body-opensea		EPIC	No_enhancer	NA	4.05376	4.44889	1.51463	0.950758	0.935632	0.0151258	0.0189573	0.504199	7.43613e-05	0.0464249	no		rs539010168;rs570615870;rs150409664	0;37;50		-		-		na	na	na	na	na	na	na	na	na		-	-	-	-	-		NM_001033087	MACROD2
cg10624729	1	78298207	F	II	FAM73A	Body	opensea	Body-opensea		450K and EPIC	No_enhancer	ENSR00000008751	2.24027	4.44839	1.51332	0.840011	0.812286	0.0277247	0.0435074	0.439837	7.44737e-05	0.0464537	no		rs553427985	6		-		-		cg10624729	rs143348908	1	78292513	A	G	0.378666	5.89277e-20	yes		-	-	-	-	-		NM_001270384	FAM73A
cg00135791	10	130275314	R	II		IGR	opensea	IGR-opensea		EPIC	No_enhancer	NA	1.78708	-4.44696	1.50952	0.686273	0.808914	-0.122641	-0.185011	-1.29314	7.47992e-05	0.0465989	no		rs183570299;rs111816753	46;1		-		-		na	na	na	na	na	na	na	na	na		-	-	-	-	-		-	-
cg15663753	3	55194524	F	II		IGR	opensea	IGR-opensea		EPIC	Enhancer	ENSR00000152823;ENSR00000396119	0.706797	4.44678	1.50905	0.651729	0.597686	0.0540431	0.0644673	0.405016	7.48395e-05	0.0465989	no		rs550772207;rs558417891;rs539226050	1;14;36		-		-		na	na	na	na	na	na	na	na	na		-	-	-	-	-		-	-
cg02176678	2	219576539	R	II	TTLL4	5'UTR	shore	5'UTR-shore	chr2:219575448-219576080	450K and EPIC	No_enhancer	ENSR00000130441	0.785104	-4.44569	1.50617	0.582218	0.662032	-0.0798144	-0.0756595	-0.476947	7.50877e-05	0.0467119	no		rs76252851	46		-		-		cg02176678	rs1968346	2	219530348	T	C	-0.782466	2.20631e-113	yes		-	-	-	-	-		NM_014640	TTLL4
cg10695623	11	44613355	R	II	CD82	5'UTR	opensea	5'UTR-opensea		EPIC	Enhancer	ENSR00000039308	0.566632	4.44483	1.50388	0.61078	0.587335	0.0234448	0.0432236	0.262427	7.52852e-05	0.0467242	no		rs571190225	10		-		-		na	na	na	na	na	na	na	na	na		-	-	-	-	-		NM_001024844	CD82
cg17583158	8	2037874	R	I	MYOM2	Body	island	Body-island	chr8:2037706-2037986	450K and EPIC	No_enhancer	NA	3.94751	4.44431	1.5025	0.947489	0.93106	0.0164281	0.0200025	0.505175	7.54049e-05	0.0467242	no		rs139233882;rs2294061;rs34838921;rs201558938;rs202119317;rs61732774;rs2294062	46;43;40;22;10;2;1		-		-		na	na	na	na	na	na	na	na	na		-	-	-	-	-		NM_003970	MYOM2
cg05934165	9	125024276	F	II	RBM18	Body	shelf	Body-shelf	chr9:125026828-125027250	EPIC	No_enhancer	NA	4.09945	-4.44386	1.50131	0.940616	0.947106	-0.00649005	-0.0108158	-0.293492	7.55077e-05	0.0467242	no		rs535197124;rs188311781;rs12555156;rs539390043;rs62575581;rs62575582	1;3;15;25;45;50		-		-		na	na	na	na	na	na	na	na	na		-	-	-	-	-		NR_027126	RBM18
cg08314208	16	67682810	F	I	RLTPR	Body	island	Body-island	chr16:67681975-67683924	450K and EPIC	No_enhancer	ENSR00000087162	0.792148	4.44426	1.50238	0.669023	0.608963	0.0600599	0.0646452	0.410529	7.54152e-05	0.0467242	no		rs201239902;rs200219135;rs374587759	0;30;44		-		-		cg08314208	rs7185433	16	67633263	A	G	-0.178301	2.93077e-05	no		-	-	-	-	-		NM_001013838	RLTPR
cg13996610	4	85407674	F	II		IGR	shelf	IGR-shelf	chr4:85403830-85404524	450K and EPIC	No_enhancer	NA	2.84162	4.44406	1.50185	0.892064	0.864581	0.0274832	0.0335815	0.447881	7.54611e-05	0.0467242	no		rs375477246;rs137948258	1;15		-		-		cg13996610	rs1444965	4	85409790	C	G	0.155908	0.000265355	no		-	-	-	-	-		-	-
cg04782765	11	13227241	F	II		IGR	opensea	IGR-opensea		EPIC	No_enhancer	NA	-1.74603	-4.44442	1.50279	0.166912	0.308762	-0.14185	-0.190764	-1.57447	7.53797e-05	0.0467242	no		rs11022704;rs568333874;rs531544944	31;37;44		-		-		na	na	na	na	na	na	na	na	na		-	-	-	-	-		-	-
cg20747455	20	43933383	F	II	MATN4	Body	island	Body-island	chr20:43932912-43933400	450K and EPIC	No_enhancer	NA	2.61257	4.44307	1.49921	0.884622	0.836046	0.0485761	0.0509004	0.629759	7.56899e-05	0.0467705	no		rs114313957;rs2743304;rs139497051;rs532207630;rs149873439	16;17;33;45;47		-		-		cg20747455	rs2072788	20	43933021	T	G	0.164476	0.000118073	no		-	-	-	-	-		NM_030590	MATN4
cg09512891	6	103780468	F	II		IGR	opensea	IGR-opensea		450K and EPIC	No_enhancer	NA	1.75312	4.44295	1.49891	0.805653	0.732823	0.0728302	0.0976503	0.976418	7.57161e-05	0.0467705	no		rs9404355	46		-		-		cg09512891	rs2207001	6	103816729	A	G	0.693105	6.06912e-79	yes		-	-	-	-	-		-	-
cg23448729	5	63256285	F	I	HTR1A	1stExon	shore	1stExon-shore	chr5:63256548-63257886	450K and EPIC	No_enhancer	NA	-3.60212	4.44212	1.49671	0.112737	0.0673139	0.0454231	0.0762371	1.11209	7.59075e-05	0.0468062	no					-		-		cg23448729	rs142054799	5	63279300	A	G	-0.0929884	0.0302691	no		-	-	-	-	-		na	na
cg04097722	19	18637236	R	II		IGR	shelf	IGR-shelf	chr19:18632298-18633453	EPIC	No_enhancer	ENSR00000108100	4.58309	-4.4424	1.49743	0.958134	0.960302	-0.00216813	-0.00930675	-0.34599	7.58445e-05	0.0468062	no		rs12981981;rs191397233	44;28		-		-		na	na	na	na	na	na	na	na	na		-	-	-	-	-		-	-
cg08764927	1	7844895	R	II	PER3	5'UTR	island	5'UTR-island	chr1:7843915-7845104	450K and EPIC	No_enhancer	NA	0.636655	4.44035	1.49201	0.640986	0.585836	0.0551494	0.0677504	0.419689	7.63186e-05	0.046977	no		rs146632362;rs563583929	43;34		-		-		cg08764927	rs228644	1	7866083	A	G	-0.310405	1.36123e-13	yes		-	-	-	-	-		NM_016831	PER3
cg02656472	17	45400636	F	II	THCAT158	Body	shore	Body-shore	chr17:45400874-45401440	EPIC	No_enhancer	ENSR00000095178	1.885	4.44037	1.49205	0.810755	0.767449	0.0433058	0.0562029	0.487235	7.63146e-05	0.046977	yes					-		-		na	na	na	na	na	na	na	na	na		-	-	-	-	-		na	na
cg15542777	20	62288970	F	II	RTEL1	TSS200	island	TSS200-island	chr20:62288941-62290058	EPIC	No_enhancer	NA	-0.116459	4.43957	1.48995	0.508632	0.461205	0.0474273	0.0519487	0.300931	7.64988e-05	0.0470466	yes		rs568002637;rs537129958	1;7		-		-		na	na	na	na	na	na	na	na	na		-	-	-	-	-		NM_032957	RTEL1
cg15486826	11	15939887	R	II		IGR	opensea	IGR-opensea		EPIC	No_enhancer	NA	4.06323	4.43888	1.48813	0.948245	0.939629	0.00861614	0.0130215	0.355236	7.66591e-05	0.0471038	no		rs190151494	11		-		-		na	na	na	na	na	na	na	na	na		-	-	-	-	-		-	-
cg06490207	1	209791749	F	II	LAMB3	Body	opensea	Body-opensea		EPIC	No_enhancer	NA	3.87715	4.43856	1.48727	0.946777	0.926492	0.0202843	0.0222171	0.551416	7.67347e-05	0.0471089	no		rs547603663;rs74954839	1;18		-		-		na	na	na	na	na	na	na	na	na		-	-	-	-	-		NM_000228	LAMB3
cg06375761	6	33280408	F	I	TAPBP	Body	shore	Body-shore	chr6:33281112-33281827	450K and EPIC	No_enhancer	ENSR00000195777	-3.2878	4.43783	1.48533	0.0995085	0.094435	0.00507353	0.0334521	0.509325	7.69058e-05	0.0471726	yes		rs545153466	47		-		-		cg06375761	rs3130260	6	33278816	A	G	0.545627	1.90234e-43	yes		-	-	-	-	-		NM_172208	TAPBP
cg11716380	10	135033501	R	II	KNDC1	Body	island	Body-island	chr10:135033330-135033739	450K and EPIC	No_enhancer	ENSR00000035516	-0.156864	-4.43688	1.48281	0.46716	0.476754	-0.00959473	-0.044421	-0.258589	7.71286e-05	0.0472529	no					-		-		cg11716380	rs78397436	10	135027718	T	C	0.149851	0.00045895	no		-	-	-	-	-		NM_152643	KNDC1
cg17432513	5	180643653	F	II		IGR	shore	IGR-shore	chr5:180644239-180644683	450K and EPIC	No_enhancer	ENSR00000191737	-0.0852055	-4.43669	1.48233	0.456316	0.504461	-0.0481455	-0.0798589	-0.467225	7.71716e-05	0.0472529	no					-		-		cg17432513	rs2545059	5	180615311	A	G	0.303215	5.19878e-13	yes		-	-	-	-	-		-	-
cg22622328	21	43195071	F	II		IGR	shelf	IGR-shelf	chr21:43198413-43198715	450K and EPIC	No_enhancer	NA	2.18175	-4.43632	1.48133	0.803722	0.827804	-0.0240822	-0.0359735	-0.346722	7.72603e-05	0.0472659	no		rs13048903	3		-		-		cg22622328	rs13048349	21	43194459	T	G	0.687257	3.96129e-77	yes		-	-	-	-	-		-	-
cg02282594	14	23399066	F	II	PRMT5	TSS1500	shore	TSS1500-shore	chr14:23398410-23398752	EPIC	No_enhancer	ENSR00000066664	-3.04966	-4.43589	1.48021	0.0845389	0.145802	-0.061263	-0.0875228	-1.35175	7.73597e-05	0.0472854	no		rs529117626;rs113649455	24;27		-		-		na	na	na	na	na	na	na	na	na		-	-	-	-	-		NM_001039619	PRMT5
cg05377034	10	81838185	F	II	C10orf57	TSS1500	shore	TSS1500-shore	chr10:81838359-81839078	450K and EPIC	No_enhancer	ENSR00000030726	-1.07105	4.4353	1.47864	0.358871	0.302657	0.0562143	0.0833761	0.539036	7.74994e-05	0.0472883	no		rs562316856;rs531451264;rs545197259;rs3842235;rs113611798	27;28;37;41;47		-		-		cg05377034	rs3824727	10	81838656	C	A	-0.335763	8.93756e-16	yes		-	-	-	-	-		na	na
cg08727216	16	88716846	R	II	CYBA	Body	shore	Body-shore	chr16:88716989-88717606	EPIC	No_enhancer	ENSR00000089555	1.8239	-4.43556	1.47931	0.765476	0.78566	-0.0201846	-0.0463741	-0.389522	7.74393e-05	0.0472883	no		rs530097678	2		-		-		na	na	na	na	na	na	na	na	na		-	-	-	-	-		NM_000101	CYBA
cg07346406	1	18388891	R	II		IGR	opensea	IGR-opensea		EPIC	No_enhancer	NA	2.74646	-4.435	1.47785	0.84245	0.883518	-0.0410679	-0.0417871	-0.505179	7.75697e-05	0.04729	no					-		-		na	na	na	na	na	na	na	na	na		-	-	-	-	-		-	-
cg27335338	7	42264387	F	II	GLI3	5'UTR	shelf	5'UTR-shelf	chr7:42267546-42267823	EPIC	No_enhancer	NA	0.105892	4.43431	1.47602	0.526243	0.512782	0.0134611	0.0614372	0.360733	7.77326e-05	0.0473102	no		rs189989288;rs555617189	21;33		-		-		na	na	na	na	na	na	na	na	na		-	-	-	-	-		NM_000168	GLI3
cg02716646	2	25384293	F	II	POMC	Body	island	Body-island	chr2:25383939-25384763	450K and EPIC	No_enhancer	ENSR00000114132	0.942422	4.43422	1.47577	0.687997	0.63614	0.0518569	0.0567088	0.371189	7.77554e-05	0.0473102	no		rs562658963;rs201408477	15;31		-		-		cg02716646	rs74559821	2	25350172	A	G	-0.378595	5.99508e-20	yes		-	-	-	-	-		NM_001035256	POMC
cg21478967	18	76069690	F	II		IGR	island	IGR-island	chr18:76069222-76069699	450K and EPIC	No_enhancer	NA	2.20212	-4.434	1.4752	0.800834	0.833056	-0.0322224	-0.0347639	-0.340993	7.78055e-05	0.0473102	yes		rs181350545;rs531320403;rs543575589;rs12457585	0;18;27;42		-		-		cg21478967	rs6506828	18	76045443	A	G	-0.126918	0.00304992	no		-	-	-	-	-		-	-
cg11650948	12	31798865	F	II	C12orf72	TSS1500	opensea	TSS1500-opensea		450K and EPIC	No_enhancer	NA	0.390217	-4.43235	1.47082	0.529422	0.591075	-0.0616531	-0.0688209	-0.403864	7.8198e-05	0.0475076	no		rs186212070;rs557526901;rs531940652	0;16;40		-		-		na	na	na	na	na	na	na	na	na		-	-	-	-	-		na	na
cg15630850	7	93634558	F	II	BET1	TSS1500	shore	TSS1500-shore	chr7:93633439-93633910	EPIC	No_enhancer	NA	-0.983273	4.43206	1.47005	0.367375	0.318098	0.0492764	0.0742729	0.470428	7.82676e-05	0.0475087	no		rs532486282;rs146891796	11;28		-		-		na	na	na	na	na	na	na	na	na		-	-	-	-	-		NM_005868	BET1
cg16449721	15	95836203	F	II	LINC01197	Body	opensea	Body-opensea		EPIC	No_enhancer	NA	-2.24419	-4.43151	1.46859	0.156757	0.189401	-0.0326445	-0.0300524	-0.309866	7.83986e-05	0.047547	no		rs575955977	29		-		-		na	na	na	na	na	na	na	na	na		-	-	-	-	-		na	na
cg21756208	3	134146405	F	II		IGR	opensea	IGR-opensea		450K and EPIC	No_enhancer	ENSR00000397577	3.09709	-4.43091	1.46701	0.87596	0.905518	-0.0295579	-0.0248993	-0.367467	7.85409e-05	0.047551	no		rs536053338;rs540691042	0;45		-		-		cg21756208	rs201151312	3	134104399	A	G	-0.089594	0.0368756	no		-	-	-	-	-		-	-
cg26226614	18	76786572	R	II		IGR	shelf	IGR-shelf	chr18:76782657-76782896	EPIC	No_enhancer	NA	-0.0192504	-4.43114	1.46762	0.480184	0.507444	-0.0272607	-0.0486283	-0.281555	7.84858e-05	0.047551	no		rs531699901;rs572416324	32;1		-		-		na	na	na	na	na	na	na	na	na		-	-	-	-	-		-	-
cg14825413	8	144358566	F	I	GLI4	Body	island	Body-island	chr8:144357997-144359075	450K and EPIC	No_enhancer	NA	-1.24105	-4.42974	1.46391	0.235898	0.350041	-0.114143	-0.114629	-0.848059	7.88216e-05	0.0476797	no		rs551314642;rs146144006	43;49		-		yes		cg14825413	rs6420186	8	144309119	A	G	0.16613	0.000100504	no		-	-	-	-	-		NM_138465	GLI4
cg27456999	17	74319549	R	II	PRPSAP1	Body	opensea	Body-opensea		EPIC	No_enhancer	NA	3.42808	-4.42944	1.46311	0.877942	0.92415	-0.0462079	-0.0861851	-1.10113	7.88935e-05	0.0476821	no		rs573799563;rs372230;rs562936251	35;4;2		-		-		na	na	na	na	na	na	na	na	na		-	-	-	-	-		NM_002766	PRPSAP1
cg06945430	19	13221430	R	II	TRMT1	Body	opensea	Body-opensea		EPIC	No_enhancer	NA	2.38459	-4.42912	1.46228	0.816455	0.851758	-0.0353025	-0.0353295	-0.369679	7.89689e-05	0.0476864	no		rs538094104;rs556547056;rs149452605	44;41;1		-		-		na	na	na	na	na	na	na	na	na		-	-	-	-	-		NM_001136035	TRMT1
cg11755367	8	48105707	F	II		IGR	opensea	IGR-opensea		450K and EPIC	No_enhancer	NA	0.872451	4.42864	1.46101	0.650155	0.642877	0.00727788	0.0540985	0.348163	7.90839e-05	0.0477148	no					-		-		cg11755367	rs62622514	8	48100305	G	C	0.116717	0.00647249	no		-	-	-	-	-		-	-
cg08814536	13	106567330	F	II		IGR	opensea	IGR-opensea		450K and EPIC	No_enhancer	ENSR00000065442	-0.898135	-4.42814	1.45969	0.276711	0.407674	-0.130963	-0.121339	-0.848124	7.92046e-05	0.0477465	no					-		-		cg08814536	rs9519843	13	106565129	C	T	0.342392	2.2193e-16	yes		-	-	-	-	-		-	-
cg16868885	2	173520605	F	II		IGR	opensea	IGR-opensea		EPIC	No_enhancer	ENSR00000387241	4.43122	-4.42769	1.45849	0.952966	0.957002	-0.00403635	-0.00812083	-0.275911	7.93131e-05	0.0477708	no		rs60845738;rs565458003	0;32		-		-		na	na	na	na	na	na	na	na	na		-	-	-	-	-		-	-
cg17266460	14	23789691	F	II	BCL2L2-PABPN1	Body	shore	Body-shore	chr14:23790212-23790659	EPIC	No_enhancer	NA	0.94381	4.42699	1.45664	0.699431	0.628335	0.071096	0.0559429	0.359748	7.94819e-05	0.0478313	no					-		-		na	na	na	na	na	na	na	na	na		-	-	-	-	-		NM_001199864	BCL2L2-PABPN1
cg11478714	20	60174029	F	II	CDH4	TSS1500	opensea	TSS1500-opensea		EPIC	No_enhancer	ENSR00000299239	3.28051	-4.42556	1.45286	0.892174	0.908944	-0.0167702	-0.0427455	-0.630293	7.98281e-05	0.0478751	no		rs376863432	1		-		-		na	na	na	na	na	na	na	na	na		-	-	-	-	-		NM_001794	CDH4
cg04053260	14	21467909	F	II	LOC101929718	TSS1500	opensea	TSS1500-opensea		EPIC	No_enhancer	NA	1.00706	4.4259	1.45375	0.769002	0.575526	0.193476	0.180101	1.2501	7.97463e-05	0.0478751	no		rs148284148;rs144155355;rs147771345;rs566920276;rs2234632;rs2234633;rs544959983	0;1;2;3;4;19;21		-		-		na	na	na	na	na	na	na	na	na		-	-	-	-	-		na	na
cg00807189	8	120780022	R	II	TAF2	Body	opensea	Body-opensea		EPIC	No_enhancer	ENSR00000229449	-0.861687	-4.42563	1.45303	0.354231	0.356728	-0.00249737	-0.0385475	-0.243588	7.98121e-05	0.0478751	no		rs564507081	1		-		-		na	na	na	na	na	na	na	na	na		-	-	-	-	-		NM_003184	TAF2
cg13638427	6	29617320	R	II		IGR	shore	IGR-shore	chr6:29617765-29617974	450K and EPIC	No_enhancer	ENSR00000195320	1.96759	4.42591	1.45377	0.794228	0.791308	0.00291971	0.0498132	0.474401	7.97447e-05	0.0478751	no					-		-		cg13638427	rs7774576	6	29614627	C	G	-0.457508	1.91413e-29	yes		-	-	-	-	-		-	-
cg20271511	22	17566989	F	II	IL17RA	Body	island	Body-island	chr22:17565517-17566990	450K and EPIC	No_enhancer	ENSR00000143497	0.547073	4.42495	1.45123	0.600767	0.587826	0.0129404	0.0574914	0.350731	7.99774e-05	0.0479237	no		rs180785585;rs2241041;rs41519952	2;17;32		-		-		cg20271511	rs4819956	22	17561913	C	A	0.165497	0.000106913	no		-	-	-	-	-		NM_014339	IL17RA
cg13527508	17	2952355	R	I		IGR	island	IGR-island	chr17:2951977-2952373	450K and EPIC	Enhancer	ENSR00000090317	-4.75187	4.42448	1.45001	0.0405235	0.0341032	0.00642028	0.0127384	0.478006	8.009e-05	0.0479501	yes		rs79257575;rs11078430;rs530257993;rs11078431;rs10852855	48;47;33;22;19		-		-		cg13527508	rs11078432	17	2952430	C	T	0.173114	5.00654e-05	no		-	-	-	-	-		-	-
cg26285756	20	60698155	F	I	LSM14B	Body	island	Body-island	chr20:60696561-60698342	EPIC	No_enhancer	ENSR00000139669	-2.98458	-4.42279	1.44552	0.102544	0.121459	-0.0189153	-0.033825	-0.500451	8.05033e-05	0.0481564	no		rs546338632	20		-		-		na	na	na	na	na	na	na	na	na		-	-	-	-	-		NM_144703	LSM14B
cg14796703	1	4070541	F	II		IGR	opensea	IGR-opensea		EPIC	No_enhancer	NA	2.59784	4.42247	1.44467	0.876639	0.843089	0.0335499	0.0328153	0.408499	8.05822e-05	0.0481625	no		rs552956938;rs35579324;rs35474759	0;30;47		-		-		na	na	na	na	na	na	na	na	na		-	-	-	-	-		-	-
cg19746031	19	17578346	R	II		IGR	shore	IGR-shore	chr19:17580197-17580598	EPIC	No_enhancer	NA	2.20561	4.42217	1.44388	0.840558	0.806857	0.0337011	0.0354746	0.361566	8.06556e-05	0.0481652	no					-		-		na	na	na	na	na	na	na	na	na		-	-	-	-	-		-	-
cg19511643	4	152608334	R	II	GATB	Body	opensea	Body-opensea		EPIC	No_enhancer	NA	2.88912	4.41968	1.4373	0.904133	0.858984	0.0451492	0.0512563	0.692218	8.12674e-05	0.0483246	no		rs182759742	1		-		-		na	na	na	na	na	na	na	na	na		-	-	-	-	-		na	na
cg07787634	1	241715378	F	II	KMO	Body	opensea	Body-opensea		450K and EPIC	Enhancer	ENSR00000022656	2.66247	4.41981	1.43764	0.898461	0.822757	0.0757047	0.0895339	1.04434	8.12354e-05	0.0483246	no		rs12079041	44		-		-		cg07787634	rs12083705	1	241715265	A	G	-0.805307	6.23801e-125	yes		-	-	-	-	-		NM_003679	KMO
cg17744158	15	52043805	F	I	TMOD2	1stExon	island	1stExon-island	chr15:52043422-52044447	450K and EPIC	No_enhancer	ENSR00000076617	-4.71894	-4.4208	1.44024	0.0352555	0.0381704	-0.00291488	-0.00869808	-0.3538	8.0993e-05	0.0483246	no					-		-		cg17744158	rs143869537	15	52056634	A	G	0.10519	0.0141935	no		-	-	-	-	-		NM_014548	TMOD2
cg03888083	16	867542	F	II		IGR	island	IGR-island	chr16:867032-867833	450K and EPIC	No_enhancer	NA	0.102559	-4.41978	1.43755	0.469698	0.548623	-0.0789251	-0.0919797	-0.537289	8.12441e-05	0.0483246	yes		rs12325665;rs542434944;rs181540490;rs76252125	1;11;38;41		-		-		na	na	na	na	na	na	na	na	na		-	-	-	-	-		-	-
cg11153681	4	69465026	F	II		IGR	opensea	IGR-opensea		EPIC	No_enhancer	NA	0.582958	-4.41988	1.43781	0.571264	0.617648	-0.0463845	-0.0426272	-0.255779	8.12193e-05	0.0483246	no					-		-		na	na	na	na	na	na	na	na	na		-	-	-	-	-		-	-
cg26145670	6	28554497	F	II	SCAND3	1stExon	shore	1stExon-shore	chr6:28554863-28555124	450K and EPIC	No_enhancer	NA	-0.705348	4.419	1.43548	0.401226	0.367354	0.0338717	0.0558768	0.33828	8.14368e-05	0.0483842	yes		rs145418349;rs200390636;rs376210397;rs41270599	1;8;25;46		-		-		cg26145670	rs418628	6	28553499	T	C	-0.139099	0.00115538	no		-	-	-	-	-		na	na
cg13016237	7	154681513	F	II	DPP6	Body	shelf	Body-shelf	chr7:154684402-154684630	450K and EPIC	No_enhancer	NA	4.03936	-4.41828	1.4336	0.938384	0.944927	-0.00654328	-0.011222	-0.284278	8.16134e-05	0.0483998	no		rs548983112	1		-		-		cg13016237	rs870682	7	154694692	A	G	0.110541	0.00994212	no		-	-	-	-	-		NM_001936	DPP6
cg26365938	1	24645953	F	II	GRHL3	1stExon	shelf	1stExon-shelf	chr1:24648202-24648985	450K and EPIC	No_enhancer	ENSR00000345805;ENSR00000345806	-2.78686	4.41848	1.43413	0.142793	0.118096	0.0246967	0.0271094	0.330598	8.15638e-05	0.0483998	yes		rs111636681;rs570050150;rs537470237	0;6;14		-		-		cg26365938	rs58467260	1	24626453	G	A	-0.222256	1.67003e-07	no		-	-	-	-	-		NM_198174	GRHL3
cg11857522	4	103683125	R	II	MANBA	TSS1500	shore	TSS1500-shore	chr4:103681836-103682348	EPIC	No_enhancer	NA	2.70301	4.41805	1.43299	0.879285	0.855552	0.0237334	0.0364682	0.46992	8.16703e-05	0.0483998	yes		rs17033248	1		-		-		na	na	na	na	na	na	na	na	na		-	-	-	-	-		NM_005908	MANBA
cg25945504	6	168445329	F	II	KIF25	Body	shelf	Body-shelf	chr6:168449070-168449349	450K and EPIC	No_enhancer	NA	3.08778	-4.41699	1.43018	0.885175	0.897681	-0.0125058	-0.0300045	-0.437138	8.19348e-05	0.0485155	no		rs543457323;rs113232203;rs225772;rs532223609	0;1;16;25		-		-		na	na	na	na	na	na	na	na	na		-	-	-	-	-		NM_030615	KIF25
cg03086235	8	10586796	F	II	SOX7	Body	island	Body-island	chr8:10586613-10586886	450K and EPIC	No_enhancer	NA	0.786217	4.41647	1.42881	0.638076	0.628184	0.00989156	0.0529399	0.33268	8.20636e-05	0.0485508	yes		rs10089739;rs535484500	3;32		-		-		cg03086235	rs7001206	8	10591529	A	G	0.234692	3.13458e-08	no		-	-	-	-	-		NM_031439	SOX7
cg03352173	3	112013130	F	II	SLC9A10	TSS200	opensea	TSS200-opensea		450K and EPIC	No_enhancer	ENSR00000156535	-1.08339	4.41298	1.41957	0.340435	0.311866	0.0285694	0.0750389	0.488369	8.29389e-05	0.0488061	yes		rs149995981;rs528780141;rs186465766;rs561907600	10;32;34;37		-		-		cg03352173	rs56065326	3	112008771	T	C	-0.594242	3.86198e-53	yes		-	-	-	-	-		na	na
cg25471831	19	3061757	F	I	AES	Body	island	Body-island	chr19:3061188-3061952	450K and EPIC	No_enhancer	ENSR00000105981	-4.02173	-4.41291	1.41938	0.0566596	0.0607981	-0.00413849	-0.0142881	-0.383217	8.29572e-05	0.0488061	no		rs307719;rs577688105	11;15		-		-		cg25471831	rs117814957	19	3067087	A	G	0.102161	0.0172502	no		-	-	-	-	-		NM_198970	AES
cg11803389	1	45965020	F	II	CCDC163P	Body	shore	Body-shore	chr1:45965586-45966049	450K and EPIC	No_enhancer	NA	0.771529	4.41253	1.41838	0.656229	0.61219	0.044039	0.0656481	0.417159	8.30526e-05	0.0488061	no		rs550116051;rs143672401	5;36		-		-		cg11803389	rs781066	1	45943156	C	T	-0.433522	2.74282e-26	yes		-	-	-	-	-		NR_033296	CCDC163P
cg08739221	12	15933742	R	II	EPS8	5'UTR	opensea	5'UTR-opensea		450K and EPIC	No_enhancer	ENSR00000049282	-2.23462	-4.41418	1.42273	0.171092	0.182821	-0.0117296	-0.033452	-0.343989	8.2638e-05	0.0488061	no		rs560264621	24		-		-		cg08739221	rs190933935	12	15915740	C	T	-0.0882357	0.0398431	no		-	-	-	-	-		NM_004447	EPS8
cg05696092	19	50084283	F	II	PRRG2	TSS1500	shore	TSS1500-shore	chr19:50083757-50083986	450K and EPIC	No_enhancer	NA	-0.0878088	4.41272	1.41888	0.518313	0.463178	0.0551352	0.0768614	0.446401	8.30045e-05	0.0488061	yes		rs74491170	37		-		-		cg05696092	rs3745475	19	50100295	G	A	-0.215472	3.99704e-07	no		-	-	-	-	-		NM_000951	PRRG2
cg25548350	8	142277364	R	II		IGR	opensea	IGR-opensea		450K and EPIC	No_enhancer	ENSR00000231851;ENSR00000417693	3.32539	-4.41342	1.42073	0.904101	0.910643	-0.00654159	-0.0233818	-0.392925	8.28285e-05	0.0488061	no		rs7002268;rs187209713	26;1		-		-		cg25548350	rs892362	8	142269214	T	C	-0.312786	8.66337e-14	yes		-	-	-	-	-		-	-
cg23361355	5	176170260	R	I		IGR	island	IGR-island	chr5:176170244-176170796	450K and EPIC	No_enhancer	NA	-3.21255	4.41324	1.42026	0.103769	0.0954058	0.0083636	0.0268702	0.411321	8.28729e-05	0.0488061	no		rs541052256	12		-		-		cg23361355	rs13185020	5	176125475	C	T	-0.131391	0.00215517	no		-	-	-	-	-		-	-
cg03974889	1	91192162	F	II		IGR	island	IGR-island	chr1:91190489-91192804	450K and EPIC	No_enhancer	NA	-2.10701	4.4129	1.41934	0.21002	0.17799	0.0320304	0.0501977	0.451376	8.29606e-05	0.0488061	yes		rs114977972	6		-		-		cg03974889	rs12745047	1	91168439	A	G	0.126238	0.00321221	no		-	-	-	-	-		-	-
cg19571721	8	1456819	R	II	DLGAP2	5'UTR	opensea	5'UTR-opensea		450K and EPIC	No_enhancer	ENSR00000220437	3.33553	-4.41179	1.41641	0.889013	0.918871	-0.0298574	-0.0406333	-0.62675	8.32402e-05	0.0488538	no		rs372149715;rs13251938;rs78736564	11;10;5		-		-		cg19571721	rs7006320	8	1465161	A	C	-0.400948	2.1841e-22	yes		-	-	-	-	-		NM_004745	DLGAP2
cg09919215	10	126392111	F	II	FAM53B-AS1	TSS1500	opensea	TSS1500-opensea		EPIC	No_enhancer	ENSR00000034840	-1.73044	-4.41157	1.41585	0.222955	0.243199	-0.0202439	-0.0478473	-0.40165	8.32941e-05	0.0488538	no		rs578241605;rs557602752;rs557664711	1;16;35		-		-		na	na	na	na	na	na	na	na	na		-	-	-	-	-		na	na
cg18867200	2	71116698	R	I		IGR	shore	IGR-shore	chr2:71114733-71115474	450K and EPIC	No_enhancer	NA	1.88266	4.41138	1.41534	0.811939	0.764478	0.0474607	0.0574234	0.506616	8.3343e-05	0.0488538	yes		rs370594707;rs187300632	51;45		-		-		cg18867200	rs62143222	2	71113129	A	G	-0.1702	6.71841e-05	no		-	-	-	-	-		-	-
cg23389023	13	113784263	R	II	F10	Body	island	Body-island	chr13:113783886-113784702	450K and EPIC	No_enhancer	NA	0.419739	4.40791	1.40617	0.606168	0.549134	0.0570339	0.059737	0.354997	8.42253e-05	0.0488975	yes		rs485798;rs570773236	44;31		-		-		cg23389023	rs693335	13	113784443	G	C	-0.33208	1.91032e-15	yes		-	-	-	-	-		NM_000504	F10
cg17443388	13	113632624	R	II	MCF2L	Body	shore	Body-shore	chr13:113633843-113634065	450K and EPIC	No_enhancer	NA	3.75161	4.40931	1.40986	0.936741	0.925853	0.0108878	0.0165786	0.38075	8.38689e-05	0.0488975	no		rs9549619	6		-		-		cg17443388	rs3742241	13	113632277	G	A	-0.433258	2.96118e-26	yes		-	-	-	-	-		NM_001112732	MCF2L
cg06468619	19	50084552	R	II	NOSIP	TSS1500	shore	TSS1500-shore	chr19:50083757-50083986	450K and EPIC	No_enhancer	NA	-0.87347	4.40939	1.41007	0.381489	0.336245	0.0452449	0.0588361	0.369409	8.38485e-05	0.0488975	yes		rs111964820	39		-		-		cg06468619	rs10417980	19	50101713	C	T	-0.356698	9.78253e-18	yes		-	-	-	-	-		NM_001270960	NOSIP
cg04947484	17	42766380	R	II	CCDC43	Body	shore	Body-shore	chr17:42767006-42767253	EPIC	No_enhancer	ENSR00000094803	-3.34142	4.41058	1.41322	0.0951296	0.0874953	0.00763438	0.0193705	0.333671	8.35456e-05	0.0488975	no					-		-		na	na	na	na	na	na	na	na	na		-	-	-	-	-		NM_144609	CCDC43
cg05898629	16	3812688	R	I	CREBBP	Body	opensea	Body-opensea		450K and EPIC	No_enhancer	NA	4.94873	-4.40905	1.40917	0.964804	0.970566	-0.00576137	-0.00785282	-0.36665	8.39351e-05	0.0488975	no		rs530947366;rs550657873;rs570613262;rs186721435;rs546674588	39;30;18;16;2		-		-		cg05898629	rs38026	16	3769586	A	G	0.111998	0.00900064	no		-	-	-	-	-		NM_001079846	CREBBP
cg07760773	14	24779959	R	II	LTB4R2	1stExon	island	1stExon-island	chr14:24779874-24780932	450K and EPIC	No_enhancer	NA	-2.26034	-4.4078	1.40587	0.134486	0.20973	-0.0752442	-0.0769133	-0.821542	8.42541e-05	0.0488975	no		rs544367385;rs147179126;rs115630307	43;33;28		-		-		cg07760773	rs11622406	14	24800023	G	C	-0.136702	0.00140735	no		-	-	-	-	-		na	na
cg01126905	7	44920466	R	II	PURB	3'UTR	opensea	3'UTR-opensea		EPIC	No_enhancer	NA	-1.12949	4.40825	1.40706	0.326744	0.306928	0.0198155	0.0528893	0.35038	8.41389e-05	0.0488975	no		rs183929755;rs559413356	47;34		-		-		na	na	na	na	na	na	na	na	na		-	-	-	-	-		NM_033224	PURB
cg15933285	11	9711481	R	II	SWAP70	Body	opensea	Body-opensea		EPIC	No_enhancer	ENSR00000036624	0.171075	-4.40965	1.41076	0.517731	0.536731	-0.0189991	-0.0694037	-0.405049	8.37818e-05	0.0488975	no		rs552852585;rs563144966;rs528832598	50;38;1		-		-		na	na	na	na	na	na	na	na	na		-	-	-	-	-		NM_015055	SWAP70
cg16613012	15	42566318	R	II	TMEM87A	TSS1500	island	TSS1500-island	chr15:42566198-42566404	450K and EPIC	No_enhancer	ENSR00000277264	-3.37471	4.40752	1.40514	0.113163	0.0790773	0.0340859	0.0432063	0.768174	8.4325e-05	0.0488975	yes		rs559769243;rs189313282	48;14		-		-		cg16613012	rs118191880	15	42532153	G	A	0.154764	0.000294741	no		-	-	-	-	-		NM_015497	TMEM87A
cg23261107	7	22602895	R	II		IGR	opensea	IGR-opensea		450K and EPIC	No_enhancer	ENSR00000209383	-1.58231	4.41014	1.41205	0.28966	0.231866	0.0577933	0.0925911	0.687654	8.3658e-05	0.0488975	yes		rs529505880	1		-		-		cg23261107	rs1122913	7	22602932	G	A	-0.677791	2.79268e-74	yes		-	-	-	-	-		-	-
cg03039002	13	53776259	R	I		IGR	island	IGR-island	chr13:53774264-53776345	450K and EPIC	No_enhancer	ENSR00000063177	-1.39096	-4.40966	1.41077	0.243553	0.314442	-0.0708885	-0.119249	-0.943293	8.37807e-05	0.0488975	no		rs138961602	27		-		-		cg03039002	rs2806960	13	53787190	T	A	0.405782	6.12465e-23	yes		-	-	-	-	-		-	-
cg02780787	17	80328607	R	II		IGR	shore	IGR-shore	chr17:80329066-80330208	450K and EPIC	No_enhancer	ENSR00000099596	-3.31924	-4.40776	1.40577	0.0817553	0.102168	-0.0204127	-0.0316719	-0.598949	8.42638e-05	0.0488975	no		rs546076977	18		-		-		cg02780787	rs113937230	17	80319530	G	A	-0.361351	3.4225e-18	yes		-	-	-	-	-		-	-
cg01813335	2	233215939	F	II		IGR	island	IGR-island	chr2:233215680-233217556	450K and EPIC	No_enhancer	ENSR00000131931	-1.79208	-4.40774	1.40571	0.195036	0.250343	-0.0553074	-0.076189	-0.644046	8.42695e-05	0.0488975	no		rs551830664	30		-		-		cg01813335	rs2678522	2	233228255	C	T	-0.120668	0.0048675	no		-	-	-	-	-		-	-
cg01895008	2	170370674	R	II	KLHL41	Body	opensea	Body-opensea		EPIC	No_enhancer	ENSR00000126000	3.83769	-4.40723	1.40435	0.930278	0.936874	-0.00659625	-0.0122597	-0.288323	8.44012e-05	0.0489012	no		rs540057116;rs183743596	38;31		-		-		na	na	na	na	na	na	na	na	na		-	-	-	-	-		NM_006063	KLHL41
cg25705148	2	72079498	F	I		IGR	island	IGR-island	chr2:72079362-72079610	450K and EPIC	No_enhancer	ENSR00000118858	0.28048	-4.40679	1.40319	0.512718	0.571177	-0.058459	-0.0715655	-0.418416	8.45134e-05	0.0489124	yes					-		-		cg25705148	rs13005245	2	72079771	A	G	0.48782	8.27977e-34	yes		-	-	-	-	-		-	-
cg17822955	1	209527491	R	II		IGR	opensea	IGR-opensea		450K and EPIC	No_enhancer	ENSR00000256470	0.344185	4.40661	1.40271	0.584281	0.542537	0.0417442	0.0549036	0.325396	8.45602e-05	0.0489124	no		rs75783827;rs17014337;rs549663088	34;28;4		-		-		cg17822955	rs2356722	1	209524734	G	A	-0.434535	2.04136e-26	yes		-	-	-	-	-		-	-
cg17552979	10	11220613	F	II	CELF2	Body	opensea	Body-opensea		EPIC	Enhancer	ENSR00000024382	4.19738	4.40579	1.40056	0.955844	0.940945	0.014899	0.013641	0.38805	8.4769e-05	0.0489927	no		rs537044322;rs557325281;rs190308093;rs546293543;rs151070204	0;17;44;47;50		-		-		na	na	na	na	na	na	na	na	na		-	-	-	-	-		NM_001025077	CELF2
cg24630943	5	168324829	R	II	SLIT3	Body	opensea	Body-opensea		EPIC	No_enhancer	NA	0.989168	4.40527	1.39918	0.667721	0.658743	0.00897809	0.076476	0.520101	8.49032e-05	0.0490298	no		rs544578487	44		-		-		na	na	na	na	na	na	na	na	na		-	-	-	-	-		NM_001271946	SLIT3
cg07671055	16	81970608	F	II	PLCG2	Body	opensea	Body-opensea		450K and EPIC	No_enhancer	NA	2.10686	4.40442	1.39693	0.816122	0.799565	0.0165571	0.0636216	0.650862	8.51236e-05	0.0490358	no		rs569844550;rs536940772;rs558468258	0;32;38		-		-		cg07671055	rs62044947	16	81970448	T	C	-0.723649	3.54383e-89	yes		-	-	-	-	-		NM_002661	PLCG2
cg05928186	7	27187102	F	II	HOXA6	1stExon	island	1stExon-island	chr7:27186927-27187692	450K and EPIC	No_enhancer	NA	-1.66803	-4.40451	1.39716	0.223582	0.250684	-0.0271026	-0.0317282	-0.25426	8.51004e-05	0.0490358	yes		rs144914171;rs539083745	18;43		-		-		cg05928186	rs3807597	7	27189195	C	T	-0.213914	4.86449e-07	no		-	-	-	-	-		na	na
cg20423409	6	33875174	F	II		IGR	opensea	IGR-opensea		450K and EPIC	No_enhancer	NA	2.41047	-4.40471	1.39771	0.83098	0.847211	-0.0162306	-0.0273276	-0.290126	8.50474e-05	0.0490358	no		rs374894293;rs149872532	11;34		-		-		cg20423409	rs942507	6	33875350	C	T	-0.155556	0.000274083	no		-	-	-	-	-		-	-
cg03344806	7	18067282	F	II	PRPS1L1	1stExon	opensea	1stExon-opensea		450K and EPIC	No_enhancer	NA	3.58116	-4.40347	1.39442	0.917211	0.925037	-0.00782621	-0.0171738	-0.334339	8.53687e-05	0.0491366	no		rs1126434;rs560254096;rs182570597	22;37;48		-		-		cg03344806	rs6974404	7	18060523	T	C	-0.0882725	0.0397602	no		-	-	-	-	-		NM_175886	PRPS1L1
cg17092509	20	2822144	F	II	PCED1A	TSS1500	shore	TSS1500-shore	chr20:2820509-2821911	EPIC	No_enhancer	ENSR00000133708	0.910564	4.40242	1.39165	0.664033	0.643845	0.0201884	0.0531197	0.343893	8.56406e-05	0.0491719	no		rs117500713;rs572778526;rs540183567	4;19;42		-		-		na	na	na	na	na	na	na	na	na		-	-	-	-	-		NM_001271168	PCED1A
cg05241461	19	22816980	R	I	ZNF492	TSS200	shore	TSS200-shore	chr19:22817274-22817546	450K and EPIC	No_enhancer	ENSR00000108365	-4.24981	-4.40271	1.3924	0.0384838	0.0638158	-0.025332	-0.0287534	-0.859238	8.55674e-05	0.0491719	no		rs565855214	51		-		-		cg05241461	rs60675447	19	22810892	A	G	0.32389	9.97289e-15	yes		-	-	-	-	-		NM_020855	ZNF492
cg06372967	1	43351860	R	II		IGR	shore	IGR-shore	chr1:43352785-43352994	450K and EPIC	No_enhancer	NA	3.81442	-4.40259	1.3921	0.929301	0.935796	-0.00649538	-0.0118137	-0.268042	8.55967e-05	0.0491719	no		rs192280130	1		-		-		cg06372967	rs17382631	1	43356211	A	C	-0.0780941	0.0690091	no		-	-	-	-	-		-	-
cg27143695	17	81015507	F	II		IGR	shore	IGR-shore	chr17:81016044-81016295	450K and EPIC	No_enhancer	NA	2.91032	-4.40188	1.3902	0.869223	0.889669	-0.0204462	-0.0275334	-0.369062	8.57834e-05	0.0492135	no		rs188300186;rs75190098;rs536287801	1;22;23		-		-		cg27143695	rs62074661	17	81025119	A	C	-0.119947	0.00513075	no		-	-	-	-	-		-	-
cg07924703	8	22423020	F	I	SORBS3	TSS200	island	TSS200-island	chr8:22422534-22423702	450K and EPIC	No_enhancer	ENSR00000222075	1.36822	-4.4012	1.38841	0.659745	0.753957	-0.0942116	-0.0683836	-0.49648	8.59605e-05	0.0492748	yes		rs552863210	17		-		-		cg07924703	rs2469753	8	22383225	C	T	0.388082	5.82909e-21	yes		-	-	-	-	-		NM_001018003	SORBS3
cg24620436	7	4918906	R	I	RADIL	5'UTR	shelf	5'UTR-shelf	chr7:4922707-4923576	450K and EPIC	No_enhancer	ENSR00000208036	3.77083	-4.40049	1.38655	0.913037	0.935995	-0.0229581	-0.0441691	-0.921604	8.61445e-05	0.0493399	no		rs185887104;rs190394540;rs78172178;rs554856559;rs12535662;rs117675219;rs552753559;rs6944694;rs4720437	50;44;43;39;35;29;17;11;7		-		-		cg24620436	rs6944032	7	4961972	A	G	0.221838	1.76386e-07	no		-	-	-	-	-		NM_018059	RADIL
cg23473297	17	18538001	F	II		IGR	shore	IGR-shore	chr17:18538247-18538813	450K and EPIC	No_enhancer	ENSR00000092107	-2.26768	-4.39923	1.38322	0.13589	0.204914	-0.0690235	-0.0652198	-0.711512	8.64739e-05	0.0494881	no		rs577199680	48		-		-		cg23473297	rs116808485	17	18584142	G	A	0.0667157	0.120475	no		-	-	-	-	-		-	-
cg17349064	14	102675410	F	II	WDR20	Body	opensea	Body-opensea		450K and EPIC	No_enhancer	NA	0.0477141	-4.39728	1.37804	0.488304	0.521137	-0.0328338	-0.0789746	-0.458706	8.69897e-05	0.0497426	no		rs113621848	0		-		-		cg17349064	rs6575900	14	102675350	C	G	-0.720004	6.95867e-88	yes		-	-	-	-	-		NM_001242416	WDR20
cg07564233	13	112172340	F	II		IGR	island	IGR-island	chr13:112172232-112172441	450K and EPIC	No_enhancer	NA	3.86164	-4.39667	1.37645	0.926599	0.940302	-0.0137035	-0.0162919	-0.376175	8.71494e-05	0.0497933	no		rs564243068;rs531599435;rs550083551;rs117610688;rs561890047;rs189828197	0;4;7;18;34;48		-		-		cg07564233	rs9588448	13	112146371	T	C	-0.0970774	0.0236811	no		-	-	-	-	-		-	-
[truncated: 42 more columns]

## Sheet: README
Supplementary Table 2. DNA methylation changes in glial cells of Multiple Sclerosis (MS) patients compared to non-neurological disease control (NNC) (Padj < 0.05).
Annotation of the DMPs according to Spearman correlation to age, overlap with published sex-associated probes (Gatev et al. 2017) and CNS-restricted meQTL (Ng et al. 2017; Do et al. 2016). Gene expression (RNA-sequencing) data in MS vs. controls bulk brain tissue (Huynh et al. 2014) or in single cells (Study 1: Absinta et al. 2021, Study 2: Schirmer et al. 2019, Study 3: Jäkel & Agrirre et al. 20…
