# Supplementary material for: DNA methylation changes in glial cells of the normal-appearing white matter in Multiple Sclerosis patients
Source: Epigenetics. 2022 Jan 30;17(11):1311–30. doi: 10.1080/15592294.2021.2020436 (PMC9586622; doi:10.1080/15592294.2021.2020436)
Supplement: Supplemental Material [file KEPI_A_2020436_SM6750.zip › supplementary/Suppl. Table 4_Kular_et_al_NEW.xlsx]

## Sheet: TS4. TF enrichment
Supplementary Table 4. Transcriptional factor enrichment (DMPs with Padj < 0.05).
TF	Overlapping	ExpectedOverlap	NonOverlapping	Length	TFRatio	ProbeManifestRatio	ProbeIdxRatio	Fisher.P.value	Fisher.Adj.Pvalue
NR2C2 (var.2)	588	463.895	425797	426385	0.00138094	0.000839422	0.479608	3.30067e-13	2.4623e-10
SOX18	428	361.839	292876	293304	0.00146137	0.000611008	0.349103	2.52855e-05	0.00943149
Zic2	52	32.8073	19208	19260	0.00270721	7.42346e-05	0.0424144	0.00101007	0.251171
Zic1::Zic2	149	125.983	80076	80225	0.00186073	0.000212711	0.121533	0.0187787	1
MEIS1	309	277.968	205076	205385	0.00150676	0.000441125	0.252039	0.0194894	1
TGIF2	9	4.44167	2538	2547	0.0035461	1.28483e-05	0.00734095	0.0371937	1
NFIC::TLX1	7	3.09357	1765	1772	0.00396601	9.99312e-06	0.00570962	0.038106	1
ZIC5	49	38.212	22486	22535	0.00217913	6.99518e-05	0.0399674	0.0493961	1
CEBPA	17	11.1636	6420	6437	0.00264798	2.4269e-05	0.0138662	0.0611146	1
RORA(var.2)	7	3.50614	2002	2009	0.0034965	9.99312e-06	0.00570962	0.0653178	1
ZNF682	18	12.1921	7018	7036	0.00256483	2.56966e-05	0.0146819	0.06946	1
HLF	27	19.8211	11484	11511	0.0023511	3.85449e-05	0.0220228	0.0701126	1
RARA::RXRA	12	7.39705	4240	4252	0.00283019	1.71311e-05	0.00978793	0.0725795	1
MZF1	35	26.913	15687	15722	0.00223115	4.99656e-05	0.0285481	0.0736862	1
TAL1::TCF3	19	13.5254	7795	7814	0.00243746	2.71242e-05	0.0154976	0.0914583	1
ZIC3	24	17.8765	10341	10365	0.00232086	3.42621e-05	0.0195759	0.0940186	1
ZFP42	10	6.27898	3596	3606	0.00278087	1.42759e-05	0.00815661	0.103731	1
TFAP2E	215	198.865	135406	135621	0.00158782	0.000306932	0.175367	0.113447	1
NFIX	280	262.221	190304	190584	0.00147133	0.000399725	0.228385	0.114775	1
NFIL3	19	14.0472	8100	8119	0.00234568	2.71242e-05	0.0154976	0.118521	1
Ptf1a	40	32.9249	19291	19331	0.00207351	5.71035e-05	0.0326264	0.124084	1
Sox11	1	0.138252	78	79	0.0128205	1.42759e-06	0.000815661	0.129233	1
NR1H2::RXRA	1	0.152251	86	87	0.0116279	1.42759e-06	0.000815661	0.141349	1
NHLH2	18	13.8625	7993	8011	0.00225197	2.56966e-05	0.0146819	0.161719	1
TFAP2A(var.2)	225	211.513	145820	146045	0.001543	0.000321207	0.183524	0.162858	1
ZNF382	1	0.178497	101	102	0.00990099	1.42759e-06	0.000815661	0.163615	1
NR1H4	21	16.6091	9599	9620	0.00218773	2.99794e-05	0.0171289	0.166762	1
ZNF684	3	1.44398	823	826	0.0036452	4.28277e-06	0.00244698	0.177028	1
ZIC4	68	60.5437	36321	36389	0.0018722	9.7076e-05	0.0554649	0.17847	1
RXRG(var.2)	17	13.2137	7615	7632	0.00223244	2.4269e-05	0.0138662	0.178922	1
ATF3	19	15.0453	8684	8703	0.00218793	2.71242e-05	0.0154976	0.182253	1
Tcf12	107	98.3873	61012	61119	0.00175375	0.000152752	0.0872757	0.195546	1
Foxl2	20	16.2172	9370	9390	0.00213447	2.85518e-05	0.0163132	0.201712	1
MEF2D	6	3.92539	2244	2250	0.0026738	8.56553e-06	0.00489396	0.202912	1
PBX2	12	9.12204	5239	5251	0.00229051	1.71311e-05	0.00978793	0.208127	1
CEBPD	18	14.5174	8376	8394	0.002149	2.56966e-05	0.0146819	0.210314	1
MYOG	55	49.084	29159	29214	0.00188621	7.85174e-05	0.0448613	0.21235	1
BHLHA15(var.2)	98	90.889	55990	56088	0.00175031	0.000139904	0.0799347	0.23309	1
FOXA1	20	16.6601	9630	9650	0.00207684	2.85518e-05	0.0163132	0.235196	1
FOXN3	5	3.33558	1906	1911	0.00262329	7.13794e-06	0.0040783	0.243644	1
RARA(var.2)	3	1.7041	972	975	0.00308642	4.28277e-06	0.00244698	0.243735	1
EBF3	25	21.4773	12465	12490	0.00200562	3.56897e-05	0.0203915	0.248712	1
BATF::JUN	20	16.8389	9735	9755	0.00205444	2.85518e-05	0.0163132	0.249353	1
ATF7	18	15.0316	8677	8695	0.00207445	2.56966e-05	0.0146819	0.252642	1
ASCL1(var.2)	88	81.786	49981	50069	0.00176067	0.000125628	0.0717781	0.25335	1
BATF3	17	14.1276	8149	8166	0.00208615	2.4269e-05	0.0138662	0.254125	1
MYOD1	62	56.8468	33997	34059	0.00182369	8.85105e-05	0.050571	0.259525	1
TBXT	4	2.58313	1475	1479	0.00271186	5.71035e-06	0.00326264	0.260157	1
GLIS1	3	1.78263	1017	1020	0.00294985	4.28277e-06	0.00244698	0.264639	1
LHX9	12	9.67873	5562	5574	0.0021575	1.71311e-05	0.00978793	0.266631	1
SOX21	2	1.00905	575	577	0.00347826	2.85518e-06	0.00163132	0.267573	1
REST	2	1.01429	578	580	0.00346021	2.85518e-06	0.00163132	0.269504	1
JDP2(var.2)	19	16.161	9338	9357	0.0020347	2.71242e-05	0.0154976	0.26997	1
CEBPG(var.2)	16	13.4021	7726	7742	0.00207093	2.28414e-05	0.0130506	0.272051	1
Rarb(var.2)	2	1.02303	583	585	0.00343053	2.85518e-06	0.00163132	0.272722	1
JUNB(var.2)	9	7.04766	4041	4050	0.00222717	1.28483e-05	0.00734095	0.276672	1
EWSR1-FLI1	1	0.323706	184	185	0.00543478	1.42759e-06	0.000815661	0.276773	1
OSR2	55	50.6705	30144	30199	0.00182458	7.85174e-05	0.0448613	0.285991	1
MEIS2(var.2)	10	8.08141	4638	4648	0.0021561	1.42759e-05	0.00815661	0.293045	1
RXRB	3	1.90303	1086	1089	0.00276243	4.28277e-06	0.00244698	0.297055	1
TWIST1	37	33.6604	19738	19775	0.00187456	5.28208e-05	0.0301794	0.302465	1
NR1H4::RXRA	9	7.25524	4161	4170	0.00216294	1.28483e-05	0.00734095	0.304355	1
RXRB(var.2)	14	11.8918	6847	6861	0.00204469	1.99862e-05	0.0114192	0.306427	1
MAFF	8	6.37079	3651	3659	0.00219118	1.14207e-05	0.00652529	0.308132	1
BATF	19	16.6005	9596	9615	0.00197999	2.71242e-05	0.0154976	0.308244	1
NFIB	5	3.7132	2123	2128	0.00235516	7.13794e-06	0.0040783	0.315196	1
MAFK	8	6.42795	3684	3692	0.00217155	1.14207e-05	0.00652529	0.316443	1
ZNF410	1	0.388426	221	222	0.00452489	1.42759e-06	0.000815661	0.322149	1
Ebf2	23	20.6337	11968	11991	0.00192179	3.28345e-05	0.0187602	0.32848	1
EBF1	17	14.9445	8627	8644	0.00197056	2.4269e-05	0.0138662	0.329847	1
FOS::JUN(var.2)	15	13.1024	7552	7567	0.00198623	2.14138e-05	0.0122349	0.334782	1
FOXF2	13	11.2426	6470	6483	0.00200927	1.85586e-05	0.0106036	0.33766	1
SCRT1	13	11.2478	6473	6486	0.00200834	1.85586e-05	0.0106036	0.338238	1
KLF15	128	123.393	78263	78391	0.00163551	0.000182731	0.104405	0.344274	1
Foxj3	15	13.1966	7607	7622	0.00197187	2.14138e-05	0.0122349	0.344556	1
E2F8	3	2.0897	1193	1196	0.00251467	4.28277e-06	0.00244698	0.347628	1
ZIC1	39	36.3626	21372	21411	0.00182482	5.56759e-05	0.0318108	0.35088	1
TGIF2LX	10	8.55794	4914	4924	0.002035	1.42759e-05	0.00815661	0.35431	1
JUN::JUNB(var.2)	25	22.9268	13324	13349	0.00187631	3.56897e-05	0.0203915	0.358733	1
NFKB2	15	13.3336	7687	7702	0.00195135	2.14138e-05	0.0122349	0.358871	1
FERD3L	26	23.9372	13923	13949	0.00186741	3.71173e-05	0.0212072	0.362313	1
ZNF274	36	33.629	19720	19756	0.00182556	5.13932e-05	0.0293638	0.36247	1
Ascl2	32	29.7807	17407	17439	0.00183834	4.56828e-05	0.0261011	0.364875	1
NEUROG2(var.2)	54	51.2702	30518	30572	0.00176945	7.70898e-05	0.0440457	0.367737	1
Foxf1	33	30.8379	18041	18074	0.00182917	4.71104e-05	0.0269168	0.370908	1
E2F7	2	1.2938	738	740	0.00271003	2.85518e-06	0.00163132	0.371124	1
ZNF140	1	0.46888	267	268	0.00374532	1.42759e-06	0.000815661	0.374611	1
Rxra	4	3.12666	1787	1791	0.00223839	5.71035e-06	0.00326264	0.38118	1
SIX2	5	4.09232	2341	2346	0.00213584	7.13794e-06	0.0040783	0.389238	1
TCF12(var.2)	104	100.936	62740	62844	0.00165763	0.000148469	0.0848287	0.389727	1
NHLH1	49	46.7762	27737	27786	0.00176659	6.99518e-05	0.0399674	0.390309	1
MAF	9	7.8983	4533	4542	0.00198544	1.28483e-05	0.00734095	0.3932	1
FOSL2::JUND	25	23.3548	13578	13603	0.00184121	3.56897e-05	0.0203915	0.393239	1
FOSL2::JUNB(var.2)	16	14.6285	8443	8459	0.00189506	2.28414e-05	0.0130506	0.39365	1
Ahr::Arnt	285	280.658	207678	207963	0.00137232	0.000406863	0.232463	0.39473	1
BACH2(var.2)	3	2.27631	1300	1303	0.00230769	4.28277e-06	0.00244698	0.397801	1
THRB(var.2)	9	7.93458	4554	4563	0.00197628	1.28483e-05	0.00734095	0.398283	1
ZNF341	46	44.0643	26069	26115	0.00176455	6.56691e-05	0.0375204	0.404031	1
Foxq1	7	6.078	3483	3490	0.00200976	9.99312e-06	0.00570962	0.406264	1
TCF4	90	87.5575	53784	53874	0.00167336	0.000128483	0.0734095	0.408799	1
CREB3L1	13	11.8918	6848	6861	0.00189836	1.85586e-05	0.0106036	0.41159	1
RORA	15	13.8505	7989	8004	0.00187758	2.14138e-05	0.0122349	0.413619	1
ZNF135	15	13.9138	8026	8041	0.00186893	2.14138e-05	0.0122349	0.420368	1
MEF2B	4	3.34428	1912	1916	0.00209205	5.71035e-06	0.00326264	0.429592	1
ZKSCAN1	15	14.0661	8115	8130	0.00184843	2.14138e-05	0.0122349	0.436609	1
ATOH1(var.2)	31	29.869	17461	17492	0.00177539	4.42552e-05	0.0252855	0.442005	1
MEIS1(var.2)	13	12.1698	7010	7023	0.00185449	1.85586e-05	0.0106036	0.443559	1
FOSL2::JUNB	23	22.0312	12795	12818	0.00179758	3.28345e-05	0.0187602	0.446293	1
TFAP2C(var.2)	70	68.695	41509	41579	0.00168638	9.99312e-05	0.0570962	0.452956	1
GLIS3	4	3.46264	1980	1984	0.0020202	5.71035e-06	0.00326264	0.455513	1
Lhx3	4	3.4696	1984	1988	0.00201613	5.71035e-06	0.00326264	0.457025	1
NRL	34	33.0476	19371	19405	0.0017552	4.8538e-05	0.0277325	0.45722	1
THAP1	246	244.352	174118	174364	0.00141283	0.000351187	0.200653	0.464447	1
Mafb	46	45.1191	26718	26764	0.00172169	6.56691e-05	0.0375204	0.467664	1
TFAP2A(var.3)	41	40.1785	23693	23734	0.00173047	5.85311e-05	0.0334421	0.469505	1
TFAP2B(var.3)	48	47.2019	28001	28049	0.00171422	6.85242e-05	0.0391517	0.473272	1
ARNT::HIF1A	227	225.697	157822	158049	0.00143833	0.000324063	0.185155	0.473326	1
NEUROD1	38	37.2567	21916	21954	0.00173389	5.42484e-05	0.0309951	0.47349	1
E2F6	100	99.1508	61535	61635	0.00162509	0.000142759	0.0815661	0.479584	1
ATF4	15	14.4713	8352	8367	0.00179598	2.14138e-05	0.0122349	0.479719	1
ESR2	53	52.3105	31167	31220	0.00170052	7.56622e-05	0.04323	0.480737	1
ZNF740	27	26.5177	15459	15486	0.00174656	3.85449e-05	0.0220228	0.488875	1
ZSCAN29	32	31.5128	18448	18480	0.00173461	4.56828e-05	0.0261011	0.489523	1
BACH2	14	13.6469	7871	7885	0.00177868	1.99862e-05	0.0114192	0.498156	1
LMX1A	6	5.6897	3260	3266	0.00184049	8.56553e-06	0.00489396	0.503656	1
NR2F6(var.3)	5	4.70572	2694	2699	0.00185598	7.13794e-06	0.0040783	0.506813	1
ONECUT2	6	5.74692	3293	3299	0.00182205	8.56553e-06	0.00489396	0.513265	1
RREB1	8	7.76007	4454	4462	0.00179614	1.14207e-05	0.00652529	0.513517	1
mix-a	9	8.76674	5036	5045	0.00178713	1.28483e-05	0.00734095	0.513701	1
FOS	34	33.864	19864	19898	0.00171164	4.8538e-05	0.0277325	0.514389	1
SP1	65	65.0057	39156	39221	0.00166003	9.27932e-05	0.0530179	0.51818	1
BHLHE22(var.2)	80	80.0546	48855	48935	0.0016375	0.000114207	0.0652529	0.518935	1
ZBTB14	106	106.136	66283	66389	0.0015992	0.000151324	0.08646	0.520236	1
TCF3	115	115.159	72503	72618	0.00158614	0.000164173	0.093801	0.520497	1
IRF5	5	4.79429	2745	2750	0.00182149	7.13794e-06	0.0040783	0.523111	1
Ptf1a(var.2)	42	42.0275	24823	24865	0.00169198	5.99587e-05	0.0342577	0.523364	1
POU2F2	13	12.9037	7438	7451	0.00174778	1.85586e-05	0.0106036	0.526881	1
TGIF1	2	1.79659	1026	1028	0.00194932	2.85518e-06	0.00163132	0.53653	1
ZFP57	102	102.707	63946	64048	0.0015951	0.000145614	0.0831974	0.543979	1
PROP1	2	1.82451	1042	1044	0.00191939	2.85518e-06	0.00163132	0.54481	1
ERF	45	45.4892	26947	26992	0.00166994	6.42415e-05	0.0367047	0.550412	1
ELF4	17	17.2151	9959	9976	0.001707	2.4269e-05	0.0138662	0.553745	1
DUX4	25	25.3405	14759	14784	0.00169388	3.56897e-05	0.0203915	0.554662	1
PPARD	9	9.08756	5222	5231	0.00172348	1.28483e-05	0.00734095	0.556477	1
FOSB::JUN	15	15.2194	8790	8805	0.00170648	2.14138e-05	0.0122349	0.557522	1
MAF::NFE2	6	6.01734	3449	3455	0.00173963	8.56553e-06	0.00489396	0.557645	1
PROX1	19	19.2906	11179	11198	0.00169962	2.71242e-05	0.0154976	0.557795	1
FOSL2::JUN(var.2)	22	22.3636	12993	13015	0.00169322	3.14069e-05	0.0179445	0.560031	1
LBX1	23	23.4171	13617	13640	0.00168907	3.28345e-05	0.0187602	0.563159	1
TGIF2LY	11	11.2048	6450	6461	0.00170543	1.57035e-05	0.00897227	0.565095	1
OSR1	83	84.1031	51509	51592	0.00161137	0.00011849	0.0676998	0.565735	1
RELB	31	31.5875	18494	18525	0.00167622	4.42552e-05	0.0252855	0.566947	1
E2F2	22	22.4632	13052	13074	0.00168557	3.14069e-05	0.0179445	0.568357	1
FOXK2	31	31.6174	18512	18543	0.00167459	4.42552e-05	0.0252855	0.569059	1
MYF5	31	31.6905	18556	18587	0.00167062	4.42552e-05	0.0252855	0.574208	1
TFAP4	9	9.24101	5311	5320	0.0016946	1.28483e-05	0.00734095	0.576389	1
JUNB	16	16.4455	9508	9524	0.00168279	2.28414e-05	0.0130506	0.577824	1
CREM	9	9.25652	5320	5329	0.00169173	1.28483e-05	0.00734095	0.57838	1
TFAP2A	43	43.939	25995	26038	0.00165416	6.13863e-05	0.0350734	0.578686	1
NR2F1(var.3)	6	6.15771	3530	3536	0.00169972	8.56553e-06	0.00489396	0.57992	1
MYB	71	72.3128	43835	43906	0.00161971	0.000101359	0.0579119	0.580397	1
ZNF528	1	0.87274	498	499	0.00200803	1.42759e-06	0.000815661	0.582644	1
POU4F2	1	0.87274	498	499	0.00200803	1.42759e-06	0.000815661	0.582644	1
MSC	7	7.21719	4141	4148	0.00169041	9.99312e-06	0.00570962	0.582794	1
Sox5	12	12.4099	7151	7163	0.00167809	1.71311e-05	0.00978793	0.585322	1
E2F4	20	20.632	11970	11990	0.00167084	2.85518e-05	0.0163132	0.586144	1
CTCFL	91	92.6791	57192	57283	0.00159113	0.000129911	0.0742251	0.587504	1
PAX9	6	6.2374	3576	3582	0.00167785	8.56553e-06	0.00489396	0.592312	1
FOXO3	12	12.4854	7195	7207	0.00166782	1.71311e-05	0.00978793	0.59362	1
LEF1	3	3.08835	1766	1769	0.00169875	4.28277e-06	0.00244698	0.596814	1
FOXE1	12	12.5334	7223	7235	0.00166136	1.71311e-05	0.00978793	0.598861	1
FOSL1::JUN(var.2)	20	20.8012	12070	12090	0.001657	2.85518e-05	0.0163132	0.600595	1
Dmrt1	5	5.24563	3005	3010	0.00166389	7.13794e-06	0.0040783	0.602125	1
LMX1B	7	7.35382	4220	4227	0.00165877	9.99312e-06	0.00570962	0.602311	1
Nkx2-5(var.2)	67	68.7277	41533	41600	0.00161318	9.56484e-05	0.0546493	0.602475	1
PAX7	3	3.12491	1787	1790	0.00167879	4.28277e-06	0.00244698	0.604725	1
HAND2	94	96.1784	59536	59630	0.00157888	0.000134193	0.0766721	0.606788	1
BACH1	11	11.6188	6691	6702	0.001644	1.57035e-05	0.00897227	0.612598	1
NR4A2::RXRA	13	13.7017	7904	7917	0.00164474	1.85586e-05	0.0106036	0.612704	1
ZNF317	13	13.7102	7909	7922	0.0016437	1.85586e-05	0.0106036	0.613585	1
MTF1	3	3.1667	1811	1814	0.00165654	4.28277e-06	0.00244698	0.613638	1
FOSL2::JUND(var.2)	17	17.9241	10376	10393	0.0016384	2.4269e-05	0.0138662	0.619628	1
RXRG	4	4.29396	2458	2462	0.00162734	5.71035e-06	0.00326264	0.622371	1
HINFP	77	79.3294	48384	48461	0.00159144	0.000109924	0.0628059	0.623102	1
Alx1	5	5.37576	3080	3085	0.00162338	7.13794e-06	0.0040783	0.623479	1
KLF5	188	191.736	129670	129858	0.00144983	0.000268387	0.153344	0.62751	1
EGR2	74	76.3884	46471	46545	0.00159239	0.000105642	0.0603589	0.62788	1
FOXC2	36	37.6252	22142	22178	0.00162587	5.13932e-05	0.0293638	0.629034	1
MAFA	12	12.9465	7464	7476	0.00160772	1.71311e-05	0.00978793	0.642614	1
ZNF148	68	70.666	42777	42845	0.00158964	9.7076e-05	0.0554649	0.64537	1
TFAP2C(var.3)	46	48.1962	28618	28664	0.00160738	6.56691e-05	0.0375204	0.647058	1
RORC	35	36.9424	21728	21763	0.00161082	4.99656e-05	0.0285481	0.65038	1
Ddit3::Cebpa	22	23.5434	13693	13715	0.00160666	3.14069e-05	0.0179445	0.654637	1
Rhox11	25	26.6802	15558	15583	0.00160689	3.56897e-05	0.0203915	0.655887	1
EGR3	31	32.9249	19300	19331	0.00160622	4.42552e-05	0.0252855	0.657542	1
Plagl1	57	59.7239	35814	35871	0.00159156	8.13725e-05	0.0464927	0.659699	1
XBP1	32	34.0328	19968	20000	0.00160256	4.56828e-05	0.0261011	0.662168	1
JUN::JUNB	40	42.3179	25003	25043	0.00159981	5.71035e-05	0.0326264	0.663302	1
EMX1	12	13.1555	7586	7598	0.00158186	1.71311e-05	0.00978793	0.663762	1
NRF1	176	180.941	121105	121281	0.00145328	0.000251256	0.143556	0.666676	1
SMAD5	25	26.9029	15691	15716	0.00159327	3.56897e-05	0.0203915	0.67158	1
CTCF	19	20.6489	11981	12000	0.00158584	2.71242e-05	0.0154976	0.673388	1
Nr1h3::Rxra	28	30.1272	17619	17647	0.00158919	3.99725e-05	0.0228385	0.678111	1
NR5A1	74	77.5552	47230	47304	0.0015668	0.000105642	0.0603589	0.678272	1
NR2F1	33	35.34	20758	20791	0.00158975	4.71104e-05	0.0269168	0.67884	1
Rarg(var.2)	1	1.13484	648	649	0.00154321	1.42759e-06	0.000815661	0.679016	1
POU4F3	2	2.38964	1366	1368	0.00146413	2.85518e-06	0.00163132	0.689859	1
HOXB5	21	22.974	13356	13377	0.00157233	2.99794e-05	0.0171289	0.690247	1
PAX3	3	3.55835	2036	2039	0.00147348	4.28277e-06	0.00244698	0.690464	1
FOS::JUNB	25	27.2343	15889	15914	0.00157342	3.56897e-05	0.0203915	0.694226	1
NFIX(var.2)	20	21.9755	12765	12785	0.00156678	2.85518e-05	0.0163132	0.694347	1
RUNX1	60	63.5615	38242	38302	0.00156896	8.56553e-05	0.0489396	0.694819	1
SCRT2	10	11.3337	6526	6536	0.00153233	1.42759e-05	0.00815661	0.69589	1
Foxj2	26	28.3678	16566	16592	0.00156948	3.71173e-05	0.0212072	0.699781	1
FOXD1	13	14.6541	8461	8474	0.00153646	1.85586e-05	0.0106036	0.704364	1
FOXI1	25	27.4083	15993	16018	0.00156318	3.56897e-05	0.0203915	0.705763	1
TBX3	251	258.308	186730	186981	0.00134419	0.000358325	0.204731	0.706241	1
GLIS2	24	26.4323	15411	15435	0.00155733	3.42621e-05	0.0195759	0.710874	1
MAZ	99	104.317	65046	65145	0.001522	0.000141331	0.0807504	0.721305	1
Nr2e3	12	13.7752	7948	7960	0.00150981	1.71311e-05	0.00978793	0.722144	1
FOSL1	25	27.6743	16152	16177	0.0015478	3.56897e-05	0.0203915	0.722907	1
ATF6	10	11.624	6695	6705	0.00149365	1.42759e-05	0.00815661	0.724628	1
BHLHE40	80	84.9164	52048	52128	0.00153704	0.000114207	0.0652529	0.725604	1
KLF2	190	197.393	134235	134425	0.00141543	0.000271242	0.154976	0.72851	1
Tcf21	2	2.59533	1484	1486	0.00134771	2.85518e-06	0.00163132	0.732308	1
ZBTB18	21	23.5787	13715	13736	0.00153117	2.99794e-05	0.0171289	0.732692	1
PBX3	8	9.50643	5466	5474	0.00146359	1.14207e-05	0.00652529	0.733239	1
NFIC	33	36.2851	21331	21364	0.00154704	4.71104e-05	0.0269168	0.733257	1
LHX5	16	18.235	10560	10576	0.00151515	2.28414e-05	0.0130506	0.733492	1
NFIC(var.2)	7	8.41295	4833	4840	0.00144838	9.99312e-06	0.00570962	0.735563	1
ZNF652	4	5.00438	2867	2871	0.00139519	5.71035e-06	0.00326264	0.736408	1
SRY	14	16.1337	9327	9341	0.00150102	1.99862e-05	0.0114192	0.738096	1
ASCL1	116	122.283	77492	77608	0.00149693	0.0001656	0.0946166	0.738786	1
RARG(var.3)	6	7.32788	4206	4212	0.00142653	8.56553e-06	0.00489396	0.740237	1
VSX2	6	7.32961	4207	4213	0.00142619	8.56553e-06	0.00489396	0.740438	1
RORB	27	30.0889	17597	17624	0.00153435	3.85449e-05	0.0220228	0.741045	1
HOXD3	11	12.9088	7443	7454	0.0014779	1.57035e-05	0.00897227	0.741975	1
HOXA13	10	11.8214	6810	6820	0.00146843	1.42759e-05	0.00815661	0.74313	1
ONECUT1	3	3.87148	2216	2219	0.00135379	4.28277e-06	0.00244698	0.743171	1
NR1I2	12	14.0216	8092	8104	0.00148295	1.71311e-05	0.00978793	0.743457	1
HIC2	197	205.119	140546	140743	0.00140168	0.000281235	0.160685	0.743812	1
Atoh1	26	29.1389	17028	17054	0.0015269	3.71173e-05	0.0212072	0.747599	1
HES1	202	210.369	144890	145092	0.00139416	0.000288373	0.164763	0.747864	1
HSF4	21	23.8194	13858	13879	0.00151537	2.99794e-05	0.0171289	0.748547	1
ELF2	38	41.8773	24735	24773	0.00153628	5.42484e-05	0.0309951	0.750491	1
JUND	14	16.2922	9420	9434	0.0014862	1.99862e-05	0.0114192	0.750526	1
HSF2	7	8.56139	4919	4926	0.00142305	9.99312e-06	0.00570962	0.751479	1
ZNF143	4	5.12936	2939	2943	0.00136101	5.71035e-06	0.00326264	0.753506	1
FOSB::JUNB	23	26.0434	15180	15203	0.00151515	3.28345e-05	0.0187602	0.753786	1
TFCP2	20	22.856	13287	13307	0.00150523	2.85518e-05	0.0163132	0.755667	1
POU2F3	9	10.8508	6246	6255	0.00144092	1.28483e-05	0.00734095	0.755892	1
Pou5f1::Sox2	2	2.73648	1565	1567	0.00127796	2.85518e-06	0.00163132	0.758496	1
PHOX2A	9	10.8851	6266	6275	0.00143632	1.28483e-05	0.00734095	0.759064	1
TFDP1	98	104.457	65143	65241	0.00150438	0.000139904	0.0799347	0.759704	1
SOX14	9	10.8972	6273	6282	0.00143472	1.28483e-05	0.00734095	0.760167	1
RARA::RXRG	21	24.0499	13995	14016	0.00150054	2.99794e-05	0.0171289	0.76316	1
IRF3	3	4.00712	2294	2297	0.00130776	4.28277e-06	0.00244698	0.763674	1
Nr2f6	2	2.76784	1583	1585	0.00126342	2.85518e-06	0.00163132	0.764005	1
YY1	19	21.9131	12729	12748	0.00149265	2.71242e-05	0.0154976	0.764431	1
OTX2	30	33.7333	19789	19819	0.00151599	4.28277e-05	0.0244698	0.766509	1
Stat5b	13	15.4123	8905	8918	0.00145985	1.85586e-05	0.0106036	0.766995	1
ZSCAN4	5	6.41063	3677	3682	0.0013598	7.13794e-06	0.0040783	0.767135	1
IRF4	3	4.0332	2309	2312	0.00129926	4.28277e-06	0.00244698	0.76746	1
CREB3L4(var.2)	36	40.1277	23667	23703	0.00152111	5.13932e-05	0.0293638	0.768024	1
FOXG1	16	18.7138	10842	10858	0.00147574	2.28414e-05	0.0130506	0.768224	1
FOXO6	24	27.3598	15965	15989	0.00150329	3.42621e-05	0.0195759	0.768369	1
FOSL2	39	43.3302	25625	25664	0.00152195	5.56759e-05	0.0318108	0.769528	1
Nobox	15	17.6471	10215	10230	0.00146843	2.14138e-05	0.0122349	0.769994	1
FOXA3	24	27.4184	16000	16024	0.0015	3.42621e-05	0.0195759	0.771732	1
RARB(var.3)	6	7.62007	4375	4381	0.00137143	8.56553e-06	0.00489396	0.772531	1
ZNF136	1	1.4789	845	846	0.00118343	1.42759e-06	0.000815661	0.77261	1
FOXP1	27	30.6549	17937	17964	0.00150527	3.85449e-05	0.0220228	0.772957	1
FOSL2::JUN	32	36.0279	21176	21208	0.00151114	4.56828e-05	0.0261011	0.77505	1
NR2C1	187	196.315	133364	133551	0.00140218	0.000266959	0.152529	0.776766	1
KLF6	161	169.758	112420	112581	0.00143213	0.000229842	0.131321	0.776985	1
Stat4	52	57.2526	34262	34314	0.00151772	7.42346e-05	0.0424144	0.779769	1
ONECUT3	3	4.141	2371	2374	0.00126529	4.28277e-06	0.00244698	0.782585	1
TFAP2B(var.2)	105	112.453	70634	70739	0.00148654	0.000149897	0.0856444	0.783036	1
Ar	4	5.39311	3091	3095	0.00129408	5.71035e-06	0.00326264	0.786766	1
Creb5	18	21.1799	12296	12314	0.00146389	2.56966e-05	0.0146819	0.786837	1
MYF6	7	8.92889	5132	5139	0.00136399	9.99312e-06	0.00570962	0.7879	1
Stat5a::Stat5b	57	62.7207	37711	37768	0.0015115	8.13725e-05	0.0464927	0.788273	1
HEY2	91	98.1652	60878	60969	0.00149479	0.000129911	0.0742251	0.788789	1
FOSL1::JUND	40	44.8235	26542	26582	0.00150705	5.71035e-05	0.0326264	0.788999	1
E2F3	2	2.92115	1671	1673	0.00119689	2.85518e-06	0.00163132	0.789385	1
GATA6	9	11.2341	6469	6478	0.00139125	1.28483e-05	0.00734095	0.789607	1
Smad4	45	50.1282	29817	29862	0.00150921	6.42415e-05	0.0367047	0.789615	1
Bhlha15	33	37.4064	22012	22045	0.00149918	4.71104e-05	0.0269168	0.790177	1
KLF3	120	128.314	81763	81883	0.00146766	0.000171311	0.0978793	0.793632	1
HSF1	4	5.45556	3127	3131	0.00127918	5.71035e-06	0.00326264	0.794094	1
CREB1	18	21.3134	12375	12393	0.00145455	2.56966e-05	0.0146819	0.795012	1
DLX5	20	23.5097	13675	13695	0.00146252	2.85518e-05	0.0163132	0.795666	1
Dmbx1	13	15.8285	9149	9162	0.00142092	1.85586e-05	0.0106036	0.797238	1
SOX12	9	11.3337	6527	6536	0.00137889	1.28483e-05	0.00734095	0.797787	1
Mecom	1	1.60286	916	917	0.0010917	1.42759e-06	0.000815661	0.799172	1
ATF2	19	22.5239	13091	13110	0.00145138	2.71242e-05	0.0154976	0.801813	1
PHOX2B	1	1.62904	931	932	0.00107411	1.42759e-06	0.000815661	0.804374	1
STAT3	61	67.3834	40678	40739	0.00149958	8.70829e-05	0.0497553	0.804775	1
TCFL5	201	212.05	146293	146494	0.00137396	0.000286945	0.163948	0.808099	1
Arx	2	3.05003	1745	1747	0.00114613	2.85518e-06	0.00163132	0.808828	1
GRHL2	6	8.00887	4600	4606	0.00130435	8.56553e-06	0.00489396	0.810713	1
TFAP2B	139	148.581	96461	96600	0.001441	0.000198435	0.113377	0.810729	1
FOXB1	13	16.0365	9271	9284	0.00140222	1.85586e-05	0.0106036	0.811251	1
Arid3a	4	5.6186	3221	3225	0.00124185	5.71035e-06	0.00326264	0.812272	1
ZBTB12	49	54.9976	32850	32899	0.00149163	6.99518e-05	0.0399674	0.814214	1
Nkx3-2	8	10.407	5989	5997	0.00133578	1.14207e-05	0.00652529	0.815612	1
ZBTB32	10	12.7288	7339	7349	0.00136258	1.42759e-05	0.00815661	0.817146	1
MAFG	5	6.89019	3954	3959	0.00126454	7.13794e-06	0.0040783	0.817771	1
EN1	22	26.1306	15233	15255	0.00144423	3.14069e-05	0.0179445	0.819209	1
Rbpjl	54	60.5153	36317	36371	0.00148691	7.70898e-05	0.0440457	0.822062	1
BARHL1	192	203.597	139299	139491	0.00137833	0.000274097	0.156607	0.823285	1
POU3F4	5	6.95768	3993	3998	0.00125219	7.13794e-06	0.0040783	0.824133	1
Nfe2l2	5	6.99575	4015	4020	0.00124533	7.13794e-06	0.0040783	0.827641	1
ETV4	85	93.3487	57646	57731	0.00147452	0.000121345	0.0693312	0.829581	1
PAX4	11	14.0986	8138	8149	0.00135168	1.57035e-05	0.00897227	0.832513	1
CDX4	17	20.879	12119	12136	0.00140276	2.4269e-05	0.0138662	0.833171	1
SP9	103	112.349	70564	70667	0.00145967	0.000147042	0.0840131	0.835294	1
PRDM1	33	38.4534	22649	22682	0.00145702	4.71104e-05	0.0269168	0.835465	1
TEAD2	17	20.95	12161	12178	0.00139791	2.4269e-05	0.0138662	0.836931	1
DBP	30	35.2574	20711	20741	0.00144851	4.28277e-05	0.0244698	0.837665	1
FOSB::JUNB(var.2)	22	26.511	15460	15482	0.00142303	3.14069e-05	0.0179445	0.837735	1
KLF9	31	36.3873	21395	21426	0.00144894	4.42552e-05	0.0252855	0.839451	1
Npas2	95	104.208	64976	65071	0.00146208	0.000135621	0.0774878	0.840174	1
NR3C1	4	5.91162	3390	3394	0.00117994	5.71035e-06	0.00326264	0.841625	1
PRRX2	5	7.19643	4131	4136	0.00121036	7.13794e-06	0.0040783	0.845206	1
Bach1::Mafk	6	8.41986	4838	4844	0.00124018	8.56553e-06	0.00489396	0.845419	1
PITX3	38	44.131	26118	26156	0.00145494	5.42484e-05	0.0309951	0.84596	1
NFE2L1	5	7.21892	4144	4149	0.00120656	7.13794e-06	0.0040783	0.847078	1
MEOX2	41	47.4042	28133	28174	0.00145736	5.85311e-05	0.0334421	0.847451	1
NR3C2	4	5.97575	3427	3431	0.0011672	5.71035e-06	0.00326264	0.847509	1
TP63	1	1.88733	1079	1080	0.000926784	1.42759e-06	0.000815661	0.848994	1
IRF8	3	4.7092	2698	2701	0.00111193	4.28277e-06	0.00244698	0.849377	1
TBX19	1	1.8978	1085	1086	0.000921659	1.42759e-06	0.000815661	0.850571	1
KLF16	80	88.9518	54719	54799	0.00146202	0.000114207	0.0652529	0.851581	1
PKNOX1	10	13.2548	7646	7656	0.00130787	1.42759e-05	0.00815661	0.852001	1
FOXK1	22	26.8376	15655	15677	0.0014053	3.14069e-05	0.0179445	0.852494	1
FOSL1::JUNB	25	30.1805	17654	17679	0.00141611	3.56897e-05	0.0203915	0.853679	1
Arid5a	8	10.9419	6300	6308	0.00126984	1.14207e-05	0.00652529	0.854404	1
EGR4	26	31.3134	18334	18360	0.00141813	3.71173e-05	0.0212072	0.854976	1
Hand1::Tcf3	41	47.6403	28279	28320	0.00144984	5.85311e-05	0.0334421	0.855361	1
GATA4	10	13.3285	7689	7699	0.00130056	1.42759e-05	0.00815661	0.856434	1
BCL6	4	6.07973	3487	3491	0.00114712	5.71035e-06	0.00326264	0.856655	1
NR2F1(var.2)	9	12.175	7017	7026	0.0012826	1.28483e-05	0.00734095	0.857612	1
PKNOX2	1	1.94665	1113	1114	0.000898473	1.42759e-06	0.000815661	0.857712	1
JUN(var.2)	41	47.7292	28334	28375	0.00144702	5.85311e-05	0.0334421	0.858261	1
Nkx3-1	17	21.3827	12417	12434	0.00136909	2.4269e-05	0.0138662	0.858477	1
SP2	15	19.233	11149	11164	0.00134541	2.14138e-05	0.0122349	0.864058	1
FOXO4	26	31.5526	18478	18504	0.00140708	3.71173e-05	0.0212072	0.864328	1
THRB(var.3)	2	3.50092	2004	2006	0.000998004	2.85518e-06	0.00163132	0.864817	1
EMX2	32	38.1709	22478	22510	0.00142361	4.56828e-05	0.0261011	0.865353	1
TP53	2	3.51832	2014	2016	0.000993049	2.85518e-06	0.00163132	0.866642	1
ARNT2	95	105.359	65762	65857	0.0014446	0.000135621	0.0774878	0.866732	1
ZBTB26	32	38.2169	22506	22538	0.00142184	4.56828e-05	0.0261011	0.866941	1
TFAP2C	127	138.798	89300	89427	0.00142217	0.000181304	0.103589	0.867002	1
IRF1	6	8.72188	5013	5019	0.00119689	8.56553e-06	0.00489396	0.867477	1
HES5	15	19.3279	11205	11220	0.00133869	2.14138e-05	0.0122349	0.868572	1
CENPB	53	60.9833	36614	36667	0.00144753	7.56622e-05	0.04323	0.868874	1
GRHL1	6	8.74948	5029	5035	0.00119308	8.56553e-06	0.00489396	0.869357	1
TCF7L1	2	3.55313	2034	2036	0.000983284	2.85518e-06	0.00163132	0.870225	1
Ptf1a(var.3)	40	47.0385	27908	27948	0.00143328	5.71035e-05	0.0326264	0.870561	1
FOXA2	21	26.1893	15269	15290	0.00137534	2.99794e-05	0.0171289	0.871956	1
KLF10	122	133.927	85782	85904	0.00142221	0.000174166	0.0995106	0.873392	1
HMBOX1	35	41.6944	24626	24661	0.00142126	4.99656e-05	0.0285481	0.873524	1
FOSL1::JUN	29	35.1501	20647	20676	0.00140456	4.14001e-05	0.0236542	0.87473	1
PITX1	31	37.3571	21984	22015	0.00141012	4.42552e-05	0.0252855	0.874932	1
EN2	68	77.2756	47054	47122	0.00144515	9.7076e-05	0.0554649	0.876184	1
MYC	59	67.7194	40895	40954	0.00144272	8.42277e-05	0.048124	0.877113	1
GATA1	11	14.8813	8596	8607	0.00127966	1.57035e-05	0.00897227	0.877367	1
SNAI2	41	48.3642	28727	28768	0.00142723	5.85311e-05	0.0334421	0.877734	1
HIF1A	143	156.04	102013	102156	0.00140178	0.000204145	0.116639	0.878026	1
PLAGL2	67	76.3206	46434	46501	0.00144291	9.56484e-05	0.0546493	0.878739	1
FOS::JUN	24	29.7407	17391	17415	0.00138002	3.42621e-05	0.0195759	0.879437	1
RUNX2	65	74.2793	45112	45177	0.00144086	9.27932e-05	0.0530179	0.880826	1
IRF9	1	2.12982	1218	1219	0.000821018	1.42759e-06	0.000815661	0.881582	1
NKX6-1	20	25.3153	14749	14769	0.00135602	2.85518e-05	0.0163132	0.881762	1
IKZF1	21	26.4993	15454	15475	0.00135887	2.99794e-05	0.0171289	0.883876	1
Gfi1b	22	27.6258	16126	16148	0.00136426	3.14069e-05	0.0179445	0.883924	1
Msx3	15	19.6923	11420	11435	0.00131349	2.14138e-05	0.0122349	0.884813	1
ETV3	44	51.9222	30934	30978	0.00142238	6.28139e-05	0.0358891	0.886133	1
NR4A1	19	24.3089	14151	14170	0.00134266	2.71242e-05	0.0154976	0.886547	1
E2F1	18	23.2133	13501	13519	0.00133323	2.56966e-05	0.0146819	0.888148	1
PAX6	7	10.2951	5925	5932	0.00118143	9.99312e-06	0.00570962	0.888615	1
NFIA	66	75.6939	46028	46094	0.00143391	9.42208e-05	0.0538336	0.888715	1
JDP2	4	6.51973	3741	3745	0.00106923	5.71035e-06	0.00326264	0.890347	1
ETV2	29	35.6535	20952	20981	0.00138412	4.14001e-05	0.0236542	0.891073	1
CREB3	19	24.5073	14269	14288	0.00133156	2.71242e-05	0.0154976	0.893865	1
SMAD3	6	9.14791	5260	5266	0.00114068	8.56553e-06	0.00489396	0.894085	1
Alx4	3	5.25084	3010	3013	0.000996678	4.28277e-06	0.00244698	0.895654	1
Foxd3	17	22.2742	12945	12962	0.00131325	2.4269e-05	0.0138662	0.895894	1
MEF2C	17	22.286	12952	12969	0.00131254	2.4269e-05	0.0138662	0.896331	1
HOXC8	34	41.3693	24428	24462	0.00139185	4.8538e-05	0.0277325	0.896461	1
PRDM4	33	40.2751	23760	23793	0.00138889	4.71104e-05	0.0269168	0.896726	1
DUXA	10	14.1105	8146	8156	0.0012276	1.42759e-05	0.00815661	0.897273	1
Zfx	102	114.361	71961	72063	0.00141743	0.000145614	0.0831974	0.89844	1
POU6F2	10	14.2097	8204	8214	0.00121892	1.42759e-05	0.00815661	0.901688	1
HOXB7	38	45.979	27256	27294	0.00139419	5.42484e-05	0.0309951	0.901907	1
REL	35	42.7012	25243	25278	0.00138652	4.99656e-05	0.0285481	0.902585	1
PBX1	1	2.32862	1332	1333	0.000750751	1.42759e-06	0.000815661	0.902983	1
Dlx3	17	22.4716	13062	13079	0.00130149	2.4269e-05	0.0138662	0.902996	1
PLAG1	6	9.3203	5360	5366	0.0011194	8.56553e-06	0.00489396	0.903481	1
SP8	78	89.2678	54931	55009	0.00141996	0.000111352	0.0636215	0.904263	1
ELF3	23	29.3824	17177	17200	0.001339	3.28345e-05	0.0187602	0.904838	1
ESR1	1	2.34954	1344	1345	0.000744048	1.42759e-06	0.000815661	0.904997	1
ISL2	31	38.373	22602	22633	0.00137156	4.42552e-05	0.0252855	0.905335	1
POU5F1B	10	14.2952	8254	8264	0.00121153	1.42759e-05	0.00815661	0.905366	1
HEY1	71	81.9598	50112	50183	0.00141683	0.000101359	0.0579119	0.907355	1
NFE2	9	13.1487	7585	7594	0.00118655	1.28483e-05	0.00734095	0.908234	1
VEZF1	66	76.713	46690	46756	0.00141358	9.42208e-05	0.0538336	0.909506	1
RXRA::VDR	1	2.40184	1374	1375	0.000727802	1.42759e-06	0.000815661	0.909852	1
ESRRA	9	13.188	7608	7617	0.00118297	1.28483e-05	0.00734095	0.909914	1
HES2	83	94.9285	58707	58790	0.0014138	0.00011849	0.0676998	0.910172	1
KLF11	109	122.48	77638	77747	0.00140395	0.000155607	0.088907	0.910402	1
ZBED1	2	4.03842	2313	2315	0.000864678	2.85518e-06	0.00163132	0.911741	1
USF1	18	23.8901	13903	13921	0.00129468	2.56966e-05	0.0146819	0.911761	1
SPIC	13	18.0669	10464	10477	0.00124235	1.85586e-05	0.0106036	0.912562	1
Foxo1	27	34.1833	20064	20091	0.00134569	3.85449e-05	0.0220228	0.912944	1
ETV6	66	76.8991	46811	46877	0.00140993	9.42208e-05	0.0538336	0.912952	1
Dlx4	21	27.4033	15994	16015	0.00131299	2.99794e-05	0.0171289	0.913695	1
VDR	42	50.8844	30290	30332	0.0013866	5.99587e-05	0.0342577	0.913888	1
IRF2	2	4.07493	2334	2336	0.000856898	2.85518e-06	0.00163132	0.914299	1
DRGX	37	45.4308	26919	26956	0.00137449	5.28208e-05	0.0301794	0.915214	1
RAX2	18	24.0415	13993	14011	0.00128636	2.56966e-05	0.0146819	0.916442	1
NKX2-5	23	29.7941	17424	17447	0.00132002	3.28345e-05	0.0187602	0.916708	1
DLX6	18	24.0566	14002	14020	0.00128553	2.56966e-05	0.0146819	0.916899	1
RUNX3	23	29.8091	17433	17456	0.00131934	3.28345e-05	0.0187602	0.917116	1
POU3F1	5	8.33354	4789	4794	0.00104406	7.13794e-06	0.0040783	0.91883	1
EGR1	62	72.92	44236	44298	0.00140157	8.85105e-05	0.050571	0.918939	1
OLIG3	37	45.6255	27039	27076	0.00136839	5.28208e-05	0.0301794	0.919551	1
NFATC2	12	17.0789	9884	9896	0.00121408	1.71311e-05	0.00978793	0.919744	1
HOXA2	19	25.3371	14763	14782	0.001287	2.71242e-05	0.0154976	0.920469	1
Arid3b	10	14.6883	8484	8494	0.00117869	1.42759e-05	0.00815661	0.920825	1
FOS::JUND	24	31.0906	18202	18226	0.00131854	3.42621e-05	0.0195759	0.920875	1
PITX2	20	26.5227	15469	15489	0.00129291	2.85518e-05	0.0163132	0.92131	1
Nr2e1	9	13.4826	7780	7789	0.00115681	1.28483e-05	0.00734095	0.921667	1
NKX2-2	20	26.5378	15478	15498	0.00129216	2.85518e-05	0.0163132	0.921725	1
MEIS2	30	37.9129	22323	22353	0.00134391	4.28277e-05	0.0244698	0.921773	1
MEOX1	35	43.5794	25782	25817	0.00135754	4.99656e-05	0.0285481	0.923383	1
Dlx2	15	20.7657	12054	12069	0.0012444	2.14138e-05	0.0122349	0.923478	1
GATA1::TAL1	11	15.9939	9248	9259	0.00118945	1.57035e-05	0.00897227	0.92391	1
Mlxip	101	114.995	72403	72504	0.00139497	0.000144186	0.0823817	0.924466	1
JUN	33	41.4281	24465	24498	0.00134887	4.71104e-05	0.0269168	0.925154	1
GCM2	65	76.5499	46585	46650	0.0013953	9.27932e-05	0.0530179	0.925508	1
CDX1	14	19.6652	11405	11419	0.00122753	1.99862e-05	0.0114192	0.926051	1
MYBL2	2	4.27658	2450	2452	0.000816327	2.85518e-06	0.00163132	0.927217	1
NFYC	12	17.3324	10033	10045	0.00119605	1.71311e-05	0.00978793	0.928058	1
PPARA::RXRA	2	4.30439	2466	2468	0.00081103	2.85518e-06	0.00163132	0.928847	1
OVOL1	23	30.2904	17722	17745	0.00129782	3.28345e-05	0.0187602	0.929379	1
HOXD13	13	18.6069	10782	10795	0.00120571	1.85586e-05	0.0106036	0.930165	1
BHLHE23	8	12.5025	7209	7217	0.00110972	1.14207e-05	0.00652529	0.93142	1
ARGFX	4	7.26043	4169	4173	0.000959463	5.71035e-06	0.00326264	0.931572	1
NR1D1	13	18.6884	10830	10843	0.00120037	1.85586e-05	0.0106036	0.93254	1
ZNF24	1	2.6964	1543	1544	0.000648088	1.42759e-06	0.000815661	0.932911	1
UNCX	17	23.4693	13654	13671	0.00124506	2.4269e-05	0.0138662	0.933089	1
ELK3	58	69.4306	41993	42051	0.00138118	8.28001e-05	0.0473083	0.933107	1
Shox2	13	18.7105	10843	10856	0.00119893	1.85586e-05	0.0106036	0.933172	1
POU3F2	3	5.92895	3401	3404	0.000882094	4.28277e-06	0.00244698	0.935389	1
OLIG2	17	23.5989	13731	13748	0.00123807	2.4269e-05	0.0138662	0.93635	1
POU6F1	3	5.96535	3422	3425	0.00087668	4.28277e-06	0.00244698	0.937065	1
ISX	12	17.6641	10228	10240	0.00117325	1.71311e-05	0.00978793	0.937818	1
Sox17	25	32.9664	19331	19356	0.00129326	3.56897e-05	0.0203915	0.937819	1
HES6	39	48.7887	28992	29031	0.0013452	5.56759e-05	0.0318108	0.937829	1
MNT	108	123.503	78361	78469	0.00137824	0.00015418	0.0880914	0.937929	1
SP4	25	32.9747	19336	19361	0.00129293	3.56897e-05	0.0203915	0.937991	1
Znf423	24	31.8433	18655	18679	0.00128652	3.42621e-05	0.0195759	0.938376	1
NKX2-8	136	153.172	99875	100011	0.0013617	0.000194152	0.11093	0.938592	1
PAX5	61	73.1599	44392	44453	0.00137412	8.70829e-05	0.0497553	0.939888	1
Sox6	25	33.0956	19409	19434	0.00128806	3.56897e-05	0.0203915	0.940449	1
VAX1	14	20.1937	11717	11731	0.00119485	1.99862e-05	0.0114192	0.940606	1
RFX4	18	24.9912	14558	14576	0.00123643	2.56966e-05	0.0146819	0.941338	1
ETV5	68	80.9134	49429	49497	0.00137571	9.7076e-05	0.0554649	0.941755	1
HNF4A	6	10.2349	5891	5897	0.0010185	8.56553e-06	0.00489396	0.942181	1
TFEC	52	63.4923	38206	38258	0.00136104	7.42346e-05	0.0424144	0.942594	1
GATA5	66	78.8178	48061	48127	0.00137325	9.42208e-05	0.0538336	0.942765	1
INSM1	33	42.3473	25028	25061	0.00131852	4.71104e-05	0.0269168	0.942936	1
SOX2	16	22.6891	13192	13208	0.00121286	2.28414e-05	0.0130506	0.942945	1
Wt1	42	52.4789	31283	31325	0.00134258	5.99587e-05	0.0342577	0.943476	1
Hic1	94	109.113	68339	68433	0.0013755	0.000134193	0.0766721	0.943974	1
TEAD3	59	71.3045	43197	43256	0.00136584	8.42277e-05	0.048124	0.944386	1
Atf1	139	157.058	102782	102921	0.00135238	0.000198435	0.113377	0.945681	1
TP73	9	14.2354	8220	8229	0.00109489	1.28483e-05	0.00734095	0.945898	1
TLX2	9	14.2371	8221	8230	0.00109476	1.28483e-05	0.00734095	0.945945	1
Smad2::Smad3	27	35.7162	20992	21019	0.0012862	3.85449e-05	0.0220228	0.946502	1
CREB3L4	62	74.7625	45428	45490	0.0013648	8.85105e-05	0.050571	0.946678	1
NEUROD2	138	156.166	102113	102251	0.00135144	0.000197007	0.112561	0.94717	1
SNAI3	45	56.0855	33536	33581	0.00134184	6.42415e-05	0.0367047	0.947425	1
NFYA	14	20.4916	11893	11907	0.00117716	1.99862e-05	0.0114192	0.947672	1
ZBTB6	35	44.9664	26635	26670	0.00131406	4.99656e-05	0.0285481	0.948764	1
NFKB1	2	4.70398	2696	2698	0.00074184	2.85518e-06	0.00163132	0.948767	1
Klf1	64	77.1619	46984	47048	0.00136217	9.13657e-05	0.0522023	0.949301	1
RFX2	3	6.26859	3597	3600	0.000834028	4.28277e-06	0.00244698	0.94954	1
MAX::MYC	27	35.8927	21099	21126	0.00127968	3.85449e-05	0.0220228	0.949549	1
TEF	24	32.4325	19010	19034	0.00126249	3.42621e-05	0.0195759	0.949697	1
HOXC13	14	20.6354	11978	11992	0.00116881	1.99862e-05	0.0114192	0.950815	1
HES7	6	10.5446	6071	6077	0.000988305	8.56553e-06	0.00489396	0.95173	1
VSX1	7	11.8729	6843	6850	0.00102294	9.99312e-06	0.00570962	0.951744	1
ZEB1	119	136.573	87695	87814	0.00135698	0.000169883	0.0970636	0.951878	1
GCM1	46	57.5595	34461	34507	0.00133484	6.56691e-05	0.0375204	0.952316	1
ELK1	48	59.8141	35880	35928	0.00133779	6.85242e-05	0.0391517	0.952683	1
RFX3	9	14.5174	8385	8394	0.00107335	1.28483e-05	0.00734095	0.953116	1
GBX2	28	37.2831	21942	21970	0.00127609	3.99725e-05	0.0228385	0.953408	1
TEAD1	12	18.3692	10643	10655	0.0011275	1.71311e-05	0.00978793	0.954842	1
SNAI1	83	98.3326	60999	61082	0.00136068	0.00011849	0.0676998	0.954938	1
ESRRB	5	9.30651	5353	5358	0.000934056	7.13794e-06	0.0040783	0.955239	1
ELK4	75	89.7446	55251	55326	0.00135744	0.000107069	0.0611746	0.95579	1
PRRX1	13	19.7025	11428	11441	0.00113756	1.85586e-05	0.0106036	0.956778	1
GSC	32	42.1074	24882	24914	0.00128607	4.56828e-05	0.0261011	0.956818	1
RELA	10	15.9854	9244	9254	0.00108178	1.42759e-05	0.00815661	0.957493	1
TBP	40	51.2734	30534	30574	0.00131002	5.71035e-05	0.0326264	0.957876	1
Crx	14	21.0075	12198	12212	0.00114773	1.99862e-05	0.0114192	0.958194	1
FOSL1::JUND(var.2)	39	50.1958	29865	29904	0.00130588	5.56759e-05	0.0318108	0.958512	1
RFX1	9	14.7583	8526	8535	0.00105559	1.28483e-05	0.00734095	0.95859	1
ZNF282	1	3.18412	1823	1824	0.000548546	1.42759e-06	0.000815661	0.958871	1
TFEB	66	80.2381	48989	49055	0.00134724	9.42208e-05	0.0538336	0.958949	1
MYCN	44	55.8751	33405	33449	0.00131717	6.28139e-05	0.0358891	0.959089	1
NEUROG1	20	28.3177	16542	16562	0.00120904	2.85518e-05	0.0163132	0.95942	1
BARHL2	136	155.586	101680	101816	0.00133753	0.000194152	0.11093	0.959709	1
CEBPG	21	29.5341	17270	17291	0.00121598	2.99794e-05	0.0171289	0.959877	1
Creb3l2	89	105.396	65793	65882	0.00135273	0.000127055	0.0725938	0.9602	1
POU3F3	2	5.00785	2871	2873	0.000696621	2.85518e-06	0.00163132	0.960226	1
BHLHE22	14	21.1258	12268	12282	0.00114118	1.99862e-05	0.0114192	0.960328	1
POU1F1	1	3.23113	1850	1851	0.000540541	1.42759e-06	0.000815661	0.960766	1
ZBTB7A	51	63.895	38463	38514	0.00132595	7.2807e-05	0.0415987	0.961228	1
CDX2	7	12.2727	7076	7083	0.000989259	9.99312e-06	0.00570962	0.961487	1
SHOX	11	17.5212	10145	10156	0.00108428	1.57035e-05	0.00897227	0.962758	1
NR6A1	3	6.69287	3842	3845	0.000780843	4.28277e-06	0.00244698	0.963165	1
FOXP2	18	26.2027	15280	15298	0.00117801	2.56966e-05	0.0146819	0.963688	1
MEIS3	108	126.289	80334	80442	0.00134439	0.00015418	0.0880914	0.963697	1
ZNF449	21	29.8124	17437	17458	0.00120434	2.99794e-05	0.0171289	0.963934	1
MEF2A	4	8.21612	4722	4726	0.000847099	5.71035e-06	0.00326264	0.963954	1
SOX13	22	31.0158	18159	18181	0.00121152	3.14069e-05	0.0179445	0.964151	1
TBX20	8	13.7273	7924	7932	0.00100959	1.14207e-05	0.00652529	0.964165	1
SPDEF	34	44.9989	26656	26690	0.00127551	4.8538e-05	0.0277325	0.964366	1
MNX1	24	33.427	19610	19634	0.00122387	3.42621e-05	0.0195759	0.964791	1
STAT1	18	26.3535	15370	15388	0.00117111	2.56966e-05	0.0146819	0.965867	1
OLIG1	10	16.4387	9510	9520	0.00105152	1.42759e-05	0.00815661	0.966183	1
PAX1	11	17.7355	10271	10282	0.00107098	1.57035e-05	0.00897227	0.966479	1
THRB	26	35.9274	21121	21147	0.001231	3.71173e-05	0.0212072	0.966662	1
OTX1	81	97.6303	60527	60608	0.00133825	0.000115635	0.0660685	0.967519	1
NFATC3	59	73.4817	44602	44661	0.00132281	8.42277e-05	0.048124	0.96774	1
NKX6-3	37	48.8339	29022	29059	0.00127489	5.28208e-05	0.0301794	0.968613	1
DPRX	18	26.5663	15497	15515	0.00116152	2.56966e-05	0.0146819	0.968744	1
SOX8	15	22.9218	13331	13346	0.0011252	2.14138e-05	0.0122349	0.969117	1
USF2	17	25.4261	14818	14835	0.00114725	2.4269e-05	0.0138662	0.969745	1
Znf281	20	29.0755	16996	17016	0.00117675	2.85518e-05	0.0163132	0.969903	1
KLF4	83	100.146	62226	62309	0.00133385	0.00011849	0.0676998	0.969934	1
HNF4G	7	12.7306	7343	7350	0.000953289	9.99312e-06	0.00570962	0.970432	1
PDX1	16	24.3325	14168	14184	0.00112931	2.28414e-05	0.0130506	0.971439	1
CLOCK	53	67.2724	40615	40668	0.00130494	7.56622e-05	0.04323	0.971629	1
HOXA4	160	182.956	122709	122869	0.0013039	0.000228414	0.130506	0.97174	1
STAT1::STAT2	7	12.8265	7399	7406	0.000946074	9.99312e-06	0.00570962	0.972048	1
FOXC1	31	42.2951	24998	25029	0.0012401	4.42552e-05	0.0252855	0.972305	1
ERG	84	101.66	63252	63336	0.00132802	0.000119917	0.0685155	0.972734	1
MLXIPL	42	55.0183	32870	32912	0.00127776	5.99587e-05	0.0342577	0.972939	1
MSX1	14	22.0093	12791	12805	0.00109452	1.99862e-05	0.0114192	0.973444	1
OVOL2	60	75.3795	45830	45890	0.00130919	8.56553e-05	0.0489396	0.973781	1
RFX5	1	3.65578	2094	2095	0.000477555	1.42759e-06	0.000815661	0.974382	1
MAX	98	117.222	73958	74056	0.00132508	0.000139904	0.0799347	0.974721	1
NFATC1	74	91.21	56228	56302	0.00131607	0.000105642	0.0603589	0.9759	1
ZNF460	8	14.4918	8371	8379	0.00095568	1.14207e-05	0.00652529	0.976637	1
Stat5a	8	14.5072	8380	8388	0.000954654	1.14207e-05	0.00652529	0.976841	1
IRF6	20	29.7507	17401	17421	0.00114936	2.85518e-05	0.0163132	0.977149	1
FEV	77	94.7422	58588	58665	0.00131426	0.000109924	0.0628059	0.977226	1
FOXL1	26	36.9852	21763	21789	0.00119469	3.71173e-05	0.0212072	0.977396	1
GATA2	17	26.1574	15254	15271	0.00111446	2.4269e-05	0.0138662	0.977972	1
Arntl	69	86.0811	52828	52897	0.00130613	9.85036e-05	0.0562806	0.978201	1
KLF17	18	27.4368	16017	16035	0.00112381	2.56966e-05	0.0146819	0.978401	1
SPI1	2	5.73478	3290	3292	0.000607903	2.85518e-06	0.00163132	0.978517	1
SREBF2(var.2)	27	38.3352	22583	22610	0.00119559	3.85449e-05	0.0220228	0.978733	1
MSX2	10	17.3324	10035	10045	0.000996512	1.42759e-05	0.00815661	0.978795	1
LIN54	21	31.1588	18246	18267	0.00115094	2.99794e-05	0.0171289	0.978896	1
Arnt	121	142.919	92312	92433	0.00131077	0.000172738	0.0986949	0.979006	1
POU2F1	8	14.7481	8521	8529	0.000938857	1.14207e-05	0.00652529	0.979831	1
SOHLH2	61	77.503	47209	47270	0.00129213	8.70829e-05	0.0497553	0.980034	1
LHX2	9	16.1593	9347	9356	0.000962876	1.28483e-05	0.00734095	0.980516	1
FOXD2	36	49.1743	29234	29270	0.00123144	5.13932e-05	0.0293638	0.980726	1
BARX1	41	55.0934	32918	32959	0.00124552	5.85311e-05	0.0334421	0.981561	1
GFI1	20	30.2787	17718	17738	0.0011288	2.85518e-05	0.0163132	0.981683	1
PAX3(var.2)	9	16.3348	9450	9459	0.000952381	1.28483e-05	0.00734095	0.982337	1
LHX1	56	72.3717	43888	43944	0.00127598	7.9945e-05	0.045677	0.982586	1
VAX2	12	20.3325	11801	11813	0.00101686	1.71311e-05	0.00978793	0.982648	1
RHOXF1	156	181.355	121451	121607	0.00128447	0.000222704	0.127243	0.9828	1
ALX3	20	30.5201	17863	17883	0.00111963	2.85518e-05	0.0163132	0.983472	1
RAX	17	26.8041	15640	15657	0.00108696	2.4269e-05	0.0138662	0.983508	1
RBPJ	79	98.2407	60941	61020	0.00129634	0.000112779	0.0644372	0.983518	1
HOXD8	22	32.9763	19340	19362	0.00113754	3.14069e-05	0.0179445	0.983524	1
HOXD4	41	55.4493	33141	33182	0.00123714	5.85311e-05	0.0334421	0.983577	1
Sox3	42	56.6478	33892	33934	0.00123923	5.99587e-05	0.0342577	0.983811	1
Lhx4	15	24.3476	14178	14193	0.00105798	2.14138e-05	0.0122349	0.983991	1
SP3	86	106.084	66267	66353	0.00129778	0.000122773	0.0701468	0.984022	1
HNF1A	3	7.8793	4528	4531	0.000662544	4.28277e-06	0.00244698	0.985171	1
TEAD4	15	24.6586	14363	14378	0.00104435	2.14138e-05	0.0122349	0.986205	1
Stat6	22	33.4203	19608	19630	0.00112199	3.14069e-05	0.0179445	0.986309	1
POU6F1(var.2)	29	41.8936	24754	24783	0.00117153	4.14001e-05	0.0236542	0.98635	1
GBX1	22	33.5561	19690	19712	0.00111732	3.14069e-05	0.0179445	0.987072	1
FLI1	72	91.4004	56357	56429	0.00127757	0.000102786	0.0587276	0.987099	1
MYBL1	8	15.5368	8983	8991	0.000890571	1.14207e-05	0.00652529	0.987305	1
MSANTD3	27	39.6887	23408	23435	0.00115345	3.85449e-05	0.0220228	0.98734	1
SOX10	33	47.0207	27904	27937	0.00118263	4.71104e-05	0.0269168	0.988098	1
ATOH7	76	96.2171	59580	59656	0.0012756	0.000108497	0.0619902	0.988276	1
EHF	13	22.4058	13027	13040	0.000997927	1.85586e-05	0.0106036	0.988295	1
Nr5a2	7	14.3226	8273	8280	0.000846126	9.99312e-06	0.00570962	0.988732	1
GLI2	13	22.4901	13077	13090	0.000994112	1.85586e-05	0.0106036	0.988791	1
DMRTC2	5	11.4076	6574	6579	0.000760572	7.13794e-06	0.0040783	0.988869	1
TCF7L2	26	38.8113	22874	22900	0.00113666	3.71173e-05	0.0212072	0.98891	1
NFYB	11	19.8821	11536	11547	0.000953537	1.57035e-05	0.00897227	0.989023	1
ZBTB33	14	23.9927	13968	13982	0.00100229	1.99862e-05	0.0114192	0.989861	1
NR2C2	25	37.8455	22287	22312	0.00112173	3.56897e-05	0.0203915	0.989996	1
CUX2	8	15.9547	9228	9236	0.000866927	1.14207e-05	0.00652529	0.990127	1
LBX2	25	37.9902	22375	22400	0.00111732	3.56897e-05	0.0203915	0.990578	1
HOXA1	38	53.6516	32019	32057	0.0011868	5.42484e-05	0.0309951	0.990829	1
EVX2	65	84.7921	51981	52046	0.00125046	9.27932e-05	0.0530179	0.99094	1
ETS1	66	86.0842	52833	52899	0.00124922	9.42208e-05	0.0538336	0.991356	1
FOXH1	17	28.1957	16472	16489	0.00103205	2.4269e-05	0.0138662	0.991385	1
SIX1	4	10.2366	5894	5898	0.000678656	5.71035e-06	0.00326264	0.991546	1
YY2	53	71.4225	43279	43332	0.00122461	7.56622e-05	0.04323	0.991764	1
SOX9	6	13.3576	7710	7716	0.00077821	8.56553e-06	0.00489396	0.991803	1
KLF14	39	55.2243	33002	33041	0.00118175	5.56759e-05	0.0318108	0.992033	1
SMAD2::SMAD3::SMAD4	17	28.3962	16592	16609	0.00102459	2.4269e-05	0.0138662	0.992177	1
ZBTB7C	36	51.7264	30820	30856	0.00116807	5.13932e-05	0.0293638	0.992191	1
HOXB13	4	10.3726	5973	5977	0.00066968	5.71035e-06	0.00326264	0.992361	1
ELF5	88	111.236	69809	69897	0.00126058	0.000125628	0.0717781	0.992475	1
GLI3	27	40.9966	24207	24234	0.00111538	3.85449e-05	0.0220228	0.992524	1
HOXD11	24	37.4393	22041	22065	0.00108888	3.42621e-05	0.0195759	0.992939	1
TCF21(var.2)	39	55.6758	33285	33324	0.0011717	5.56759e-05	0.0318108	0.993231	1
NKX6-2	22	35.0593	20599	20621	0.00106801	3.14069e-05	0.0179445	0.993277	1
ZNF354C	95	119.547	75589	75684	0.0012568	0.000135621	0.0774878	0.993478	1
RFX7	164	194.788	132152	132316	0.001241	0.000234125	0.133768	0.993689	1
SPIB	4	10.641	6129	6133	0.000652635	5.71035e-06	0.00326264	0.993754	1
SOX4	37	53.5187	31937	31974	0.00115853	5.28208e-05	0.0301794	0.993756	1
Esrrg	26	40.2112	23728	23754	0.00109575	3.71173e-05	0.0212072	0.993787	1
POU5F1	8	16.7776	9711	9719	0.000823808	1.14207e-05	0.00652529	0.994052	1
ZNF263	42	59.6257	35767	35809	0.00117427	5.99587e-05	0.0342577	0.994147	1
NR1D2	16	27.691	16171	16187	0.000989426	2.28414e-05	0.0130506	0.994149	1
ZBTB7B	19	31.5709	18496	18515	0.00102725	2.71242e-05	0.0154976	0.994165	1
HOXA7	35	51.3087	30561	30596	0.00114525	4.99656e-05	0.0285481	0.994171	1
KLF13	2	7.25524	4168	4170	0.000479846	2.85518e-06	0.00163132	0.99429	1
TFE3	82	105.599	65939	66021	0.00124357	0.000117062	0.0668842	0.994366	1
EVX1	54	73.859	44851	44905	0.00120399	7.70898e-05	0.0440457	0.994561	1
HOXD9	16	27.91	16302	16318	0.000981475	2.28414e-05	0.0130506	0.994761	1
HOXB2	30	45.546	26997	27027	0.00111123	4.28277e-05	0.0244698	0.994797	1
ETV1	16	27.9334	16316	16332	0.000980633	2.28414e-05	0.0130506	0.994823	1
Twist2	19	31.83	18652	18671	0.00101866	2.71242e-05	0.0154976	0.994843	1
Lhx8	29	44.3554	26265	26294	0.00110413	4.14001e-05	0.0236542	0.994867	1
FIGLA	63	84.4098	51731	51794	0.00121784	8.99381e-05	0.0513866	0.994885	1
GMEB2	63	84.4583	51763	51826	0.00121709	8.99381e-05	0.0513866	0.994962	1
ELF1	12	22.6858	13194	13206	0.000909504	1.71311e-05	0.00978793	0.995072	1
Spz1	15	26.7539	15612	15627	0.000960799	2.14138e-05	0.0122349	0.995177	1
HESX1	13	24.1088	14038	14051	0.000926058	1.85586e-05	0.0106036	0.995249	1
HOXB8	25	39.6412	23381	23406	0.00106924	3.56897e-05	0.0203915	0.995348	1
Pax2	218	253.837	182682	182900	0.00119333	0.000311214	0.177814	0.995398	1
GSX2	87	112.041	70367	70454	0.00123638	0.0001242	0.0709625	0.995544	1
JUND(var.2)	36	53.2882	31794	31830	0.00113229	5.13932e-05	0.0293638	0.99568	1
HOXA10	25	39.8345	23499	23524	0.00106388	3.56897e-05	0.0203915	0.995728	1
VENTX	23	37.4739	22063	22086	0.00104247	3.28345e-05	0.0187602	0.996013	1
Dlx1	37	54.7261	32692	32729	0.00113178	5.28208e-05	0.0301794	0.996054	1
SREBF1(var.2)	7	15.9649	9235	9242	0.000757986	9.99312e-06	0.00570962	0.996095	1
TBX6	129	159.088	104320	104449	0.00123658	0.000184159	0.10522	0.996187	1
FOXP3	67	90.0437	55458	55525	0.00120812	9.56484e-05	0.0546493	0.99632	1
HOXB6	85	110.509	69310	69395	0.00122637	0.000121345	0.0693312	0.996361	1
MIXL1	42	60.9817	36624	36666	0.00114679	5.99587e-05	0.0342577	0.996434	1
TFAP4(var.2)	67	90.1473	55527	55594	0.00120662	9.56484e-05	0.0546493	0.996438	1
NR1I3	52	72.937	44257	44309	0.00117496	7.42346e-05	0.0424144	0.996615	1
SREBF1	32	49.0533	29163	29195	0.00109728	4.56828e-05	0.0261011	0.996634	1
DMRT3	9	19.1516	11107	11116	0.0008103	1.28483e-05	0.00734095	0.996674	1
ETS2	95	122.079	77369	77464	0.00122788	0.000135621	0.0774878	0.996707	1
MLX	23	37.8981	22321	22344	0.00103042	3.28345e-05	0.0187602	0.99672	1
Gmeb1	76	100.84	62703	62779	0.00121206	0.000108497	0.0619902	0.99687	1
BHLHE41	20	34.1998	20081	20101	0.000995966	2.85518e-05	0.0163132	0.996941	1
MXI1	92	119.001	75209	75301	0.00122326	0.000131338	0.0750408	0.996957	1
ZNF75D	22	37.0675	21817	21839	0.00100839	3.14069e-05	0.0179445	0.99734	1
GATA3	42	61.8629	37182	37224	0.00112958	5.99587e-05	0.0342577	0.997442	1
HOXA6	60	83.0971	50870	50930	0.00117948	8.56553e-05	0.0489396	0.997448	1
ZNF384	7	16.6635	9645	9652	0.000725765	9.99312e-06	0.00570962	0.997555	1
HOXB3	74	99.541	61825	61899	0.00119693	0.000105642	0.0603589	0.997688	1
HOXA5	25	41.2157	24343	24368	0.00102699	3.56897e-05	0.0203915	0.997709	1
NFATC4	62	85.7739	52632	52694	0.00117799	8.85105e-05	0.050571	0.997733	1
SREBF2	14	26.8795	15688	15702	0.000892402	1.99862e-05	0.0114192	0.997817	1
HOXB4	26	42.6295	25208	25234	0.00103142	3.71173e-05	0.0212072	0.997858	1
SOX15	20	34.9866	20557	20577	0.000972905	2.85518e-05	0.0163132	0.997925	1
CUX1	9	19.9058	11552	11561	0.000779086	1.28483e-05	0.00734095	0.997931	1
Prdm15	4	12.084	6969	6973	0.00057397	5.71035e-06	0.00326264	0.997939	1
NKX2-3	58	81.3941	49754	49812	0.00116574	8.28001e-05	0.0473083	0.997939	1
Dux	7	16.9513	9814	9821	0.000713267	9.99312e-06	0.00570962	0.997989	1
GSC2	48	69.851	42273	42321	0.00113548	6.85242e-05	0.0391517	0.998119	1
NEUROG2	3	10.4414	6014	6017	0.000498836	4.28277e-06	0.00244698	0.998142	1
MZF1(var.2)	58	81.8577	50058	50116	0.00115866	8.28001e-05	0.0473083	0.998246	1
HOXD12	19	34.0477	19990	20009	0.000950475	2.71242e-05	0.0154976	0.998284	1
EOMES	15	28.7101	16782	16797	0.000893815	2.14138e-05	0.0122349	0.998312	1
NR2F2	13	25.9612	15141	15154	0.000858596	1.85586e-05	0.0106036	0.998321	1
CEBPB	29	47.0175	27906	27935	0.0010392	4.14001e-05	0.0236542	0.998369	1
NFAT5	42	63.094	37963	38005	0.00110634	5.99587e-05	0.0342577	0.998413	1
HOXD10	16	30.302	17736	17752	0.00090212	2.28414e-05	0.0130506	0.998513	1
HLTF	93	122.738	77836	77929	0.00119482	0.000132766	0.0758564	0.998578	1
LHX6	10	22.0397	12813	12823	0.000780457	1.42759e-05	0.00815661	0.998645	1
BARX2	47	69.8323	42262	42309	0.00111211	6.70967e-05	0.0383361	0.998796	1
HOXA9	174	213.799	147783	147957	0.0011774	0.0002484	0.141925	0.999062	1
DMRTA2	22	39.2001	23115	23137	0.000951763	3.14069e-05	0.0179445	0.999066	1
HOXC10	47	70.5432	42719	42766	0.00110021	6.70967e-05	0.0383361	0.999087	1
HOXC4	51	75.5799	45969	46020	0.00110944	7.2807e-05	0.0415987	0.999162	1
GABPA	9	21.3388	12399	12408	0.000725865	1.28483e-05	0.00734095	0.999183	1
TBX15	23	40.8134	24099	24122	0.000954396	3.28345e-05	0.0187602	0.999197	1
Pparg::Rxra	9	21.4486	12464	12473	0.00072208	1.28483e-05	0.00734095	0.99924	1
CEBPE	28	47.5368	28228	28256	0.000991923	3.99725e-05	0.0228385	0.999284	1
TCF7	12	26.1423	15250	15262	0.000786885	1.71311e-05	0.00978793	0.999355	1
BSX	55	81.2553	49666	49721	0.0011074	7.85174e-05	0.0448613	0.999402	1
MITF	12	26.3921	15399	15411	0.000779271	1.71311e-05	0.00978793	0.999447	1
ZKSCAN5	14	29.3157	17146	17160	0.000816517	1.99862e-05	0.0114192	0.999463	1
Stat2	3	11.945	6889	6892	0.000435477	4.28277e-06	0.00244698	0.999479	1
ESX1	23	41.8952	24761	24784	0.00092888	3.28345e-05	0.0187602	0.999536	1
GSX1	51	77.1788	47008	47059	0.00108492	7.2807e-05	0.0415987	0.999551	1
TBX21	12	26.7505	15613	15625	0.00076859	1.71311e-05	0.00978793	0.999557	1
NR4A2	15	31.1388	18240	18255	0.000822368	2.14138e-05	0.0122349	0.999578	1
MGA	89	122.202	77462	77551	0.00114895	0.000127055	0.0725938	0.999599	1
HOXC12	15	31.2701	18319	18334	0.000818822	2.14138e-05	0.0122349	0.999609	1
HOXB9	20	38.2547	22541	22561	0.000887272	2.85518e-05	0.0163132	0.999622	1
MSGN1	69	99.476	61786	61855	0.00111676	9.85036e-05	0.0562806	0.999669	1
Isl1	12	27.2644	15920	15932	0.000753769	1.71311e-05	0.00978793	0.99968	1
IRF7	3	12.7117	7336	7339	0.000408942	4.28277e-06	0.00244698	0.99973	1
Hoxa11	25	45.619	27047	27072	0.000924317	3.56897e-05	0.0203915	0.999733	1
NOTO	25	46.2935	27463	27488	0.000910316	3.56897e-05	0.0203915	0.999811	1
HOXC9	19	38.6931	22809	22828	0.000833005	2.71242e-05	0.0154976	0.999863	1
Klf12	23	44.3993	26298	26321	0.000874591	3.28345e-05	0.0187602	0.999877	1
TBR1	21	42.1287	24906	24927	0.00084317	2.99794e-05	0.0171289	0.999905	1
HOXC11	23	45.1223	26743	26766	0.000860038	3.28345e-05	0.0187602	0.999917	1
TBX1	18	38.8113	22882	22900	0.000786645	2.56966e-05	0.0146819	0.999944	1
TBX4	93	132.948	85107	85200	0.00109274	0.000132766	0.0758564	0.999951	1
TBX18	13	32.0458	18788	18801	0.000691931	1.85586e-05	0.0106036	0.999962	1
TBX5	58	95.3395	59008	59066	0.000982918	8.28001e-05	0.0473083	0.999992	1
TBX2	27	57.8583	34668	34695	0.000778816	3.85449e-05	0.0220228	0.999999	1
Hmx1	0	5.43475	3119	3119	0	0	0	1	1
HNF1B	0	3.52877	2022	2022	0	0	0	1	1
POU4F1	0	3.25724	1866	1866	0	0	0	1	1
Hmx2	0	2.62495	1503	1503	0	0	0	1	1
Hmx3	0	2.15947	1236	1236	0	0	0	1	1
Six3	0	2.11586	1211	1211	0	0	0	1	1
HNF4A(var.2)	0	2.09493	1199	1199	0	0	0	1	1
THAP11	0	1.42652	816	816	0	0	0	1	1
Rarg	0	1.37588	787	787	0	0	0	1	1
Nr2f6(var.2)	0	1.09816	628	628	0	0	0	1	1
Sox1	0	0.998564	571	571	0	0	0	1	1
PPARG	0	0.628008	359	359	0	0	0	1	1
SRF	0	0.628008	359	359	0	0	0	1	1
ZNF16	0	0.540581	309	309	0	0	0	1	1
Rarb	0	0.409416	234	234	0	0	0	1	1
BCL6B	0	0.202992	116	116	0	0	0	1	1
RARA	0	0.411165	235	235	0	0	0	1	1
