# Supplementary material for: DNA methylation changes in glial cells of the normal-appearing white matter in Multiple Sclerosis patients
Source: Epigenetics. 2022 Jan 30;17(11):1311–30. doi: 10.1080/15592294.2021.2020436 (PMC9586622; doi:10.1080/15592294.2021.2020436)
Supplement: Supplemental Material [file KEPI_A_2020436_SM6750.zip › supplementary/Suppl. Table 5_Kular_et_al.xlsx]

## Sheet: README
Supplementary Table 5. Gene ontology (GO) analyses.
Each sheet lists data from GO analyses performed on all DMPs (Padj < 0.05), microglia-, oligodendrocyte-, astrocyte-annotated DMPs (Padj < 0.05) as well as GenesetCluster and Reactome analyses.

## Sheet: GO DMPs
Supplementary Table 5. Gene ontology (GO) analyses.
All DMPs													TSS1500 (151 genes)												TSS200 (60 genes)												5'UTR (71 genes)												1stExon (44 genes)
geneSet	description	link	size	overlap	expect	enrichmentRatio	pValue	logP	FDR	overlapId	userId		geneSet	description	link	size	overlap	expect	enrichmentRatio	pValue	FDR	overlapId	userId		geneSet	description	link	size	overlap	expect	enrichmentRatio	pValue	FDR	overlapId	userId		geneSet	description	link	size	overlap	expect	enrichmentRatio	pValue	FDR	overlapId	userId		geneSet
GO:0030036	actin cytoskeleton organization	http://amigo.geneontology.org/amigo/term/GO:0030036	626	39	19.0437	2.04792	1.89511e-05	4.72236	0.0430712	585;1264;1809;1902;2037;2059;3925;4916;5734;5911;5987;8829;9172;9564;9639;10083;10174;10324;11252;22808;23022;23075;23189;29767;50507;50848;50944;54361;57822;64098;79585;84033;84168;84952;85358;85477;171024;399687;440073	OBSCN;PARVG;SCIN;TMOD2;SYNPO2;MYO18A;NRP1;ANTXR1;SHANK1;PACSIN2;BCAR1;IQSEC3;NTRK3;MRAS;SORBS3;CORO7;SWAP70;SHANK3;GRHL3;MYOM2;KANK1;LPAR1;ARHGEF10;F11R;EPB41L2;STMN1;PTGER4;CNN1;KLHL41;CGNL1;WNT4;EPS8;USH1C;RAP2A;TRIM27;DPYSL3;BBS4;PALLD;NOX4		GO:0000724	double-strand break repair via homologous recombination	http://amigo.geneontology.org/amigo/term/GO:0000724	119	5	0.764011	6.54441	0.00101549	1	672;675;7516;51750;254394	XRCC2;BRCA1;BRCA2;RTEL1;MCM9		GO:0033625	positive regulation of integrin activation	http://amigo.geneontology.org/amigo/term/GO:0033625	8	2	0.0172807	115.736	0.000125993	0.572701	8631;54922	RASIP1;SKAP1		GO:0000902	cell morphogenesis	http://amigo.geneontology.org/amigo/term/GO:0000902	982	10	3.29965	3.03062	0.00144028	1	2059;2737;3689;6886;8874;9846;22941;50507;55698;91584	GAB2;RADIL;NOX4;EPS8;PLXNA4;TAL1;ARHGEF7;GLI3;ITGB2;SHANK2		GO:0006112
GO:0007267	cell-cell signaling	http://amigo.geneontology.org/amigo/term/GO:0007267	1576	76	47.9438	1.58519	3.45211e-05	4.46192	0.0523052	148;166;766;777;1141;1453;1488;1759;1959;2099;2250;2568;2645;2736;2737;2778;2831;2867;2903;2906;3170;3202;3350;3382;3689;3736;4041;4087;4155;4772;4923;4986;5020;5336;5443;5799;6511;6530;6854;7088;7475;8091;8224;8564;8660;8829;8874;9097;9230;9379;9381;9568;11197;11252;22941;23189;23554;25806;26251;29767;50944;51704;54361;54795;54899;57030;57822;59284;63977;80326;83595;84961;85358;153090;388591;390…	DAB2IP;TMOD2;WIF1;GLI3;ADRA1A;ITGB2;GRIN2A;TSPAN12;NRP1;SYN2;TRPM4;SYN3;TLE1;ARHGEF7;SHANK1;PACSIN2;SLC1A6;AES;ICA1;SHANK2;MBP;PRDM15;PTPRN2;POMC;GABBR2;GABRP;DNM1;SOX7;GNAS;CACNA1E;SLC17A7;CHRNB2;SHANK3;GRHL3;KCNA1;CSNK1D;SLC6A2;CTBP2;FFAR2;GPRC5B;EGR2;OTOF;GRIN2D;KANK1;SMAD2;NRXN2;RAB11B;OPRK1;LRP5;USP14;KMO;WNT4;CA7;VAX2;FGF5;NFATC1;GCK;HMGA2;PLCG2;ESR1;IRS2;PXK;CACNG7;FBXL20;GLI2;RNF207;KCNG2…		GO:0000725	recombinational repair	http://amigo.geneontology.org/amigo/term/GO:0000725	120	5	0.770431	6.48988	0.00105431	1	672;675;7516;51750;254394	XRCC2;BRCA1;BRCA2;RTEL1;MCM9		GO:0045638	negative regulation of myeloid cell differentiation	http://amigo.geneontology.org/amigo/term/GO:0045638	77	3	0.166327	18.0368	0.000606693	0.764663	2551;5196;10519	GABPA;PF4;CIB1		GO:0021675	nerve development	http://amigo.geneontology.org/amigo/term/GO:0021675	77	3	0.25873	11.5951	0.00220448	1	2737;84233;91584	PLXNA4;GLI3;TMEM126A		GO:0015844
GO:0097435	supramolecular fiber organization	http://amigo.geneontology.org/amigo/term/GO:0097435	640	38	19.4696	1.95176	6.82191e-05	4.16609	0.0729989	585;667;1289;1302;1453;1809;1902;2059;2876;3925;5734;5987;8829;9172;9509;9564;9639;10083;10174;10324;10519;23075;23189;27229;29767;50507;50509;50944;54361;79585;84033;84171;84695;84952;85358;85477;171024;344148	OBSCN;SCIN;TMOD2;SYNPO2;GPX1;DST;NRP1;SHANK1;BCAR1;ADAMTS2;COL11A2;LOXL4;LOXL3;COL5A3;SORBS3;CORO7;SWAP70;SHANK3;TUBGCP4;CSNK1D;MYOM2;KANK1;LPAR1;ARHGEF10;CIB1;STMN1;PTGER4;KLHL41;CGNL1;WNT4;EPS8;COL5A1;USH1C;TRIM27;DPYSL3;BBS4;NCKAP5;NOX4		GO:0006310	DNA recombination	http://amigo.geneontology.org/amigo/term/GO:0006310	273	7	1.75273	3.99377	0.00189781	1	672;675;7516;51750;125476;254394;400629	TEX19;XRCC2;BRCA1;INO80C;BRCA2;RTEL1;MCM9		GO:0051130	positive regulation of cellular component organization	http://amigo.geneontology.org/amigo/term/GO:0051130	1203	9	2.59858	3.46342	0.000818572	0.764663	4617;5020;8631;10174;10519;51750;54922;56979;59284	CIB1;SORBS3;CACNG7;OXT;RTEL1;RASIP1;SKAP1;PRDM9;MYF5		GO:0032989	cellular component morphogenesis	http://amigo.geneontology.org/amigo/term/GO:0032989	1082	10	3.63567	2.75053	0.00294514	1	2059;2737;3689;6886;8874;9846;22941;50507;55698;91584	GAB2;RADIL;NOX4;EPS8;PLXNA4;TAL1;ARHGEF7;GLI3;ITGB2;SHANK2		GO:0046434
GO:0071804	cellular potassium ion transport	http://amigo.geneontology.org/amigo/term/GO:0071804	202	17	6.14509	2.76644	0.00015305	3.81517	0.0895292	478;486;495;1804;3736;3755;3768;3778;3782;4986;6550;8514;26251;51305;65266;259232;388591	KCNMA1;KCNG1;ATP1A3;DPP6;KCNN3;FXYD2;KCNA1;WNK4;KCNAB2;OPRK1;ATP4A;SLC9A3;KCNJ12;NALCN;RNF207;KCNG2;KCNK9		GO:0045005	DNA-dependent DNA replication maintenance of fidelity	http://amigo.geneontology.org/amigo/term/GO:0045005	42	3	0.269651	11.1255	0.00246231	1	675;51750;254394	BRCA2;RTEL1;MCM9		GO:0001952	regulation of cell-matrix adhesion	http://amigo.geneontology.org/amigo/term/GO:0001952	112	3	0.24193	12.4003	0.00179495	1	4617;8631;10519	CIB1;SKAP1;MYF5		GO:0021953	central nervous system neuron differentiation	http://amigo.geneontology.org/amigo/term/GO:0021953	179	4	0.601464	6.65044	0.00305903	1	1453;2737;6886;91584	CSNK1D;PLXNA4;TAL1;GLI3		GO:0007186
GO:0031346	positive regulation of cell projection organization	http://amigo.geneontology.org/amigo/term/GO:0031346	365	24	11.1037	2.16143	0.000353122	3.45207	0.152868	322;585;1002;1809;1902;2059;4058;4916;5064;8829;8874;10801;22906;22941;50944;51704;51761;55329;59284;79594;79791;85358;91584;153090	ATP8A2;DAB2IP;CDH4;TRAK1;NRP1;MNS1;MUL1;ARHGEF7;SHANK1;NTRK3;SHANK2;PLXNA4;SHANK3;GPRC5B;FBXO31;APBB1;LPAR1;PALM;LTK;EPS8;DPYSL3;BBS4;CACNG7;SEPT9		GO:0035264	multicellular organism growth	http://amigo.geneontology.org/amigo/term/GO:0035264	147	5	0.943778	5.29786	0.0025781	1	585;2778;3202;7516;29123	GNAS;HOXA5;ANKRD11;XRCC2;BBS4		GO:0106056	regulation of calcineurin-mediated signaling	http://amigo.geneontology.org/amigo/term/GO:0106056	35	2	0.075603	26.454	0.00258097	1	8445;10519	CIB1;DYRK2		GO:0045595	regulation of cell differentiation	http://amigo.geneontology.org/amigo/term/GO:0045595	1699	13	5.70887	2.27716	0.00352426	1	92;1453;2737;3170;6886;8874;9770;22882;22941;55810;91584;114990;121340	ZHX2;FOXJ2;CSNK1D;ACVR2A;FOXA2;PLXNA4;TAL1;ARHGEF7;SP7;GLI3;VASN;SHANK2;RASSF2		GO:2000191
GO:0045597	positive regulation of cell differentiation	http://amigo.geneontology.org/amigo/term/GO:0045597	933	47	28.383	1.65592	0.000475726	3.32264	0.153467	92;322;663;1002;1453;1809;1902;2113;2736;2737;2778;3202;4041;4058;4087;4617;4916;5196;6886;6925;7516;7564;8092;8808;8829;8874;10419;10519;11197;22906;22941;50944;51704;51761;54361;54795;56975;59284;63976;79594;79791;84913;85358;85477;91584;121340;153090	ATP8A2;DAB2IP;SCIN;PRDM16;CDH4;WIF1;TRAK1;GLI3;NRP1;TRPM4;MUL1;ARHGEF7;SHANK1;ETS1;TAL1;NTRK3;PRMT5;SHANK2;PLXNA4;GNAS;ATOH8;FAM20C;ZNF16;TCF4;IL1RL2;SHANK3;CSNK1D;GPRC5B;FBXO31;SP7;APBB1;LPAR1;SMAD2;CIB1;LRP5;ACVR2A;LTK;WNT4;DPYSL3;BNIP2;CACNG7;GLI2;XRCC2;ALX1;MYF5;PF4;HOXA5		GO:1904424	regulation of GTP binding	http://amigo.geneontology.org/amigo/term/GO:1904424	12	2	0.0770431	25.9595	0.00258437	1	1203;3925	CLN5;STMN1		GO:0045944	positive regulation of transcription by RNA polymerase II	http://amigo.geneontology.org/amigo/term/GO:0045944	1168	8	2.52298	3.17085	0.00293962	1	1488;1959;2551;4087;4617;5196;8631;344018	GABPA;PF4;SMAD2;FIGLA;SKAP1;EGR2;CTBP2;MYF5		GO:0007010	cytoskeleton organization	http://amigo.geneontology.org/amigo/term/GO:0007010	1300	11	4.36817	2.51821	0.00354516	1	1264;1453;2037;2059;6840;9639;22808;50507;51510;84952;286077	EPB41L2;SVIL;NOX4;EPS8;MRAS;CSNK1D;CGNL1;FAM83H;CNN1;CHMP5;ARHGEF10		GO:0005976
GO:0007268	chemical synaptic transmission	http://amigo.geneontology.org/amigo/term/GO:0007268	685	37	20.8385	1.77556	0.000541046	3.26677	0.153467	148;766;777;1141;1488;1759;1959;2568;2831;2903;2906;3350;3736;4155;4923;4986;5020;5799;6511;6530;6854;8224;8564;9097;9379;9381;9568;11252;22941;29767;50944;54899;57030;59284;84961;85358;390084	TMOD2;ADRA1A;GRIN2A;SYN2;SYN3;SHANK1;PACSIN2;SLC1A6;SHANK2;MBP;PTPRN2;GABBR2;GABRP;DNM1;CACNA1E;SLC17A7;CHRNB2;SHANK3;KCNA1;SLC6A2;CTBP2;EGR2;OTOF;GRIN2D;NRXN2;OPRK1;USP14;KMO;CA7;PXK;CACNG7;FBXL20;OXT;NTSR1;OR56A5;NPBWR1;HTR1A		GO:0006978	DNA damage response, signal transduction by p53 class mediator resulting in transcription of p21 class mediator	http://amigo.geneontology.org/amigo/term/GO:0006978	16	2	0.102724	19.4696	0.00462084	1	672;675	BRCA1;BRCA2		GO:0007267	cell-cell signaling	http://amigo.geneontology.org/amigo/term/GO:0007267	1576	9	3.4043	2.64372	0.00528469	1	1488;1959;2250;2831;2867;4087;5020;11197;59284	CACNG7;FFAR2;FGF5;NPBWR1;SMAD2;OXT;EGR2;WIF1;CTBP2		GO:0071222	cellular response to lipopolysaccharide	http://amigo.geneontology.org/amigo/term/GO:0071222	193	4	0.648506	6.16802	0.00400351	1	4986;5599;51510;259230	SGMS1;MAPK8;OPRK1;CHMP5		GO:0046320
GO:1904861	excitatory synapse assembly	http://amigo.geneontology.org/amigo/term/GO:1904861	23	5	0.699688	7.14604	0.000545689	3.26305	0.153467	4916;9379;22941;50944;85358	SHANK1;NTRK3;SHANK2;SHANK3;NRXN2		GO:0030330	DNA damage response, signal transduction by p53 class mediator	http://amigo.geneontology.org/amigo/term/GO:0030330	105	4	0.674127	5.9336	0.00467242	1	672;675;4282;5325	BRCA1;PLAGL1;MIF;BRCA2		GO:0031589	cell-substrate adhesion	http://amigo.geneontology.org/amigo/term/GO:0031589	332	4	0.717149	5.57764	0.00551146	1	4617;8631;10174;10519	CIB1;SORBS3;SKAP1;MYF5		GO:0002888	positive regulation of myeloid leukocyte mediated immunity	http://amigo.geneontology.org/amigo/term/GO:0002888	29	2	0.0974439	20.5246	0.00424772	1	3689;9846	GAB2;ITGB2		GO:0044262
GO:0046578	regulation of Ras protein signal transduction	http://amigo.geneontology.org/amigo/term/GO:0046578	234	17	7.11856	2.38812	0.000843666	3.07383	0.163187	148;1902;2059;3925;7204;8660;8829;8874;9639;22821;23189;23263;23550;54922;84033;153090;440073	OBSCN;DAB2IP;ADRA1A;TRIO;NRP1;ARHGEF7;IQSEC3;MCF2L;KANK1;LPAR1;ARHGEF10;STMN1;RASA3;EPS8;PSD4;IRS2;RASIP1		GO:0042772	DNA damage response, signal transduction resulting in transcription	http://amigo.geneontology.org/amigo/term/GO:0042772	17	2	0.109144	18.3244	0.0052151	1	672;675	BRCA1;BRCA2		GO:0045653	negative regulation of megakaryocyte differentiation	http://amigo.geneontology.org/amigo/term/GO:0045653	5	3	0.0108004	277.767	9.22874e-08	0.000838985	2551;5196;10519	GABPA;PF4;CIB1		GO:0071219	cellular response to molecule of bacterial origin	http://amigo.geneontology.org/amigo/term/GO:0071219	200	4	0.672027	5.95214	0.00454256	1	4986;5599;51510;259230	SGMS1;MAPK8;OPRK1;CHMP5		GO:0009410
GO:0030001	metal ion transport	http://amigo.geneontology.org/amigo/term/GO:0030001	841	42	25.5842	1.64164	0.00112233	2.94988	0.186237	148;478;486;491;495;777;1141;1535;1804;2645;2903;2906;3736;3755;3768;3778;3782;3932;4923;4986;5138;5336;5987;6550;8291;8514;8884;9230;22821;26251;51305;54795;57030;59284;64072;65266;84766;140738;259232;378807;388591;728215	CYBA;ADRA1A;GRIN2A;DYSF;TRPM4;KCNMA1;PDE2A;FAM155A;KCNG1;CACNA1E;ATP1A3;DPP6;SLC17A7;KCNN3;CHRNB2;LCK;FXYD2;KCNA1;WNK4;KCNAB2;TMEM37;ATP2B2;GRIN2D;CDH23;RAB11B;OPRK1;RASA3;ATP4A;SLC9A3;GCK;PLCG2;TRIM27;KCNJ12;NALCN;CACNG7;SLC5A6;CATSPER4;RNF207;KCNG2;KCNK9;CRACR2A;NTSR1		GO:0043009	chordate embryonic development	http://amigo.geneontology.org/amigo/term/GO:0043009	603	10	3.87141	2.58303	0.00539128	1	585;672;675;2778;3202;7516;8092;29123;57822;285855	GNAS;HOXA5;ANKRD11;XRCC2;ALX1;GRHL3;BRCA1;BBS4;RPL7L1;BRCA2		GO:0045652	regulation of megakaryocyte differentiation	http://amigo.geneontology.org/amigo/term/GO:0045652	53	3	0.114485	26.2044	0.000201324	0.610079	2551;5196;10519	GABPA;PF4;CIB1		GO:0030036	actin cytoskeleton organization	http://amigo.geneontology.org/amigo/term/GO:0030036	626	7	2.10344	3.32788	0.00478908	1	1264;2037;2059;9639;22808;50507;84952	EPB41L2;NOX4;EPS8;MRAS;CGNL1;CNN1;ARHGEF10		GO:0009166
GO:0035023	regulation of Rho protein signal transduction	http://amigo.geneontology.org/amigo/term/GO:0035023	140	12	4.25897	2.81758	0.00118361	2.92679	0.186237	148;1902;2059;3925;7204;8829;8874;9639;23189;23263;54922;84033	OBSCN;ADRA1A;TRIO;NRP1;ARHGEF7;MCF2L;KANK1;LPAR1;ARHGEF10;STMN1;EPS8;RASIP1		GO:0033599	regulation of mammary gland epithelial cell proliferation	http://amigo.geneontology.org/amigo/term/GO:0033599	18	2	0.115565	17.3063	0.00584252	1	675;3202	HOXA5;BRCA2		GO:0033623	regulation of integrin activation	http://amigo.geneontology.org/amigo/term/GO:0033623	13	2	0.0280811	71.2222	0.000348602	0.666257	8631;54922	RASIP1;SKAP1		GO:0042554	superoxide anion generation	http://amigo.geneontology.org/amigo/term/GO:0042554	32	2	0.107524	18.6004	0.00515598	1	3689;50507	NOX4;ITGB2		GO:0001504
GO:0022008	neurogenesis	http://amigo.geneontology.org/amigo/term/GO:0022008	1551	68	47.1833	1.44119	0.00132592	2.87748	0.18849	322;491;585;1002;1141;1203;1453;1656;1809;1902;1959;2250;2736;2737;2903;3170;3736;3800;3925;4010;4058;4664;4916;5598;5599;5911;6586;6886;6925;7475;7516;8660;8829;9480;9639;9846;10083;10381;10419;10519;22882;22906;22941;23022;23189;25806;29967;50863;50944;51704;51761;54361;56978;59284;63976;64072;64919;65249;79594;79791;80326;85358;85442;91584;146760;153090;266727;431707	ATP8A2;SLIT3;DAB2IP;PRDM16;CDH4;TRAK1;GLI3;GRIN2A;NTM;NRP1;KIF5C;MUL1;SHANK1;TAL1;NTRK3;ZSWIM4;PRMT5;MAPK8;SHANK2;PLXNA4;RTN4RL1;KNDC1;TCF4;CHRNB2;SHANK3;LRP12;KCNA1;CSNK1D;GAB2;GPRC5B;EGR2;FBXO31;ATP2B2;APBB1;KANK1;NAB1;LPAR1;MDGA1;ARHGEF10;CDH23;CIB1;STMN1;TUBB3;LTK;WNT4;BCL11B;VAX2;USH1C;FGF5;LMX1B;RAP2A;DDX6;LHX8;DPYSL3;CLN5;PRDM8;IRS2;BBS4;CACNG7;MAPK7;GLI2;PALLD;XRCC2;ZHX2;FOXA2;ONECUT2;WNT…		GO:0061081	positive regulation of myeloid leukocyte cytokine production involved in immune response	http://amigo.geneontology.org/amigo/term/GO:0061081	19	2	0.121985	16.3955	0.00650266	1	4282;51704	MIF;GPRC5B		GO:2000243	positive regulation of reproductive process	http://amigo.geneontology.org/amigo/term/GO:2000243	66	3	0.142566	21.0429	0.000385759	0.666257	5020;10519;56979	CIB1;OXT;PRDM9		GO:0007173	epidermal growth factor receptor signaling pathway	http://amigo.geneontology.org/amigo/term/GO:0007173	118	3	0.396496	7.56628	0.00730143	1	2059;8874;9770	EPS8;ARHGEF7;RASSF2		GO:0033043
GO:0034446	substrate adhesion-dependent cell spreading	http://amigo.geneontology.org/amigo/term/GO:0034446	88	9	2.67707	3.36189	0.00140989	2.85082	0.18849	2192;8516;8829;8874;10519;23189;55698;64098;84168	PARVG;NRP1;ARHGEF7;ANTXR1;ITGA8;FBLN1;KANK1;CIB1;RADIL		GO:0009792	embryo development ending in birth or egg hatching	http://amigo.geneontology.org/amigo/term/GO:0009792	622	10	3.9934	2.50413	0.00666429	1	585;672;675;2778;3202;7516;8092;29123;57822;285855	GNAS;HOXA5;ANKRD11;XRCC2;ALX1;GRHL3;BRCA1;BBS4;RPL7L1;BRCA2		GO:0030219	megakaryocyte differentiation	http://amigo.geneontology.org/amigo/term/GO:0030219	69	3	0.149046	20.128	0.000439725	0.666257	2551;5196;10519	GABPA;PF4;CIB1		GO:0071333	cellular response to glucose stimulus	http://amigo.geneontology.org/amigo/term/GO:0071333	128	3	0.430097	6.97517	0.00912096	1	3170;4986;50507	NOX4;OPRK1;FOXA2		GO:0043086
GO:0071560	cellular response to transforming growth factor beta stimulus	http://amigo.geneontology.org/amigo/term/GO:0071560	231	16	7.0273	2.27683	0.0019414	2.71189	0.217244	92;1387;4087;5138;5598;7049;8516;9110;9480;10370;50507;50848;54361;63976;80326;114990	PRDM16;PDE2A;MTMR4;ITGA8;CREBBP;TGFBR3;SMAD2;F11R;CITED2;ACVR2A;WNT4;MAPK7;NOX4;VASN;ONECUT2;WNT10A		GO:0007389	pattern specification process	http://amigo.geneontology.org/amigo/term/GO:0007389	433	8	2.77997	2.87773	0.00676322	1	585;1959;3202;7516;8092;25806;55329;57822	HOXA5;XRCC2;ALX1;GRHL3;EGR2;BBS4;MNS1;VAX2		GO:0023019	signal transduction involved in regulation of gene expression	http://amigo.geneontology.org/amigo/term/GO:0023019	20	2	0.0432017	46.2944	0.000841121	0.764663	2250;4087	FGF5;SMAD2		GO:0006911	phagocytosis, engulfment	http://amigo.geneontology.org/amigo/term/GO:0006911	43	2	0.144486	13.8422	0.00916787	1	3689;51454	GULP1;ITGB2		GO:0010821
GO:1905114	cell surface receptor signaling pathway involved in cell-cell signaling	http://amigo.geneontology.org/amigo/term/GO:1905114	559	30	17.0055	1.76414	0.00195952	2.70785	0.217244	166;1141;1453;2099;2736;2737;2903;2906;4041;4772;4923;5336;7088;7475;11197;22941;23189;23554;25806;50944;51704;54361;54795;57030;57822;63977;80326;83595;85358;153090	DAB2IP;WIF1;GLI3;GRIN2A;TSPAN12;TRPM4;TLE1;SHANK1;AES;SHANK2;PRDM15;SOX7;SLC17A7;CHRNB2;SHANK3;GRHL3;CSNK1D;GPRC5B;GRIN2D;KANK1;LRP5;WNT4;VAX2;NFATC1;PLCG2;ESR1;GLI2;WNT6;NTSR1;WNT10A		GO:0007098	centrosome cycle	http://amigo.geneontology.org/amigo/term/GO:0007098	120	4	0.770431	5.1919	0.0074642	1	585;672;675;7516	XRCC2;BRCA1;BBS4;BRCA2		GO:0033630	positive regulation of cell adhesion mediated by integrin	http://amigo.geneontology.org/amigo/term/GO:0033630	20	2	0.0432017	46.2944	0.000841121	0.764663	8631;10519	CIB1;SKAP1		GO:0023056	positive regulation of signaling	http://amigo.geneontology.org/amigo/term/GO:0023056	1739	12	5.84327	2.05364	0.011534	1	92;1453;2059;4986;5151;5599;6452;8874;9770;22941;50507;197259	MLKL;MAPK8;PDE8A;NOX4;EPS8;OPRK1;CSNK1D;ACVR2A;ARHGEF7;SHANK2;RASSF2;SH3BP2		GO:0006631
GO:0006935	chemotaxis	http://amigo.geneontology.org/amigo/term/GO:0006935	613	32	18.6482	1.71598	0.00217391	2.66276	0.226947	1002;1441;1902;1959;2736;2737;2867;3689;3800;4282;4916;5196;5598;5795;6586;8291;8660;8829;9097;9564;9846;10381;23022;23075;23765;54795;55848;56413;64919;65249;85358;91584	SLIT3;CDH4;GLI3;ITGB2;DYSF;NRP1;KIF5C;TRPM4;IL17RA;BCAR1;NTRK3;ZSWIM4;PTPRJ;PLXNA4;SWAP70;SHANK3;GAB2;FFAR2;EGR2;CSF3R;LPAR1;PLGRKT;USP14;TUBB3;MIF;BCL11B;IRS2;MAPK7;GLI2;PALLD;PF4;LTB4R2		GO:0061436	establishment of skin barrier	http://amigo.geneontology.org/amigo/term/GO:0061436	21	2	0.134825	14.834	0.00791934	1	3925;57822	GRHL3;STMN1		GO:0033622	integrin activation	http://amigo.geneontology.org/amigo/term/GO:0033622	22	2	0.0475219	42.0859	0.00101985	0.797043	8631;54922	RASIP1;SKAP1		GO:0001934	positive regulation of protein phosphorylation	http://amigo.geneontology.org/amigo/term/GO:0001934	982	8	3.29965	2.4245	0.0162234	1	92;1453;4986;5151;6886;9770;50507;197259	MLKL;PDE8A;NOX4;OPRK1;CSNK1D;ACVR2A;TAL1;RASSF2		GO:0007389
GO:0040011	locomotion	http://amigo.geneontology.org/amigo/term/GO:0040011	1738	73	52.8721	1.38069	0.00271036	2.56697	0.251428	585;667;1002;1289;1441;1809;1902;1959;2059;2113;2159;2192;2736;2737;2867;2876;2903;3036;3202;3689;3800;3932;4282;4916;4986;5196;5586;5598;5734;5795;5911;5987;6586;6776;7049;8092;8291;8631;8660;8829;8874;9097;9358;9480;9564;9846;10370;10381;10519;23022;23075;23189;23765;29967;50507;50848;54361;54795;55848;56413;64919;65249;79791;84913;85358;91584;93185;153090;266727;286077;378807;390664;399687	SLIT3;DAB2IP;CDH4;GPX1;GLI3;DST;MYO18A;ITGB2;GRIN2A;DYSF;NRP1;KIF5C;TRPM4;F10;ARHGEF7;IL17RA;ETS1;BCAR1;HAS1;NTRK3;ZSWIM4;PTPRJ;PLXNA4;ATOH8;SWAP70;SKAP1;SHANK3;LRP12;LCK;FBLN1;GAB2;ITGBL1;TGFBR3;FFAR2;EGR2;FBXO31;CSF3R;KANK1;LPAR1;MDGA1;PKN2;F11R;OPRK1;CIB1;IGSF8;PTGER4;PLGRKT;USP14;TUBB3;CITED2;MIF;STAT5A;WNT4;EPS8;BCL11B;COL5A1;FAM83H;RAP2A;TRIM27;DPYSL3;IRS2;BBS4;MAPK7;GLI2;PALLD;CATSPER4;NOX…		GO:0007398	ectoderm development	http://amigo.geneontology.org/amigo/term/GO:0007398	21	2	0.134825	14.834	0.00791934	1	25806;57822	GRHL3;VAX2		GO:0045444	fat cell differentiation	http://amigo.geneontology.org/amigo/term/GO:0045444	210	4	0.453618	8.81799	0.00105209	0.797043	1488;1959;2867;11197	FFAR2;EGR2;WIF1;CTBP2		GO:0007626	locomotory behavior	http://amigo.geneontology.org/amigo/term/GO:0007626	197	5	0.661946	7.55348	0.000513804	1	2059;2788;3170;4986;6886	EPS8;OPRK1;FOXA2;TAL1;GNG7		GO:0099536
GO:0006816	calcium ion transport	http://amigo.geneontology.org/amigo/term/GO:0006816	402	23	12.2293	1.88072	0.00291633	2.53516	0.257402	148;491;777;1141;1535;2645;2903;2906;3932;4923;5138;5336;5987;8291;22821;54795;59284;64072;84766;140738;259232;378807;728215	CYBA;ADRA1A;GRIN2A;DYSF;TRPM4;PDE2A;FAM155A;CACNA1E;CHRNB2;LCK;TMEM37;ATP2B2;GRIN2D;CDH23;RASA3;GCK;PLCG2;TRIM27;NALCN;CACNG7;CATSPER4;CRACR2A;NTSR1		GO:0006305	DNA alkylation	http://amigo.geneontology.org/amigo/term/GO:0006305	66	3	0.423737	7.07986	0.00878344	1	672;2778;10419	GNAS;PRMT5;BRCA1		GO:0048646	anatomical structure formation involved in morphogenesis	http://amigo.geneontology.org/amigo/term/GO:0048646	1067	8	2.30481	3.471	0.00166338	1	1959;2551;4087;4617;5196;10519;54922;124626	GABPA;PF4;CIB1;SMAD2;RASIP1;ZPBP2;EGR2;MYF5		GO:0021545	cranial nerve development	http://amigo.geneontology.org/amigo/term/GO:0021545	49	3	0.164647	18.2208	0.000593363	1	2737;84233;91584	PLXNA4;GLI3;TMEM126A		GO:0051726
GO:0051493	regulation of cytoskeleton organization	http://amigo.geneontology.org/amigo/term/GO:0051493	500	27	15.2106	1.77508	0.00296895	2.5274	0.259526	585;672;1902;2059;3834;3925;4916;5734;5987;8829;9639;10174;10519;23075;23189;23299;29767;50507;50848;50944;51510;54361;55521;57822;85358;85477;171024	SCIN;TMOD2;SYNPO2;NRP1;TRIM36;SHANK1;NTRK3;SORBS3;SWAP70;SHANK3;GRHL3;KIF25;KANK1;LPAR1;ARHGEF10;F11R;CIB1;CHMP5;STMN1;BICD2;PTGER4;BRCA1;WNT4;EPS8;TRIM27;BBS4;NOX4		GO:0006306	DNA methylation	http://amigo.geneontology.org/amigo/term/GO:0006306	66	3	0.423737	7.07986	0.00878344	1	672;2778;10419	GNAS;PRMT5;BRCA1		GO:0007281	germ cell development	http://amigo.geneontology.org/amigo/term/GO:0007281	251	4	0.542182	7.3776	0.00202605	1	10519;91181;124626;344018	CIB1;FIGLA;NUP210L;ZPBP2		GO:0007610	behavior	http://amigo.geneontology.org/amigo/term/GO:0007610	582	8	1.9556	4.09082	0.000682719	1	2059;2788;3170;4808;4986;6886;8863;22941	EPS8;OPRK1;FOXA2;TAL1;GNG7;PER3;NHLH2;SHANK2		GO:0005977
GO:0030199	collagen fibril organization	http://amigo.geneontology.org/amigo/term/GO:0030199	49	6	1.49064	4.02512	0.00354901	2.44989	0.284472	1289;1302;9509;50509;84171;84695	ADAMTS2;COL11A2;LOXL4;LOXL3;COL5A3;COL5A1		GO:0044030	regulation of DNA methylation	http://amigo.geneontology.org/amigo/term/GO:0044030	23	2	0.147666	13.5441	0.00946169	1	672;10419	PRMT5;BRCA1		GO:0070884	regulation of calcineurin-NFAT signaling cascade	http://amigo.geneontology.org/amigo/term/GO:0070884	35	2	0.075603	26.454	0.00258097	1	8445;10519	CIB1;DYRK2		GO:0021554	optic nerve development	http://amigo.geneontology.org/amigo/term/GO:0021554	12	2	0.0403216	49.6012	0.000716267	1	2737;84233	GLI3;TMEM126A		GO:0006073
GO:0006836	neurotransmitter transport	http://amigo.geneontology.org/amigo/term/GO:0006836	268	17	8.15289	2.08515	0.00356724	2.44767	0.284472	148;1141;1488;3350;3382;4923;5799;6511;6530;6540;6854;8224;8564;9379;9381;57030;84961	ADRA1A;SLC6A13;SYN2;SYN3;SLC1A6;ICA1;PTPRN2;SLC17A7;CHRNB2;SLC6A2;CTBP2;OTOF;NRXN2;KMO;FBXL20;NTSR1;HTR1A		GO:0033561	regulation of water loss via skin	http://amigo.geneontology.org/amigo/term/GO:0033561	23	2	0.147666	13.5441	0.00946169	1	3925;57822	GRHL3;STMN1		GO:1903707	negative regulation of hemopoiesis	http://amigo.geneontology.org/amigo/term/GO:1903707	133	3	0.287291	10.4424	0.00292649	1	2551;5196;10519	GABPA;PF4;CIB1		GO:0030534	adult behavior	http://amigo.geneontology.org/amigo/term/GO:0030534	141	4	0.473779	8.44276	0.00128213	1	2059;3170;4986;22941	EPS8;OPRK1;FOXA2;SHANK2		GO:0044042
GO:0001678	cellular glucose homeostasis	http://amigo.geneontology.org/amigo/term/GO:0001678	144	11	4.38066	2.51104	0.00457344	2.33976	0.319824	1535;2645;3170;4041;4986;5799;7343;8660;9230;50507;54795	CYBA;TRPM4;PTPRN2;RAB11B;OPRK1;UBTF;LRP5;GCK;IRS2;NOX4;FOXA2		GO:0035914	skeletal muscle cell differentiation	http://amigo.geneontology.org/amigo/term/GO:0035914	69	3	0.442998	6.77204	0.00991873	1	1959;59269;131377	KLHL40;EGR2;HIVEP3		GO:2000241	regulation of reproductive process	http://amigo.geneontology.org/amigo/term/GO:2000241	141	3	0.304572	9.84988	0.00345053	1	5020;10519;56979	CIB1;OXT;PRDM9		GO:0043302	positive regulation of leukocyte degranulation	http://amigo.geneontology.org/amigo/term/GO:0043302	21	2	0.0705628	28.3435	0.00223524	1	3689;9846	GAB2;ITGB2		GO:0007193
GO:0048812	neuron projection morphogenesis	http://amigo.geneontology.org/amigo/term/GO:0048812	622	31	18.922	1.6383	0.00499921	2.3011	0.328879	322;1002;1141;1959;2736;2737;3800;3925;4916;5598;5911;6586;8660;8829;9846;10381;22906;22941;23022;25806;50944;51761;59284;64919;65249;79594;79791;85358;85442;91584;153090	ATP8A2;SLIT3;DAB2IP;CDH4;TRAK1;GLI3;NRP1;KIF5C;MUL1;SHANK1;NTRK3;ZSWIM4;SHANK2;PLXNA4;KNDC1;CHRNB2;SHANK3;GAB2;EGR2;FBXO31;APBB1;STMN1;TUBB3;BCL11B;VAX2;RAP2A;IRS2;CACNG7;MAPK7;GLI2;PALLD		GO:0009790	embryo development	http://amigo.geneontology.org/amigo/term/GO:0009790	980	13	6.29185	2.06616	0.00996349	1	585;672;675;2778;3202;5598;7516;8092;25806;29123;57822;84695;285855	GNAS;HOXA5;ANKRD11;XRCC2;ALX1;GRHL3;BRCA1;LOXL3;BBS4;RPL7L1;BRCA2;VAX2;MAPK7		GO:0007286	spermatid development	http://amigo.geneontology.org/amigo/term/GO:0007286	144	3	0.311052	9.64468	0.00366091	1	10519;91181;124626	CIB1;NUP210L;ZPBP2		GO:0048511	rhythmic process	http://amigo.geneontology.org/amigo/term/GO:0048511	279	5	0.937477	5.33346	0.00241373	1	1453;4808;4986;5599;8863	MAPK8;OPRK1;CSNK1D;PER3;NHLH2		GO:0044264
GO:2000191	regulation of fatty acid transport	http://amigo.geneontology.org/amigo/term/GO:2000191	24	4	0.730109	5.47863	0.00554383	2.25619	0.328879	4282;4923;5020;8660	MIF;IRS2;OXT;NTSR1		GO:0048562	embryonic organ morphogenesis	http://amigo.geneontology.org/amigo/term/GO:0048562	284	6	1.82335	3.29064	0.0100066	1	585;2778;3202;8092;25806;57822	GNAS;HOXA5;ALX1;GRHL3;BBS4;VAX2		GO:0033173	calcineurin-NFAT signaling cascade	http://amigo.geneontology.org/amigo/term/GO:0033173	43	2	0.0928837	21.5323	0.00387477	1	8445;10519	CIB1;DYRK2		GO:0007369	gastrulation	http://amigo.geneontology.org/amigo/term/GO:0007369	175	4	0.588024	6.80245	0.00282022	1	92;3170;3689;6886	ACVR2A;FOXA2;TAL1;ITGB2		GO:0015696
GO:0017015	regulation of transforming growth factor beta receptor signaling pathway	http://amigo.geneontology.org/amigo/term/GO:0017015	109	9	3.31591	2.71418	0.00602178	2.22028	0.337926	1387;4087;7049;8516;9110;9480;10370;63976;114990	PRDM16;MTMR4;ITGA8;CREBBP;TGFBR3;SMAD2;CITED2;VASN;ONECUT2		GO:0042770	signal transduction in response to DNA damage	http://amigo.geneontology.org/amigo/term/GO:0042770	131	4	0.841054	4.75594	0.0100929	1	672;675;4282;5325	BRCA1;PLAGL1;MIF;BRCA2		GO:0048515	spermatid differentiation	http://amigo.geneontology.org/amigo/term/GO:0048515	150	3	0.324013	9.25889	0.00410486	1	10519;91181;124626	CIB1;NUP210L;ZPBP2		GO:0031032	actomyosin structure organization	http://amigo.geneontology.org/amigo/term/GO:0031032	184	4	0.618265	6.46972	0.00337656	1	1264;2037;9639;50507	EPB41L2;NOX4;CNN1;ARHGEF10		GO:0048568
GO:0033623	regulation of integrin activation	http://amigo.geneontology.org/amigo/term/GO:0033623	13	3	0.395476	7.5858	0.00637435	2.19556	0.339923	5734;8631;54922	SKAP1;PTGER4;RASIP1		GO:0061024	membrane organization	http://amigo.geneontology.org/amigo/term/GO:0061024	773	11	4.96286	2.21646	0.0107827	1	1211;4599;9093;9379;9381;9829;10282;11252;23673;91754;92609	TIMM50;MX1;NRXN2;STX12;OTOF;DNAJC6;BET1;DNAJA3;CLTA;NEK9;PACSIN2		GO:0097720	calcineurin-mediated signaling	http://amigo.geneontology.org/amigo/term/GO:0097720	46	2	0.099364	20.128	0.00442318	1	8445;10519	CIB1;DYRK2		GO:0010719	negative regulation of epithelial to mesenchymal transition	http://amigo.geneontology.org/amigo/term/GO:0010719	26	2	0.0873635	22.8929	0.00342227	1	3170;114990	FOXA2;VASN		GO:0048741
GO:0034114	regulation of heterotypic cell-cell adhesion	http://amigo.geneontology.org/amigo/term/GO:0034114	25	4	0.76053	5.25949	0.00644372	2.19086	0.339923	3932;4155;5598;8631	MBP;SKAP1;LCK;MAPK7		GO:0031023	microtubule organizing center organization	http://amigo.geneontology.org/amigo/term/GO:0031023	134	4	0.860314	4.64946	0.0109016	1	585;672;675;7516	XRCC2;BRCA1;BBS4;BRCA2		GO:0033628	regulation of cell adhesion mediated by integrin	http://amigo.geneontology.org/amigo/term/GO:0033628	46	2	0.099364	20.128	0.00442318	1	8631;10519	CIB1;SKAP1		GO:0001702	gastrulation with mouth forming second	http://amigo.geneontology.org/amigo/term/GO:0001702	28	2	0.0940838	21.2577	0.00396328	1	92;3170	ACVR2A;FOXA2		GO:0001963
GO:0051938	L-glutamate import	http://amigo.geneontology.org/amigo/term/GO:0051938	14	3	0.425897	7.04396	0.0079316	2.10064	0.375553	4923;6511;57030	SLC1A6;SLC17A7;NTSR1		GO:0045724	positive regulation of cilium assembly	http://amigo.geneontology.org/amigo/term/GO:0045724	25	2	0.160506	12.4606	0.0111263	1	585;55329	BBS4;MNS1		GO:0045935	positive regulation of nucleobase-containing compound metabolic process	http://amigo.geneontology.org/amigo/term/GO:0045935	1847	10	3.98968	2.50647	0.00462196	1	1488;1959;2551;4087;4617;5196;8631;51750;56979;344018	GABPA;PF4;SMAD2;FIGLA;RTEL1;SKAP1;EGR2;CTBP2;PRDM9;MYF5		GO:0021602	cranial nerve morphogenesis	http://amigo.geneontology.org/amigo/term/GO:0021602	28	2	0.0940838	21.2577	0.00396328	1	2737;91584	PLXNA4;GLI3		GO:0014904
GO:1901028	regulation of mitochondrial outer membrane permeabilization involved in apoptotic signaling pathway	http://amigo.geneontology.org/amigo/term/GO:1901028	42	5	1.27769	3.91331	0.00859311	2.06585	0.38348	5599;7027;10449;23368;79594	MUL1;MAPK8;PPP1R13B;ACAA2;TFDP1		GO:0071514	genetic imprinting	http://amigo.geneontology.org/amigo/term/GO:0071514	27	2	0.173347	11.5376	0.0129099	1	672;2778	GNAS;BRCA1		GO:0001954	positive regulation of cell-matrix adhesion	http://amigo.geneontology.org/amigo/term/GO:0001954	50	2	0.108004	18.5178	0.00520691	1	8631;10519	CIB1;SKAP1		GO:0045648	positive regulation of erythrocyte differentiation	http://amigo.geneontology.org/amigo/term/GO:0045648	29	2	0.0974439	20.5246	0.00424772	1	92;6886	ACVR2A;TAL1		GO:0048562
GO:0032231	regulation of actin filament bundle assembly	http://amigo.geneontology.org/amigo/term/GO:0032231	91	13	2.76833	4.69597	3.59977e-06	5.44373	0.0327255	585;1902;3925;5734;8829;9639;10174;23075;50507;50944;54361;85358;171024	SYNPO2;NRP1;SHANK1;SORBS3;SWAP70;SHANK3;LPAR1;ARHGEF10;STMN1;PTGER4;WNT4;BBS4;NOX4		GO:0006302	double-strand break repair	http://amigo.geneontology.org/amigo/term/GO:0006302	218	5	1.39962	3.57241	0.0132503	1	672;675;7516;51750;254394	XRCC2;BRCA1;BRCA2;RTEL1;MCM9		GO:0048016	inositol phosphate-mediated signaling	http://amigo.geneontology.org/amigo/term/GO:0048016	55	2	0.118805	16.8343	0.0062695	1	8445;10519	CIB1;DYRK2		GO:0019098	reproductive behavior	http://amigo.geneontology.org/amigo/term/GO:0019098	29	2	0.0974439	20.5246	0.00424772	1	4808;4986	OPRK1;NHLH2		GO:1901292
GO:0051017	actin filament bundle assembly	http://amigo.geneontology.org/amigo/term/GO:0051017	148	16	4.50234	3.55371	1.15116e-05	4.93886	0.0430712	585;1809;1902;2059;3925;5734;8829;9639;10083;10174;23075;50507;50944;54361;85358;171024	SYNPO2;NRP1;SHANK1;SORBS3;SWAP70;SHANK3;LPAR1;ARHGEF10;STMN1;PTGER4;WNT4;EPS8;USH1C;DPYSL3;BBS4;NOX4		GO:0072331	signal transduction by p53 class mediator	http://amigo.geneontology.org/amigo/term/GO:0072331	218	5	1.39962	3.57241	0.0132503	1	672;675;4282;5325;10419	PRMT5;BRCA1;PLAGL1;MIF;BRCA2		GO:0022412	cellular process involved in reproduction in multicellular organism	http://amigo.geneontology.org/amigo/term/GO:0022412	345	4	0.74523	5.36747	0.0063047	1	10519;91181;124626;344018	CIB1;FIGLA;NUP210L;ZPBP2		GO:0042752	regulation of circadian rhythm	http://amigo.geneontology.org/amigo/term/GO:0042752	99	3	0.332653	9.0184	0.00448724	1	1453;5599;8863	MAPK8;CSNK1D;PER3		GO:0006195
GO:0061572	actin filament bundle organization	http://amigo.geneontology.org/amigo/term/GO:0061572	151	16	4.5936	3.4831	1.48511e-05	4.82824	0.0430712	585;1809;1902;2059;3925;5734;8829;9639;10083;10174;23075;50507;50944;54361;85358;171024	SYNPO2;NRP1;SHANK1;SORBS3;SWAP70;SHANK3;LPAR1;ARHGEF10;STMN1;PTGER4;WNT4;EPS8;USH1C;DPYSL3;BBS4;NOX4		GO:1902017	regulation of cilium assembly	http://amigo.geneontology.org/amigo/term/GO:1902017	78	3	0.50078	5.99065	0.0138179	1	585;55329;64786	BBS4;MNS1;TBC1D15		GO:0048609	multicellular organismal reproductive process	http://amigo.geneontology.org/amigo/term/GO:0048609	813	6	1.75615	3.41656	0.00735376	1	5020;10519;91181;124626;222698;344018	CIB1;OXT;FIGLA;NUP210L;ZPBP2;NKAPL		GO:0001649	osteoblast differentiation	http://amigo.geneontology.org/amigo/term/GO:0001649	203	4	0.682107	5.86418	0.00478787	1	92;2737;9770;121340	ACVR2A;SP7;GLI3;RASSF2		GO:0055002
GO:0007010	cytoskeleton organization	http://amigo.geneontology.org/amigo/term/GO:0007010	1300	66	39.5476	1.66888	2.56107e-05	4.59158	0.0465654	286;585;667;672;675;1264;1453;1809;1874;1902;2037;2059;3834;3875;3925;4916;5064;5734;5911;5987;6840;7516;8631;8829;9053;9172;9564;9639;10083;10174;10324;10381;10519;10801;11252;22808;23022;23075;23189;23299;27229;29767;50507;50848;50944;51510;51761;54361;54768;55521;57519;57822;64098;79585;79658;83660;84033;84168;84952;85358;85477;171024;286077;344148;399687;440073	OBSCN;ATP8A2;PARVG;SCIN;TMOD2;SYNPO2;SVIL;DST;MYO18A;NRP1;TRIM36;ANTXR1;SHANK1;PACSIN2;BCAR1;IQSEC3;NTRK3;E2F4;HYDIN;MRAS;ANK1;SORBS3;CORO7;SWAP70;SKAP1;SHANK3;GRHL3;TUBGCP4;KIF25;CSNK1D;MYOM2;KANK1;LPAR1;STARD9;ARHGEF10;F11R;PALM;CIB1;CHMP5;EPB41L2;STMN1;BICD2;PTGER4;BRCA1;TUBB3;TLN2;CNN1;BRCA2;KLHL41;KRT18;CGNL1;WNT4;EPS8;USH1C;MAP7;FAM83H;RAP2A;TRIM27;DPYSL3;BBS4;NCKAP5;ARHGAP10;PALLD;NOX4;XRC…		GO:0042759	long-chain fatty acid biosynthetic process	http://amigo.geneontology.org/amigo/term/GO:0042759	28	2	0.179767	11.1255	0.0138453	1	1543;653308	ASAH2B;CYP1A1		GO:0031640	killing of cells of other organism	http://amigo.geneontology.org/amigo/term/GO:0031640	60	2	0.129605	15.4315	0.00742241	1	3151;5196	PF4;HMGN2		GO:0060218	hematopoietic stem cell differentiation	http://amigo.geneontology.org/amigo/term/GO:0060218	34	2	0.114245	17.5063	0.00580667	1	6886;121340	TAL1;SP7		GO:0003018
GO:0031032	actomyosin structure organization	http://amigo.geneontology.org/amigo/term/GO:0031032	184	17	5.5975	3.03707	4.82393e-05	4.3166	0.0626491	585;1264;1902;2037;3925;5734;8829;9172;9639;10174;10324;29767;50507;50848;54361;84033;399687	OBSCN;TMOD2;MYO18A;NRP1;SORBS3;MYOM2;LPAR1;ARHGEF10;F11R;EPB41L2;STMN1;PTGER4;CNN1;KLHL41;WNT4;BBS4;NOX4		GO:0033598	mammary gland epithelial cell proliferation	http://amigo.geneontology.org/amigo/term/GO:0033598	28	2	0.179767	11.1255	0.0138453	1	675;3202	HOXA5;BRCA2		GO:0044364	disruption of cells of other organism	http://amigo.geneontology.org/amigo/term/GO:0044364	60	2	0.129605	15.4315	0.00742241	1	3151;5196	PF4;HMGN2		GO:0045667	regulation of osteoblast differentiation	http://amigo.geneontology.org/amigo/term/GO:0045667	110	3	0.369615	8.11656	0.00601609	1	92;2737;9770	ACVR2A;GLI3;RASSF2		GO:0006109
GO:0030029	actin filament-based process	http://amigo.geneontology.org/amigo/term/GO:0030029	715	41	21.7512	1.88496	7.6539e-05	4.11612	0.0729989	585;1264;1809;1902;2037;2059;3925;4916;5734;5911;5987;8829;9172;9564;9639;10083;10174;10324;11252;22808;23022;23075;23189;29767;50507;50848;50944;54361;54795;57822;64098;79585;84033;84168;84952;85358;85477;171024;388591;399687;440073	OBSCN;PARVG;SCIN;TMOD2;SYNPO2;MYO18A;NRP1;TRPM4;ANTXR1;SHANK1;PACSIN2;BCAR1;IQSEC3;NTRK3;MRAS;SORBS3;CORO7;SWAP70;SHANK3;GRHL3;MYOM2;KANK1;LPAR1;ARHGEF10;F11R;EPB41L2;STMN1;PTGER4;CNN1;KLHL41;CGNL1;WNT4;EPS8;USH1C;RAP2A;TRIM27;DPYSL3;BBS4;PALLD;RNF207;NOX4		GO:0071709	membrane assembly	http://amigo.geneontology.org/amigo/term/GO:0071709	29	2	0.186187	10.7419	0.0148092	1	9379;11252	NRXN2;PACSIN2		GO:0019953	sexual reproduction	http://amigo.geneontology.org/amigo/term/GO:0019953	820	6	1.77127	3.3874	0.00765893	1	5020;10519;91181;124626;222698;344018	CIB1;OXT;FIGLA;NUP210L;ZPBP2;NKAPL		GO:0071542	dopaminergic neuron differentiation	http://amigo.geneontology.org/amigo/term/GO:0071542	35	2	0.117605	17.0061	0.00614538	1	1453;3170	CSNK1D;FOXA2		GO:0055001
GO:0043269	regulation of ion transport	http://amigo.geneontology.org/amigo/term/GO:0043269	645	38	19.6217	1.93663	8.02979e-05	4.0953	0.0729989	486;766;777;1141;1535;1804;2645;3350;3736;3755;3768;3778;4282;4923;4986;5020;5336;5987;8291;8514;8564;8660;9230;22941;26251;50944;51761;53405;54899;59284;65266;84766;85358;140738;259232;378807;388591;390084	ATP8A2;CYBA;DYSF;KCNMA1;SHANK1;SHANK2;KCNG1;CACNA1E;DPP6;CHRNB2;SHANK3;FXYD2;KCNA1;WNK4;KCNAB2;TMEM37;RAB11B;OPRK1;KMO;MIF;CA7;GCK;PLCG2;TRIM27;KCNJ12;NALCN;IRS2;PXK;CACNG7;CLIC5;CATSPER4;RNF207;KCNG2;OXT;CRACR2A;NTSR1;OR56A5;HTR1A		GO:0006633	fatty acid biosynthetic process	http://amigo.geneontology.org/amigo/term/GO:0006633	147	4	0.943778	4.23829	0.0148857	1	672;1543;4282;653308	BRCA1;ASAH2B;MIF;CYP1A1		GO:0032504	multicellular organism reproduction	http://amigo.geneontology.org/amigo/term/GO:0032504	828	6	1.78855	3.35467	0.00801891	1	5020;10519;91181;124626;222698;344018	CIB1;OXT;FIGLA;NUP210L;ZPBP2;NKAPL		GO:0002244	hematopoietic progenitor cell differentiation	http://amigo.geneontology.org/amigo/term/GO:0002244	113	3	0.379695	7.90107	0.00648065	1	6886;8874;121340	TAL1;ARHGEF7;SP7		GO:0072523
GO:0071805	potassium ion transmembrane transport	http://amigo.geneontology.org/amigo/term/GO:0071805	202	17	6.14509	2.76644	0.00015305	3.81517	0.0895292	478;486;495;1804;3736;3755;3768;3778;3782;4986;6550;8514;26251;51305;65266;259232;388591	KCNMA1;KCNG1;ATP1A3;DPP6;KCNN3;FXYD2;KCNA1;WNK4;KCNAB2;OPRK1;ATP4A;SLC9A3;KCNJ12;NALCN;RNF207;KCNG2;KCNK9		GO:0006261	DNA-dependent DNA replication	http://amigo.geneontology.org/amigo/term/GO:0006261	148	4	0.950198	4.20965	0.0152255	1	675;9093;51750;254394	BRCA2;DNAJA3;RTEL1;MCM9		GO:0033627	cell adhesion mediated by integrin	http://amigo.geneontology.org/amigo/term/GO:0033627	67	2	0.144726	13.8192	0.00918449	1	8631;10519	CIB1;SKAP1		GO:0051225	spindle assembly	http://amigo.geneontology.org/amigo/term/GO:0051225	113	3	0.379695	7.90107	0.00648065	1	1453;9639;51510	CSNK1D;CHMP5;ARHGEF10		GO:0015872
GO:0006813	potassium ion transport	http://amigo.geneontology.org/amigo/term/GO:0006813	229	18	6.96646	2.58381	0.000232719	3.63317	0.12445	478;486;495;1804;2645;3736;3755;3768;3778;3782;4986;6550;8514;26251;51305;65266;259232;388591	KCNMA1;KCNG1;ATP1A3;DPP6;KCNN3;FXYD2;KCNA1;WNK4;KCNAB2;OPRK1;ATP4A;SLC9A3;GCK;KCNJ12;NALCN;RNF207;KCNG2;KCNK9		GO:0010165	response to X-ray	http://amigo.geneontology.org/amigo/term/GO:0010165	31	2	0.199028	10.0488	0.016821	1	675;7516	XRCC2;BRCA2		GO:0061844	antimicrobial humoral immune response mediated by antimicrobial peptide	http://amigo.geneontology.org/amigo/term/GO:0061844	67	2	0.144726	13.8192	0.00918449	1	3151;5196	PF4;HMGN2		GO:0071216	cellular response to biotic stimulus	http://amigo.geneontology.org/amigo/term/GO:0071216	222	4	0.74595	5.36229	0.00655123	1	4986;5599;51510;259230	SGMS1;MAPK8;OPRK1;CHMP5		GO:0032890
GO:0032989	cellular component morphogenesis	http://amigo.geneontology.org/amigo/term/GO:0032989	1082	53	32.9158	1.61017	0.000405438	3.39208	0.153467	322;1002;1141;1902;1959;2059;2192;2736;2737;3689;3800;3925;4651;4916;5064;5598;5911;6586;6886;8516;8660;8785;8829;8874;9172;9846;10324;10381;10519;11252;22906;22941;23022;23189;25806;29767;50507;50944;51761;55698;59284;64098;64919;65249;79594;79791;84033;84168;85358;85442;91584;124626;153090	OBSCN;ATP8A2;SLIT3;PARVG;DAB2IP;CDH4;TMOD2;TRAK1;GLI3;ITGB2;NRP1;KIF5C;MUL1;ARHGEF7;ANTXR1;SHANK1;PACSIN2;TAL1;NTRK3;ZSWIM4;SHANK2;PLXNA4;KNDC1;MATN4;CHRNB2;SHANK3;ITGA8;FBLN1;GAB2;MYOM2;EGR2;FBXO31;APBB1;KANK1;LPAR1;PALM;CIB1;STMN1;TUBB3;KLHL41;EPS8;BCL11B;VAX2;RADIL;RAP2A;IRS2;CACNG7;MAPK7;MYO10;GLI2;PALLD;NOX4;ZPBP2		GO:0061082	myeloid leukocyte cytokine production	http://amigo.geneontology.org/amigo/term/GO:0061082	31	2	0.199028	10.0488	0.016821	1	4282;51704	MIF;GPRC5B		GO:0010810	regulation of cell-substrate adhesion	http://amigo.geneontology.org/amigo/term/GO:0010810	203	3	0.438498	6.84154	0.0094606	1	4617;8631;10519	CIB1;SKAP1;MYF5		GO:0007618	mating	http://amigo.geneontology.org/amigo/term/GO:0007618	37	2	0.124325	16.0869	0.00684924	1	92;4808	ACVR2A;NHLH2		GO:0046324
GO:0006015	5-phosphoribose 1-diphosphate biosynthetic process	http://amigo.geneontology.org/amigo/term/GO:0006015	6	3	0.182527	16.4359	0.000522653	3.28179	0.153467	5635;5636;221823	PRPSAP1;PRPSAP2;PRPS1L1		GO:0000281	mitotic cytokinesis	http://amigo.geneontology.org/amigo/term/GO:0000281	85	3	0.545722	5.49731	0.0173728	1	585;675;3925	BBS4;BRCA2;STMN1		GO:0035914	skeletal muscle cell differentiation	http://amigo.geneontology.org/amigo/term/GO:0035914	69	2	0.149046	13.4187	0.009719	1	1959;4617	EGR2;MYF5		GO:2000026	regulation of multicellular organismal development	http://amigo.geneontology.org/amigo/term/GO:2000026	1908	13	6.41114	2.02772	0.00934773	1	92;1453;2737;3170;3689;6886;9770;22882;22941;55810;80320;91584;114990	ZHX2;FOXJ2;CSNK1D;ACVR2A;FOXA2;PLXNA4;TAL1;GLI3;ITGB2;VASN;SP6;SHANK2;RASSF2		GO:0048598
GO:0046391	5-phosphoribose 1-diphosphate metabolic process	http://amigo.geneontology.org/amigo/term/GO:0046391	6	3	0.182527	16.4359	0.000522653	3.28179	0.153467	5635;5636;221823	PRPSAP1;PRPSAP2;PRPS1L1		GO:0031297	replication fork processing	http://amigo.geneontology.org/amigo/term/GO:0031297	32	2	0.205448	9.73481	0.0178681	1	675;51750	BRCA2;RTEL1		GO:0010647	positive regulation of cell communication	http://amigo.geneontology.org/amigo/term/GO:0010647	1733	9	3.74343	2.40421	0.00976198	1	1488;2250;4087;5020;5196;8631;10174;10519;59284	PF4;CIB1;SORBS3;CACNG7;FGF5;SMAD2;OXT;SKAP1;CTBP2		GO:0071331	cellular response to hexose stimulus	http://amigo.geneontology.org/amigo/term/GO:0071331	130	3	0.436817	6.86786	0.00951384	1	3170;4986;50507	NOX4;OPRK1;FOXA2		GO:0034404
GO:0098916	anterograde trans-synaptic signaling	http://amigo.geneontology.org/amigo/term/GO:0098916	685	37	20.8385	1.77556	0.000541046	3.26677	0.153467	148;766;777;1141;1488;1759;1959;2568;2831;2903;2906;3350;3736;4155;4923;4986;5020;5799;6511;6530;6854;8224;8564;9097;9379;9381;9568;11252;22941;29767;50944;54899;57030;59284;84961;85358;390084	TMOD2;ADRA1A;GRIN2A;SYN2;SYN3;SHANK1;PACSIN2;SLC1A6;SHANK2;MBP;PTPRN2;GABBR2;GABRP;DNM1;CACNA1E;SLC17A7;CHRNB2;SHANK3;KCNA1;SLC6A2;CTBP2;EGR2;OTOF;GRIN2D;NRXN2;OPRK1;USP14;KMO;CA7;PXK;CACNG7;FBXL20;OXT;NTSR1;OR56A5;NPBWR1;HTR1A		GO:0016072	rRNA metabolic process	http://amigo.geneontology.org/amigo/term/GO:0016072	236	5	1.51518	3.29994	0.0180759	1	2971;51367;92345;146857;285855	RPL7L1;POP5;GTF3A;NAF1;SLFN13		GO:0023056	positive regulation of signaling	http://amigo.geneontology.org/amigo/term/GO:0023056	1739	9	3.75639	2.39592	0.00997779	1	1488;2250;4087;5020;5196;8631;10174;10519;59284	PF4;CIB1;SORBS3;CACNG7;FGF5;SMAD2;OXT;SKAP1;CTBP2		GO:0000904	cell morphogenesis involved in differentiation	http://amigo.geneontology.org/amigo/term/GO:0000904	714	7	2.39914	2.91772	0.00962191	1	2737;6886;8874;9846;22941;55698;91584	GAB2;RADIL;PLXNA4;TAL1;ARHGEF7;GLI3;SHANK2		GO:0010676
GO:0032233	positive regulation of actin filament bundle assembly	http://amigo.geneontology.org/amigo/term/GO:0032233	62	8	1.88612	4.24152	0.000554074	3.25643	0.153467	1902;8829;9639;10174;23075;50507;54361;171024	SYNPO2;NRP1;SORBS3;SWAP70;LPAR1;ARHGEF10;WNT4;NOX4		GO:0044728	DNA methylation or demethylation	http://amigo.geneontology.org/amigo/term/GO:0044728	87	3	0.558562	5.37093	0.0184735	1	672;2778;10419	GNAS;PRMT5;BRCA1		GO:0042713	sperm ejaculation	http://amigo.geneontology.org/amigo/term/GO:0042713	5	1	0.0108004	92.5889	0.0107552	1	5020	OXT		GO:0030029	actin filament-based process	http://amigo.geneontology.org/amigo/term/GO:0030029	715	7	2.4025	2.91364	0.009692	1	1264;2037;2059;9639;22808;50507;84952	EPB41L2;NOX4;EPS8;MRAS;CGNL1;CNN1;ARHGEF10		GO:0048747
GO:0051130	positive regulation of cellular component organization	http://amigo.geneontology.org/amigo/term/GO:0051130	1203	57	36.5967	1.55752	0.000557079	3.25408	0.153467	286;322;585;672;1002;1535;1759;1809;1902;2059;2099;2876;4041;4058;4617;4916;5020;5064;5336;5599;5795;5987;6886;7013;7027;8631;8829;8874;9639;10174;10519;10801;22906;22941;23075;23274;23368;50507;50944;51704;51750;51761;54361;54922;55329;56979;59284;79594;79791;85358;85477;91584;92345;116519;153090;171024;399687	ATP8A2;DAB2IP;SCIN;CYBA;CDH4;TRAK1;SYNPO2;GPX1;MYO18A;NRP1;MNS1;MUL1;APOA5;ARHGEF7;SHANK1;TAL1;NTRK3;MAPK8;SHANK2;TERF1;PTPRJ;PLXNA4;DNM1;ANK1;SORBS3;SWAP70;SKAP1;SHANK3;PPP1R13B;NAF1;GPRC5B;FBXO31;APBB1;LPAR1;CLEC16A;ARHGEF10;PALM;CIB1;BRCA1;LRP5;LTK;WNT4;EPS8;PLCG2;TRIM27;DPYSL3;ESR1;RTEL1;BBS4;CACNG7;TFDP1;RASIP1;NOX4;SEPT9;OXT;PRDM9;MYF5		GO:0016482	cytosolic transport	http://amigo.geneontology.org/amigo/term/GO:0016482	157	4	1.00798	3.96833	0.0185047	1	1203;25963;79585;84067	TMEM87A;FAM160A2;CLN5;CORO7		GO:0048790	maintenance of presynaptic active zone structure	http://amigo.geneontology.org/amigo/term/GO:0048790	5	1	0.0108004	92.5889	0.0107552	1	1488	CTBP2		GO:0071326	cellular response to monosaccharide stimulus	http://amigo.geneontology.org/amigo/term/GO:0071326	131	3	0.440178	6.81543	0.00971394	1	3170;4986;50507	NOX4;OPRK1;FOXA2		GO:0001885
GO:0051492	regulation of stress fiber assembly	http://amigo.geneontology.org/amigo/term/GO:0051492	78	9	2.37285	3.7929	0.000587837	3.23074	0.155556	585;1902;3925;5734;8829;9639;10174;50507;54361	NRP1;SORBS3;LPAR1;ARHGEF10;STMN1;PTGER4;WNT4;BBS4;NOX4		GO:0001843	neural tube closure	http://amigo.geneontology.org/amigo/term/GO:0001843	89	3	0.571403	5.25024	0.0196122	1	585;8092;57822	ALX1;GRHL3;BBS4		GO:0060903	positive regulation of meiosis I	http://amigo.geneontology.org/amigo/term/GO:0060903	5	1	0.0108004	92.5889	0.0107552	1	56979	PRDM9		GO:0043300	regulation of leukocyte degranulation	http://amigo.geneontology.org/amigo/term/GO:0043300	45	2	0.151206	13.227	0.0100082	1	3689;9846	GAB2;ITGB2		GO:0046323
GO:0000904	cell morphogenesis involved in differentiation	http://amigo.geneontology.org/amigo/term/GO:0000904	714	38	21.7207	1.74948	0.000604085	3.2189	0.155556	322;1002;1141;1959;2192;2736;2737;3800;3925;4916;5598;5911;6586;6886;8516;8660;8785;8829;8874;9846;10381;10519;22906;22941;23022;23189;25806;50944;51761;55698;64098;64919;65249;79791;84168;85358;85442;91584	ATP8A2;SLIT3;PARVG;CDH4;TRAK1;GLI3;NRP1;KIF5C;ARHGEF7;ANTXR1;SHANK1;TAL1;NTRK3;ZSWIM4;SHANK2;PLXNA4;KNDC1;MATN4;CHRNB2;SHANK3;ITGA8;FBLN1;GAB2;EGR2;FBXO31;APBB1;KANK1;CIB1;STMN1;TUBB3;BCL11B;VAX2;RADIL;RAP2A;IRS2;MAPK7;GLI2;PALLD		GO:0034622	cellular protein-containing complex assembly	http://amigo.geneontology.org/amigo/term/GO:0034622	1074	13	6.89536	1.88533	0.0199989	1	585;1211;1656;3925;4599;4712;6925;7343;7381;10419;51241;79585;92345	PRMT5;MX1;UBTF;TCF4;BBS4;COX16;CLTA;NDUFB6;STMN1;CORO7;DDX6;UQCRB;NAF1		GO:0060406	positive regulation of penile erection	http://amigo.geneontology.org/amigo/term/GO:0060406	5	1	0.0108004	92.5889	0.0107552	1	5020	OXT		GO:0045646	regulation of erythrocyte differentiation	http://amigo.geneontology.org/amigo/term/GO:0045646	45	2	0.151206	13.227	0.0100082	1	92;6886	ACVR2A;TAL1		GO:0015909
GO:0099537	trans-synaptic signaling	http://amigo.geneontology.org/amigo/term/GO:0099537	693	37	21.0819	1.75506	0.000670725	3.17346	0.156348	148;766;777;1141;1488;1759;1959;2568;2831;2903;2906;3350;3736;4155;4923;4986;5020;5799;6511;6530;6854;8224;8564;9097;9379;9381;9568;11252;22941;29767;50944;54899;57030;59284;84961;85358;390084	TMOD2;ADRA1A;GRIN2A;SYN2;SYN3;SHANK1;PACSIN2;SLC1A6;SHANK2;MBP;PTPRN2;GABBR2;GABRP;DNM1;CACNA1E;SLC17A7;CHRNB2;SHANK3;KCNA1;SLC6A2;CTBP2;EGR2;OTOF;GRIN2D;NRXN2;OPRK1;USP14;KMO;CA7;PXK;CACNG7;FBXL20;OXT;NTSR1;OR56A5;NPBWR1;HTR1A		GO:0017004	cytochrome complex assembly	http://amigo.geneontology.org/amigo/term/GO:0017004	34	2	0.218289	9.16218	0.0200428	1	7381;51241	COX16;UQCRB		GO:2000382	positive regulation of mesoderm development	http://amigo.geneontology.org/amigo/term/GO:2000382	5	1	0.0108004	92.5889	0.0107552	1	4087	SMAD2		GO:0010647	positive regulation of cell communication	http://amigo.geneontology.org/amigo/term/GO:0010647	1733	12	5.82311	2.06075	0.0112373	1	92;1453;2059;4986;5151;5599;6452;8874;9770;22941;50507;197259	MLKL;MAPK8;PDE8A;NOX4;EPS8;OPRK1;CSNK1D;ACVR2A;ARHGEF7;SHANK2;RASSF2;SH3BP2		GO:0010827
GO:0051049	regulation of transport	http://amigo.geneontology.org/amigo/term/GO:0051049	1765	77	53.6934	1.43407	0.000716395	3.14485	0.162819	148;322;486;766;777;1141;1535;1759;1804;2645;2737;2778;2867;3170;3350;3382;3689;3736;3755;3768;3778;4041;4155;4282;4600;4923;4986;5020;5138;5336;5443;5599;5734;5795;5987;7027;8291;8514;8564;8660;8829;8874;9230;9501;9829;9846;10449;10519;11252;22941;23368;23765;26251;50944;51422;51761;53405;54795;54899;57030;59284;65266;79594;80230;83452;84766;84961;85358;85477;116519;140738;163882;259232;378807;3…	ATP8A2;SCIN;MX2;CYBA;GLI3;ADRA1A;MYO18A;ITGB2;DYSF;CNST;NRP1;TRPM4;KCNMA1;MUL1;APOA5;ARHGEF7;IL17RA;PDE2A;SHANK1;PACSIN2;ICA1;MAPK8;SHANK2;PTPRJ;MBP;POMC;RUFY1;DNM1;GNAS;KCNG1;CACNA1E;DPP6;PRKAG2;SLC17A7;CHRNB2;SHANK3;FXYD2;KCNA1;WNK4;PPP1R13B;KCNAB2;TMEM37;GAB2;FFAR2;APBB1;RAB11B;OPRK1;CIB1;RAB33B;PTGER4;LRP5;KMO;MIF;RPH3AL;CA7;GCK;PLCG2;TRIM27;KCNJ12;NALCN;IRS2;DNAJC6;PXK;CACNG7;FBXL20;CLIC5;AC…		GO:0044091	membrane biogenesis	http://amigo.geneontology.org/amigo/term/GO:0044091	34	2	0.218289	9.16218	0.0200428	1	9379;11252	NRXN2;PACSIN2		GO:0060179	male mating behavior	http://amigo.geneontology.org/amigo/term/GO:0060179	5	1	0.0108004	92.5889	0.0107552	1	5020	OXT		GO:0030182	neuron differentiation	http://amigo.geneontology.org/amigo/term/GO:0030182	1313	10	4.41186	2.26662	0.0112814	1	491;1453;2737;3170;5599;6886;9846;22882;22941;91584	ZHX2;GAB2;MAPK8;CSNK1D;FOXA2;PLXNA4;TAL1;GLI3;SHANK2;ATP2B2		GO:0015893
GO:0032970	regulation of actin filament-based process	http://amigo.geneontology.org/amigo/term/GO:0032970	362	23	11.0125	2.08854	0.00074665	3.12688	0.163187	585;1902;2059;3925;4916;5734;5987;8829;9639;10174;23075;23189;29767;50507;50848;50944;54361;54795;57822;85358;85477;171024;388591	SCIN;TMOD2;SYNPO2;NRP1;TRPM4;SHANK1;NTRK3;SORBS3;SWAP70;SHANK3;GRHL3;KANK1;LPAR1;ARHGEF10;F11R;STMN1;PTGER4;WNT4;EPS8;TRIM27;BBS4;RNF207;NOX4		GO:0007519	skeletal muscle tissue development	http://amigo.geneontology.org/amigo/term/GO:0007519	161	4	1.03366	3.86974	0.0200923	1	1959;59269;93185;131377	KLHL40;IGSF8;EGR2;HIVEP3		GO:0045347	negative regulation of MHC class II biosynthetic process	http://amigo.geneontology.org/amigo/term/GO:0045347	5	1	0.0108004	92.5889	0.0107552	1	5196	PF4		GO:0051094	positive regulation of developmental process	http://amigo.geneontology.org/amigo/term/GO:0051094	1314	10	4.41522	2.26489	0.0113384	1	92;1453;2737;3170;3689;6886;8874;22941;91584;121340	CSNK1D;ACVR2A;FOXA2;PLXNA4;TAL1;ARHGEF7;SP7;GLI3;ITGB2;SHANK2		GO:0007188
GO:0099536	synaptic signaling	http://amigo.geneontology.org/amigo/term/GO:0099536	698	37	21.234	1.74249	0.000765099	3.11628	0.163187	148;766;777;1141;1488;1759;1959;2568;2831;2903;2906;3350;3736;4155;4923;4986;5020;5799;6511;6530;6854;8224;8564;9097;9379;9381;9568;11252;22941;29767;50944;54899;57030;59284;84961;85358;390084	TMOD2;ADRA1A;GRIN2A;SYN2;SYN3;SHANK1;PACSIN2;SLC1A6;SHANK2;MBP;PTPRN2;GABBR2;GABRP;DNM1;CACNA1E;SLC17A7;CHRNB2;SHANK3;KCNA1;SLC6A2;CTBP2;EGR2;OTOF;GRIN2D;NRXN2;OPRK1;USP14;KMO;CA7;PXK;CACNG7;FBXL20;OXT;NTSR1;OR56A5;NPBWR1;HTR1A		GO:0060606	tube closure	http://amigo.geneontology.org/amigo/term/GO:0060606	90	3	0.577823	5.1919	0.0201958	1	585;8092;57822	ALX1;GRHL3;BBS4		GO:0010286	heat acclimation	http://amigo.geneontology.org/amigo/term/GO:0010286	5	1	0.0108004	92.5889	0.0107552	1	440498	HSBP1L1		GO:0071322	cellular response to carbohydrate stimulus	http://amigo.geneontology.org/amigo/term/GO:0071322	139	3	0.467059	6.42318	0.0114035	1	3170;4986;50507	NOX4;OPRK1;FOXA2		GO:0015911
GO:0031344	regulation of cell projection organization	http://amigo.geneontology.org/amigo/term/GO:0031344	674	36	20.5039	1.75576	0.000785008	3.10513	0.163187	322;585;1002;1141;1809;1902;2059;4058;4651;4916;5064;5911;8829;8874;9712;10083;10324;10519;10801;22906;22941;23189;50944;51704;51761;55329;59284;64786;65249;79594;79791;85358;85442;91584;146760;153090	ATP8A2;DAB2IP;CDH4;TRAK1;NRP1;MNS1;MUL1;ARHGEF7;SHANK1;NTRK3;ZSWIM4;SHANK2;PLXNA4;RTN4RL1;KNDC1;CHRNB2;SHANK3;GPRC5B;FBXO31;TBC1D15;APBB1;KANK1;LPAR1;PALM;CIB1;KLHL41;LTK;EPS8;USH1C;RAP2A;DPYSL3;BBS4;CACNG7;USP6NL;MYO10;SEPT9		GO:0051452	intracellular pH reduction	http://amigo.geneontology.org/amigo/term/GO:0051452	35	2	0.224709	8.9004	0.0211696	1	766;1203	CA7;CLN5		GO:0070370	cellular heat acclimation	http://amigo.geneontology.org/amigo/term/GO:0070370	5	1	0.0108004	92.5889	0.0107552	1	440498	HSBP1L1		GO:0035023	regulation of Rho protein signal transduction	http://amigo.geneontology.org/amigo/term/GO:0035023	140	3	0.470419	6.3773	0.0116259	1	2059;8874;9639	EPS8;ARHGEF7;ARHGEF10		GO:0061737
GO:0000902	cell morphogenesis	http://amigo.geneontology.org/amigo/term/GO:0000902	982	48	29.8736	1.60677	0.000798704	3.09761	0.163187	322;1002;1141;1902;1959;2059;2192;2736;2737;3689;3800;3925;4651;4916;5064;5598;5911;6586;6886;8516;8660;8785;8829;8874;9846;10381;10519;11252;22906;22941;23022;23189;25806;50507;50944;51761;55698;59284;64098;64919;65249;79594;79791;84168;85358;85442;91584;153090	ATP8A2;SLIT3;PARVG;DAB2IP;CDH4;TRAK1;GLI3;ITGB2;NRP1;KIF5C;MUL1;ARHGEF7;ANTXR1;SHANK1;PACSIN2;TAL1;NTRK3;ZSWIM4;SHANK2;PLXNA4;KNDC1;MATN4;CHRNB2;SHANK3;ITGA8;FBLN1;GAB2;EGR2;FBXO31;APBB1;KANK1;LPAR1;PALM;CIB1;STMN1;TUBB3;EPS8;BCL11B;VAX2;RADIL;RAP2A;IRS2;CACNG7;MAPK7;MYO10;GLI2;PALLD;NOX4		GO:0006259	DNA metabolic process	http://amigo.geneontology.org/amigo/term/GO:0006259	970	12	6.22765	1.92689	0.02161	1	672;675;2778;7516;9093;10419;23201;51750;92345;125476;254394;400629	GNAS;PRMT5;TEX19;XRCC2;BRCA1;INO80C;BRCA2;FAM168A;DNAJA3;RTEL1;NAF1;MCM9		GO:1900145	regulation of nodal signaling pathway involved in determination of left/right asymmetry	http://amigo.geneontology.org/amigo/term/GO:1900145	5	1	0.0108004	92.5889	0.0107552	1	4087	SMAD2		GO:1904705	regulation of vascular smooth muscle cell proliferation	http://amigo.geneontology.org/amigo/term/GO:1904705	49	2	0.164647	12.1472	0.0117872	1	1264;55810	FOXJ2;CNN1		GO:0007270
GO:0032956	regulation of actin cytoskeleton organization	http://amigo.geneontology.org/amigo/term/GO:0032956	320	21	9.73479	2.15721	0.000831208	3.08029	0.163187	585;1902;2059;3925;4916;5734;5987;8829;9639;10174;23075;23189;29767;50507;50848;50944;54361;57822;85358;85477;171024	SCIN;TMOD2;SYNPO2;NRP1;SHANK1;NTRK3;SORBS3;SWAP70;SHANK3;GRHL3;KANK1;LPAR1;ARHGEF10;F11R;STMN1;PTGER4;WNT4;EPS8;TRIM27;BBS4;NOX4		GO:0048704	embryonic skeletal system morphogenesis	http://amigo.geneontology.org/amigo/term/GO:0048704	93	3	0.597084	5.02442	0.0220038	1	2778;3202;8092	GNAS;HOXA5;ALX1		GO:1900175	regulation of nodal signaling pathway involved in determination of lateral mesoderm left/right asymmetry	http://amigo.geneontology.org/amigo/term/GO:1900175	5	1	0.0108004	92.5889	0.0107552	1	4087	SMAD2		GO:1990874	vascular smooth muscle cell proliferation	http://amigo.geneontology.org/amigo/term/GO:1990874	49	2	0.164647	12.1472	0.0117872	1	1264;55810	FOXJ2;CNN1		GO:0046069
GO:0007015	actin filament organization	http://amigo.geneontology.org/amigo/term/GO:0007015	388	24	11.8034	2.03331	0.000840441	3.07549	0.163187	585;1809;1902;2059;3925;5734;5987;8829;9172;9564;9639;10083;10174;23075;23189;29767;50507;50944;54361;79585;84952;85358;85477;171024	SCIN;TMOD2;SYNPO2;NRP1;SHANK1;BCAR1;SORBS3;CORO7;SWAP70;SHANK3;MYOM2;KANK1;LPAR1;ARHGEF10;STMN1;PTGER4;CGNL1;WNT4;EPS8;USH1C;TRIM27;DPYSL3;BBS4;NOX4		GO:0003002	regionalization	http://amigo.geneontology.org/amigo/term/GO:0003002	340	6	2.18289	2.74865	0.0223576	1	1959;3202;7516;8092;25806;55329	HOXA5;XRCC2;ALX1;EGR2;MNS1;VAX2		GO:1905936	regulation of germ cell proliferation	http://amigo.geneontology.org/amigo/term/GO:1905936	5	1	0.0108004	92.5889	0.0107552	1	10519	CIB1		GO:0038127	ERBB signaling pathway	http://amigo.geneontology.org/amigo/term/GO:0038127	141	3	0.473779	6.33207	0.0118507	1	2059;8874;9770	EPS8;ARHGEF7;RASSF2		GO:0033555
GO:0051494	negative regulation of cytoskeleton organization	http://amigo.geneontology.org/amigo/term/GO:0051494	136	12	4.13729	2.90045	0.000918559	3.03689	0.170421	585;672;2059;3834;3925;10519;23075;23189;29767;50944;85358;85477	SCIN;TMOD2;SHANK1;SWAP70;SHANK3;KIF25;KANK1;CIB1;STMN1;BRCA1;EPS8;BBS4		GO:0006778	porphyrin-containing compound metabolic process	http://amigo.geneontology.org/amigo/term/GO:0006778	37	2	0.23755	8.4193	0.0235003	1	1543;3163	HMOX2;CYP1A1		GO:2000254	regulation of male germ cell proliferation	http://amigo.geneontology.org/amigo/term/GO:2000254	5	1	0.0108004	92.5889	0.0107552	1	10519	CIB1		GO:0045597	positive regulation of cell differentiation	http://amigo.geneontology.org/amigo/term/GO:0045597	933	8	3.13501	2.55183	0.0122128	1	92;1453;2737;6886;8874;22941;91584;121340	CSNK1D;ACVR2A;PLXNA4;TAL1;ARHGEF7;SP7;GLI3;SHANK2		GO:0007600
GO:0034765	regulation of ion transmembrane transport	http://amigo.geneontology.org/amigo/term/GO:0034765	441	26	13.4158	1.93802	0.00104853	2.97942	0.183312	486;777;1535;1804;3736;3755;3768;3778;4923;4986;5336;8291;8514;8660;22941;26251;50944;53405;59284;65266;84766;85358;140738;259232;378807;388591	CYBA;DYSF;KCNMA1;SHANK1;SHANK2;KCNG1;CACNA1E;DPP6;SHANK3;FXYD2;KCNA1;WNK4;KCNAB2;TMEM37;OPRK1;PLCG2;KCNJ12;NALCN;IRS2;CACNG7;CLIC5;CATSPER4;RNF207;KCNG2;CRACR2A;NTSR1		GO:0045851	pH reduction	http://amigo.geneontology.org/amigo/term/GO:0045851	37	2	0.23755	8.4193	0.0235003	1	766;1203	CA7;CLN5		GO:0007160	cell-matrix adhesion	http://amigo.geneontology.org/amigo/term/GO:0007160	216	3	0.466579	6.42978	0.0111915	1	4617;8631;10519	CIB1;SKAP1;MYF5		GO:1903307	positive regulation of regulated secretory pathway	http://amigo.geneontology.org/amigo/term/GO:1903307	50	2	0.168007	11.9043	0.012252	1	3689;9846	GAB2;ITGB2		GO:0051937
GO:0048858	cell projection morphogenesis	http://amigo.geneontology.org/amigo/term/GO:0048858	637	34	19.3783	1.75454	0.00110383	2.9571	0.186237	322;1002;1141;1959;2736;2737;3800;3925;4916;5598;5911;6586;8660;8829;8874;9846;10381;11252;22906;22941;23022;23189;25806;50944;51761;59284;64919;65249;79594;79791;85358;85442;91584;153090	ATP8A2;SLIT3;DAB2IP;CDH4;TRAK1;GLI3;NRP1;KIF5C;MUL1;ARHGEF7;SHANK1;PACSIN2;NTRK3;ZSWIM4;SHANK2;PLXNA4;KNDC1;CHRNB2;SHANK3;GAB2;EGR2;FBXO31;APBB1;KANK1;STMN1;TUBB3;BCL11B;VAX2;RAP2A;IRS2;CACNG7;MAPK7;GLI2;PALLD		GO:1904358	positive regulation of telomere maintenance via telomere lengthening	http://amigo.geneontology.org/amigo/term/GO:1904358	37	2	0.23755	8.4193	0.0235003	1	51750;92345	RTEL1;NAF1		GO:0006970	response to osmotic stress	http://amigo.geneontology.org/amigo/term/GO:0006970	76	2	0.164167	12.1827	0.011696	1	5020;9053	OXT;MAP7		GO:0001678	cellular glucose homeostasis	http://amigo.geneontology.org/amigo/term/GO:0001678	144	3	0.483859	6.20015	0.0125404	1	3170;4986;50507	NOX4;OPRK1;FOXA2		GO:0045913
GO:0007420	brain development	http://amigo.geneontology.org/amigo/term/GO:0007420	714	37	21.7207	1.70344	0.00115058	2.93908	0.186237	585;675;1141;1203;1453;1902;1959;2113;2736;2737;2903;2906;3167;3736;3925;4155;4331;5079;6586;8516;8660;8829;22941;25806;50944;54361;54768;57030;64919;85358;85442;91584;140733;146760;153090;266727;431707	SLIT3;DAB2IP;GLI3;GRIN2A;NRP1;MACROD2;SHANK1;ETS1;SHANK2;MBP;PLXNA4;HYDIN;RTN4RL1;KNDC1;SLC17A7;CHRNB2;SHANK3;ITGA8;KCNA1;CSNK1D;EGR2;PAX5;GRIN2D;LPAR1;MDGA1;STMN1;BRCA2;WNT4;BCL11B;VAX2;MNAT1;LHX8;CLN5;IRS2;BBS4;GLI2;HMX2		GO:0022412	cellular process involved in reproduction in multicellular organism	http://amigo.geneontology.org/amigo/term/GO:0022412	345	6	2.21499	2.70882	0.0238091	1	585;675;1656;124626;344018;400629	TEX19;ZPBP2;BBS4;BRCA2;DDX6;FIGLA		GO:0045637	regulation of myeloid cell differentiation	http://amigo.geneontology.org/amigo/term/GO:0045637	221	3	0.477379	6.28431	0.0119029	1	2551;5196;10519	GABPA;PF4;CIB1		GO:0031279	regulation of cyclase activity	http://amigo.geneontology.org/amigo/term/GO:0031279	51	2	0.171367	11.6709	0.0127249	1	2788;5599	MAPK8;GNG7		GO:0019217
GO:0010976	positive regulation of neuron projection development	http://amigo.geneontology.org/amigo/term/GO:0010976	264	18	8.0312	2.24126	0.00124676	2.90422	0.18849	322;1002;1809;1902;4058;4916;8829;22906;22941;50944;51704;51761;59284;79594;79791;85358;91584;153090	ATP8A2;DAB2IP;CDH4;TRAK1;NRP1;MUL1;SHANK1;NTRK3;SHANK2;PLXNA4;SHANK3;GPRC5B;FBXO31;APBB1;LPAR1;LTK;DPYSL3;CACNG7		GO:0014020	primary neural tube formation	http://amigo.geneontology.org/amigo/term/GO:0014020	96	3	0.616345	4.86741	0.0238976	1	585;8092;57822	ALX1;GRHL3;BBS4		GO:0007182	common-partner SMAD protein phosphorylation	http://amigo.geneontology.org/amigo/term/GO:0007182	6	1	0.0129605	77.1574	0.0128927	1	4087	SMAD2		GO:0022008	neurogenesis	http://amigo.geneontology.org/amigo/term/GO:0022008	1551	11	5.21157	2.11069	0.0129849	1	491;1453;2737;3170;5599;6886;9639;9846;22882;22941;91584	ZHX2;GAB2;MAPK8;CSNK1D;FOXA2;PLXNA4;TAL1;GLI3;SHANK2;ARHGEF10;ATP2B2		GO:0014052
GO:0051058	negative regulation of small GTPase mediated signal transduction	http://amigo.geneontology.org/amigo/term/GO:0051058	55	7	1.67317	4.18368	0.00132642	2.87732	0.18849	148;3925;22821;23189;54922;84952;153090	DAB2IP;ADRA1A;KANK1;STMN1;RASA3;CGNL1;RASIP1		GO:0033108	mitochondrial respiratory chain complex assembly	http://amigo.geneontology.org/amigo/term/GO:0033108	96	3	0.616345	4.86741	0.0238976	1	4712;7381;51241	COX16;NDUFB6;UQCRB		GO:0033634	positive regulation of cell-cell adhesion mediated by integrin	http://amigo.geneontology.org/amigo/term/GO:0033634	6	1	0.0129605	77.1574	0.0128927	1	8631	SKAP1		GO:0099024	plasma membrane invagination	http://amigo.geneontology.org/amigo/term/GO:0099024	52	2	0.174727	11.4464	0.0132056	1	3689;51454	GULP1;ITGB2		GO:0071321
GO:0006811	ion transport	http://amigo.geneontology.org/amigo/term/GO:0006811	1608	70	48.9173	1.43099	0.00135121	2.86928	0.18849	32;148;478;486;491;495;762;766;777;1141;1535;1804;2180;2568;2645;2903;2906;3350;3736;3755;3768;3778;3782;3932;4282;4923;4986;5020;5138;5336;5987;6511;6530;6540;6550;8291;8514;8564;8660;8884;9230;11309;22821;22941;26251;26507;50944;51090;51305;51761;53405;54795;54899;57030;59284;64072;65266;84766;85358;116519;121260;125111;140738;259232;338821;374868;378807;388591;390084;728215	ATP8A2;CYBA;ADRA1A;GRIN2A;ACACB;DYSF;SLC6A13;TRPM4;KCNMA1;APOA5;SLCO2B1;PDE2A;SHANK1;SLC1A6;FAM155A;SHANK2;GABRP;KCNG1;CACNA1E;ATP1A3;DPP6;SLC17A7;KCNN3;CHRNB2;SHANK3;LCK;FXYD2;KCNA1;WNK4;SLC6A2;CNNM1;KCNAB2;TMEM37;ATP2B2;GRIN2D;CDH23;RAB11B;OPRK1;CA4;RASA3;KMO;ATP4A;SLC9A3;MIF;ATP9B;CA7;GCK;PLCG2;TRIM27;PLLP;KCNJ12;NALCN;SLC15A4;IRS2;PXK;CACNG7;CLIC5;SLC5A6;CATSPER4;RNF207;ACSL1;KCNG2;OXT;KCNK9;…		GO:0060538	skeletal muscle organ development	http://amigo.geneontology.org/amigo/term/GO:0060538	170	4	1.09144	3.66487	0.0239649	1	1959;59269;93185;131377	KLHL40;IGSF8;EGR2;HIVEP3		GO:0009744	response to sucrose	http://amigo.geneontology.org/amigo/term/GO:0009744	6	1	0.0129605	77.1574	0.0128927	1	5020	OXT		GO:0051496	positive regulation of stress fiber assembly	http://amigo.geneontology.org/amigo/term/GO:0051496	52	2	0.174727	11.4464	0.0132056	1	9639;50507	NOX4;ARHGEF10		GO:0090238
GO:0045893	positive regulation of transcription, DNA-templated	http://amigo.geneontology.org/amigo/term/GO:0045893	1499	66	45.6014	1.44732	0.00140887	2.85113	0.18849	92;322;672;675;1387;1488;1874;1879;1959;2099;2113;2551;2736;2737;2972;3170;3202;3203;4010;4041;4087;4331;4617;4772;4774;4808;5079;5196;5325;5443;5598;6873;6886;6925;7027;7343;7475;7593;8091;8092;8516;8621;8631;9480;10370;11317;22806;23160;23528;54361;54897;55810;55818;56938;57521;57822;59269;63976;63977;64919;79364;83595;84913;121340;153090;344018	HIVEP3;DAB2IP;PRDM16;GLI3;EBF1;ARNTL2;ETS1;TAL1;E2F4;PRDM15;POMC;SOX7;IKZF3;ATOH8;TCF4;SKAP1;GRHL3;GABPA;ITGA8;CREBBP;CTBP2;EGR2;SP7;BRF1;PAX5;APBB1;ZNF281;RPTOR;SMAD2;CASZ1;UBTF;BRCA1;CDK13;LRP5;BRCA2;CITED2;ACVR2A;MZF1;FOXJ2;WNT4;BCL11B;LMX1B;RBPJL;NFATC1;HMGA2;WDR43;ZXDC;MNAT1;NFIA;ESR1;PLAGL1;NHLH2;TAF2;MAPK7;TFDP1;KDM3A;GLI2;FOXA2;FIGLA;ONECUT2;WNT6;ALX1;MYF5;PF4;HOXA5;HOXA6		GO:0032094	response to food	http://amigo.geneontology.org/amigo/term/GO:0032094	38	2	0.24397	8.19774	0.0247035	1	585;1543	BBS4;CYP1A1		GO:0034285	response to disaccharide	http://amigo.geneontology.org/amigo/term/GO:0034285	6	1	0.0129605	77.1574	0.0128927	1	5020	OXT		GO:0021515	cell differentiation in spinal cord	http://amigo.geneontology.org/amigo/term/GO:0021515	52	2	0.174727	11.4464	0.0132056	1	2737;6886	TAL1;GLI3		GO:0010754
GO:0045595	regulation of cell differentiation	http://amigo.geneontology.org/amigo/term/GO:0045595	1699	73	51.6856	1.41238	0.00150439	2.82264	0.195377	92;322;663;1002;1141;1289;1387;1441;1453;1656;1809;1902;2113;2192;2551;2736;2737;2778;3170;3202;4041;4058;4087;4617;4772;4916;5196;5814;5911;6886;6925;7204;7516;7564;8092;8621;8808;8829;8874;9770;10324;10419;10519;11197;22806;22882;22906;22941;23189;50944;51704;51761;54361;54795;55810;55818;56975;59284;63976;64919;65249;79594;79791;84695;84913;85358;85442;85477;91584;114990;121340;146760;153090	ATP8A2;DAB2IP;SCIN;PRDM16;CDH4;WIF1;TRAK1;GLI3;TRIO;NRP1;TRPM4;MUL1;ARHGEF7;SHANK1;ETS1;TAL1;NTRK3;ZSWIM4;PRMT5;SHANK2;PLXNA4;LOXL3;RTN4RL1;RASSF2;KNDC1;GNAS;IKZF3;ATOH8;FAM20C;ZNF16;TCF4;IL1RL2;CHRNB2;SHANK3;GABPA;CSNK1D;CREBBP;FBLN1;GPRC5B;FBXO31;SP7;APBB1;CSF3R;KANK1;LPAR1;SMAD2;CIB1;CDK13;LRP5;KLHL41;ACVR2A;LTK;PURB;FOXJ2;WNT4;BCL11B;COL5A1;NFATC1;RAP2A;DDX6;DPYSL3;BNIP2;CACNG7;KDM3A;GLI2;XRC…		GO:0061640	cytoskeleton-dependent cytokinesis	http://amigo.geneontology.org/amigo/term/GO:0061640	98	3	0.629185	4.76807	0.0252077	1	585;675;3925	BBS4;BRCA2;STMN1		GO:1904429	regulation of t-circle formation	http://amigo.geneontology.org/amigo/term/GO:1904429	6	1	0.0129605	77.1574	0.0128927	1	51750	RTEL1		GO:0051017	actin filament bundle assembly	http://amigo.geneontology.org/amigo/term/GO:0051017	148	3	0.4973	6.03258	0.0134951	1	2059;9639;50507	NOX4;EPS8;ARHGEF10		GO:0042940
GO:0030182	neuron differentiation	http://amigo.geneontology.org/amigo/term/GO:0030182	1313	59	39.9431	1.4771	0.00159844	2.7963	0.198881	322;491;585;1002;1141;1203;1453;1656;1809;1902;1959;2736;2737;3170;3800;3925;4010;4058;4916;5598;5599;5911;6586;6886;6925;7475;8660;8829;9480;9846;10083;10381;10519;22882;22906;22941;23022;23189;25806;29967;50863;50944;51704;51761;54361;59284;64072;64919;65249;79594;79791;80326;85358;85442;91584;146760;153090;266727;431707	ATP8A2;SLIT3;DAB2IP;CDH4;TRAK1;GLI3;NTM;NRP1;KIF5C;MUL1;SHANK1;TAL1;NTRK3;ZSWIM4;MAPK8;SHANK2;PLXNA4;RTN4RL1;KNDC1;TCF4;CHRNB2;SHANK3;LRP12;CSNK1D;GAB2;GPRC5B;EGR2;FBXO31;ATP2B2;APBB1;KANK1;LPAR1;MDGA1;CDH23;CIB1;STMN1;TUBB3;LTK;WNT4;BCL11B;VAX2;USH1C;LMX1B;RAP2A;DDX6;LHX8;DPYSL3;CLN5;IRS2;BBS4;CACNG7;MAPK7;GLI2;PALLD;ZHX2;FOXA2;ONECUT2;WNT6;WNT10A		GO:0001941	postsynaptic membrane organization	http://amigo.geneontology.org/amigo/term/GO:0001941	39	2	0.25039	7.98754	0.0259314	1	9093;9379	NRXN2;DNAJA3		GO:0045893	positive regulation of transcription, DNA-templated	http://amigo.geneontology.org/amigo/term/GO:0045893	1499	8	3.23797	2.47068	0.012992	1	1488;1959;2551;4087;4617;5196;8631;344018	GABPA;PF4;SMAD2;FIGLA;SKAP1;EGR2;CTBP2;MYF5		GO:0044380	protein localization to cytoskeleton	http://amigo.geneontology.org/amigo/term/GO:0044380	53	2	0.178087	11.2305	0.0136942	1	1453;286077	CSNK1D;FAM83H		GO:0006015
GO:0007264	small GTPase mediated signal transduction	http://amigo.geneontology.org/amigo/term/GO:0007264	552	30	16.7925	1.78651	0.00161888	2.79079	0.198881	148;1902;2059;3925;5911;7204;8412;8660;8829;8874;9093;9230;9639;10045;22808;22821;23189;23263;23550;54453;54922;57139;58504;79658;83452;84033;84952;85442;153090;440073	OBSCN;ARHGAP22;DAB2IP;ADRA1A;TRIO;NRP1;ARHGEF7;IQSEC3;MCF2L;KNDC1;MRAS;KANK1;LPAR1;ARHGEF10;RAB11B;STMN1;RAB33B;RASA3;SH2D3A;CGNL1;DNAJA3;EPS8;BCAR3;RIN2;RAP2A;PSD4;IRS2;RGL3;RASIP1;ARHGAP10		GO:0035335	peptidyl-tyrosine dephosphorylation	http://amigo.geneontology.org/amigo/term/GO:0035335	100	3	0.642026	4.67271	0.0265559	1	9110;9829;92609	TIMM50;DNAJC6;MTMR4		GO:0070542	response to fatty acid	http://amigo.geneontology.org/amigo/term/GO:0070542	82	2	0.177127	11.2913	0.0135192	1	2867;5020	FFAR2;OXT		GO:0051403	stress-activated MAPK cascade	http://amigo.geneontology.org/amigo/term/GO:0051403	276	4	0.927397	4.31315	0.0137773	1	4986;5599;9770;197259	MLKL;MAPK8;OPRK1;RASSF2		GO:0046391
GO:0023061	signal release	http://amigo.geneontology.org/amigo/term/GO:0023061	456	26	13.8721	1.87427	0.00168296	2.77393	0.203997	148;777;1141;1488;2645;2778;2867;3170;3350;3382;4041;4087;4986;5443;5799;6854;8224;8564;8660;8874;9230;9379;9381;26251;54795;84961	ADRA1A;SYN2;TRPM4;SYN3;ARHGEF7;ICA1;PTPRN2;POMC;GNAS;CACNA1E;CHRNB2;CTBP2;FFAR2;OTOF;SMAD2;NRXN2;RAB11B;OPRK1;LRP5;KMO;GCK;IRS2;FBXL20;KCNG2;FOXA2;HTR1A		GO:0044743	protein transmembrane import into intracellular organelle	http://amigo.geneontology.org/amigo/term/GO:0044743	40	2	0.25681	7.78785	0.0271836	1	5193;92609	TIMM50;PEX12		GO:0010557	positive regulation of macromolecule biosynthetic process	http://amigo.geneontology.org/amigo/term/GO:0010557	1826	9	3.94432	2.28176	0.0135382	1	1488;1959;2551;4087;4617;5196;8445;8631;344018	GABPA;PF4;SMAD2;FIGLA;SKAP1;EGR2;CTBP2;MYF5;DYRK2		GO:0008360	regulation of cell shape	http://amigo.geneontology.org/amigo/term/GO:0008360	150	3	0.50402	5.95214	0.0139877	1	2059;3689;91584	EPS8;PLXNA4;ITGB2		GO:0048705
GO:0032990	cell part morphogenesis	http://amigo.geneontology.org/amigo/term/GO:0032990	656	34	19.9563	1.70372	0.00179979	2.74478	0.212492	322;1002;1141;1959;2736;2737;3800;3925;4916;5598;5911;6586;8660;8829;8874;9846;10381;11252;22906;22941;23022;23189;25806;50944;51761;59284;64919;65249;79594;79791;85358;85442;91584;153090	ATP8A2;SLIT3;DAB2IP;CDH4;TRAK1;GLI3;NRP1;KIF5C;MUL1;ARHGEF7;SHANK1;PACSIN2;NTRK3;ZSWIM4;SHANK2;PLXNA4;KNDC1;CHRNB2;SHANK3;GAB2;EGR2;FBXO31;APBB1;KANK1;STMN1;TUBB3;BCL11B;VAX2;RAP2A;IRS2;CACNG7;MAPK7;GLI2;PALLD		GO:0072583	clathrin-dependent endocytosis	http://amigo.geneontology.org/amigo/term/GO:0072583	41	2	0.263231	7.5979	0.0284598	1	1211;9829	DNAJC6;CLTA		GO:0045597	positive regulation of cell differentiation	http://amigo.geneontology.org/amigo/term/GO:0045597	933	6	2.01536	2.97713	0.0139586	1	4087;4617;5196;10519;11197;59284	PF4;CIB1;CACNG7;SMAD2;WIF1;MYF5		GO:0009967	positive regulation of signal transduction	http://amigo.geneontology.org/amigo/term/GO:0009967	1571	11	5.27877	2.08382	0.0141993	1	92;1453;2059;4986;5151;5599;6452;9770;22941;50507;197259	MLKL;MAPK8;PDE8A;NOX4;EPS8;OPRK1;CSNK1D;ACVR2A;SHANK2;RASSF2;SH3BP2		GO:0007268
GO:0043149	stress fiber assembly	http://amigo.geneontology.org/amigo/term/GO:0043149	92	9	2.79875	3.21572	0.00192699	2.71512	0.217244	585;1902;3925;5734;8829;9639;10174;50507;54361	NRP1;SORBS3;LPAR1;ARHGEF10;STMN1;PTGER4;WNT4;BBS4;NOX4		GO:0008630	intrinsic apoptotic signaling pathway in response to DNA damage	http://amigo.geneontology.org/amigo/term/GO:0008630	103	3	0.661286	4.53661	0.0286495	1	672;675;4282	BRCA1;MIF;BRCA2		GO:0007276	gamete generation	http://amigo.geneontology.org/amigo/term/GO:0007276	675	5	1.45806	3.42922	0.0143113	1	10519;91181;124626;222698;344018	CIB1;FIGLA;NUP210L;ZPBP2;NKAPL		GO:0061572	actin filament bundle organization	http://amigo.geneontology.org/amigo/term/GO:0061572	151	3	0.50738	5.91272	0.0142378	1	2059;9639;50507	NOX4;EPS8;ARHGEF10		GO:0098916
GO:0030038	contractile actin filament bundle assembly	http://amigo.geneontology.org/amigo/term/GO:0030038	92	9	2.79875	3.21572	0.00192699	2.71512	0.217244	585;1902;3925;5734;8829;9639;10174;50507;54361	NRP1;SORBS3;LPAR1;ARHGEF10;STMN1;PTGER4;WNT4;BBS4;NOX4		GO:0007569	cell aging	http://amigo.geneontology.org/amigo/term/GO:0007569	103	3	0.661286	4.53661	0.0286495	1	675;4282;9093	MIF;BRCA2;DNAJA3		GO:0070098	chemokine-mediated signaling pathway	http://amigo.geneontology.org/amigo/term/GO:0070098	85	2	0.183607	10.8928	0.0144742	1	5196;10519	PF4;CIB1		GO:0061024	membrane organization	http://amigo.geneontology.org/amigo/term/GO:0061024	773	7	2.59738	2.69502	0.0144381	1	1453;3689;4600;5599;6677;51454;51510	MX2;SPAM1;MAPK8;GULP1;CSNK1D;ITGB2;CHMP5		GO:0015850
GO:0007417	central nervous system development	http://amigo.geneontology.org/amigo/term/GO:0007417	949	45	28.8697	1.55873	0.00210655	2.67643	0.225302	585;675;1141;1203;1453;1902;1959;2113;2736;2737;2903;2906;3167;3736;3925;4155;4331;4808;4916;5079;6586;6886;8516;8660;8829;10419;11281;22941;25806;50944;54361;54768;56978;57030;57822;64919;84695;85358;85442;91584;140733;146760;153090;266727;431707	SLIT3;DAB2IP;GLI3;GRIN2A;NRP1;MACROD2;POU6F2;SHANK1;ETS1;TAL1;NTRK3;PRMT5;SHANK2;MBP;PLXNA4;HYDIN;LOXL3;RTN4RL1;KNDC1;SLC17A7;CHRNB2;SHANK3;GRHL3;ITGA8;KCNA1;CSNK1D;EGR2;PAX5;GRIN2D;LPAR1;MDGA1;STMN1;BRCA2;WNT4;BCL11B;VAX2;MNAT1;LHX8;CLN5;PRDM8;IRS2;BBS4;NHLH2;GLI2;HMX2		GO:0006260	DNA replication	http://amigo.geneontology.org/amigo/term/GO:0006260	268	5	1.72063	2.90591	0.0292725	1	672;675;9093;51750;254394	BRCA1;BRCA2;DNAJA3;RTEL1;MCM9		GO:0070474	positive regulation of uterine smooth muscle contraction	http://amigo.geneontology.org/amigo/term/GO:0070474	7	1	0.0151206	66.1349	0.0150257	1	5020	OXT		GO:0002886	regulation of myeloid leukocyte mediated immunity	http://amigo.geneontology.org/amigo/term/GO:0002886	55	2	0.184807	10.8221	0.0146946	1	3689;9846	GAB2;ITGB2		GO:0099537
GO:0045944	positive regulation of transcription by RNA polymerase II	http://amigo.geneontology.org/amigo/term/GO:0045944	1168	53	35.532	1.49161	0.00224964	2.64789	0.226947	92;322;672;1387;1488;1874;1879;1959;2099;2113;2551;2736;2737;3170;3202;3203;4010;4041;4087;4331;4617;4772;4774;4808;5079;5196;5325;5443;5598;6873;6886;6925;7027;7593;8091;8092;8516;8621;8631;9480;10370;11317;22806;55810;55818;56938;57822;63977;64919;84913;121340;153090;344018	DAB2IP;GLI3;EBF1;ARNTL2;ETS1;TAL1;E2F4;PRDM15;POMC;IKZF3;ATOH8;TCF4;SKAP1;GRHL3;GABPA;ITGA8;CREBBP;CTBP2;EGR2;SP7;PAX5;APBB1;SMAD2;BRCA1;CDK13;LRP5;CITED2;ACVR2A;MZF1;FOXJ2;BCL11B;LMX1B;RBPJL;NFATC1;HMGA2;MNAT1;NFIA;ESR1;PLAGL1;NHLH2;TAF2;MAPK7;TFDP1;KDM3A;GLI2;FOXA2;FIGLA;ONECUT2;ALX1;MYF5;PF4;HOXA5;HOXA6		GO:0001841	neural tube formation	http://amigo.geneontology.org/amigo/term/GO:0001841	104	3	0.667707	4.49299	0.0293663	1	585;8092;57822	ALX1;GRHL3;BBS4		GO:0060405	regulation of penile erection	http://amigo.geneontology.org/amigo/term/GO:0060405	7	1	0.0151206	66.1349	0.0150257	1	5020	OXT		GO:0061098	positive regulation of protein tyrosine kinase activity	http://amigo.geneontology.org/amigo/term/GO:0061098	55	2	0.184807	10.8221	0.0146946	1	6886;50507	NOX4;TAL1		GO:0097151
GO:0097106	postsynaptic density organization	http://amigo.geneontology.org/amigo/term/GO:0097106	31	5	0.943058	5.3019	0.0022555	2.64676	0.226947	4916;9379;22941;50944;85358	SHANK1;NTRK3;SHANK2;SHANK3;NRXN2		GO:0007276	gamete generation	http://amigo.geneontology.org/amigo/term/GO:0007276	675	9	4.33367	2.07676	0.0295706	1	585;675;1656;55329;124626;222698;254394;344018;400629	TEX19;ZPBP2;BBS4;NKAPL;BRCA2;MNS1;DDX6;FIGLA;MCM9		GO:0045924	regulation of female receptivity	http://amigo.geneontology.org/amigo/term/GO:0045924	7	1	0.0151206	66.1349	0.0150257	1	5020	OXT		GO:0032922	circadian regulation of gene expression	http://amigo.geneontology.org/amigo/term/GO:0032922	56	2	0.188168	10.6288	0.0152063	1	1453;8863	CSNK1D;PER3		GO:0098828
GO:0099068	postsynapse assembly	http://amigo.geneontology.org/amigo/term/GO:0099068	31	5	0.943058	5.3019	0.0022555	2.64676	0.226947	4916;9379;22941;50944;85358	SHANK1;NTRK3;SHANK2;SHANK3;NRXN2		GO:0071156	regulation of cell cycle arrest	http://amigo.geneontology.org/amigo/term/GO:0071156	106	3	0.680547	4.40822	0.0308283	1	672;4282;5325	BRCA1;PLAGL1;MIF		GO:0002176	male germ cell proliferation	http://amigo.geneontology.org/amigo/term/GO:0002176	7	1	0.0151206	66.1349	0.0150257	1	10519	CIB1		GO:0030097	hemopoiesis	http://amigo.geneontology.org/amigo/term/GO:0030097	791	7	2.65787	2.63369	0.0162032	1	92;2737;6886;8874;9770;9846;121340	GAB2;ACVR2A;TAL1;ARHGEF7;SP7;GLI3;RASSF2		GO:2000192
GO:0051968	positive regulation of synaptic transmission, glutamatergic	http://amigo.geneontology.org/amigo/term/GO:0051968	31	5	0.943058	5.3019	0.0022555	2.64676	0.226947	8564;22941;50944;59284;85358	SHANK1;SHANK2;SHANK3;KMO;CACNG7		GO:0007212	dopamine receptor signaling pathway	http://amigo.geneontology.org/amigo/term/GO:0007212	43	2	0.276071	7.24451	0.0310829	1	2778;10419	GNAS;PRMT5		GO:0036093	germ cell proliferation	http://amigo.geneontology.org/amigo/term/GO:0036093	7	1	0.0151206	66.1349	0.0150257	1	10519	CIB1		GO:0045669	positive regulation of osteoblast differentiation	http://amigo.geneontology.org/amigo/term/GO:0045669	58	2	0.194888	10.2623	0.0162525	1	92;2737	ACVR2A;GLI3		GO:0070305
GO:0042330	taxis	http://amigo.geneontology.org/amigo/term/GO:0042330	615	32	18.709	1.7104	0.00228659	2.64081	0.226947	1002;1441;1902;1959;2736;2737;2867;3689;3800;4282;4916;5196;5598;5795;6586;8291;8660;8829;9097;9564;9846;10381;23022;23075;23765;54795;55848;56413;64919;65249;85358;91584	SLIT3;CDH4;GLI3;ITGB2;DYSF;NRP1;KIF5C;TRPM4;IL17RA;BCAR1;NTRK3;ZSWIM4;PTPRJ;PLXNA4;SWAP70;SHANK3;GAB2;FFAR2;EGR2;CSF3R;LPAR1;PLGRKT;USP14;TUBB3;MIF;BCL11B;IRS2;MAPK7;GLI2;PALLD;PF4;LTB4R2		GO:0006304	DNA modification	http://amigo.geneontology.org/amigo/term/GO:0006304	107	3	0.686967	4.36702	0.0315735	1	672;2778;10419	GNAS;PRMT5;BRCA1		GO:0021546	rhombomere development	http://amigo.geneontology.org/amigo/term/GO:0021546	7	1	0.0151206	66.1349	0.0150257	1	1959	EGR2		GO:0042713	sperm ejaculation	http://amigo.geneontology.org/amigo/term/GO:0042713	5	1	0.0168007	59.5214	0.0166901	1	92	ACVR2A		GO:0014062
GO:0045666	positive regulation of neuron differentiation	http://amigo.geneontology.org/amigo/term/GO:0045666	350	21	10.6474	1.97231	0.00250319	2.60151	0.244693	322;1002;1453;1809;1902;2736;4058;4916;6925;8829;22906;22941;50944;51704;51761;59284;79594;79791;85358;91584;153090	ATP8A2;DAB2IP;CDH4;TRAK1;NRP1;MUL1;SHANK1;NTRK3;SHANK2;PLXNA4;TCF4;SHANK3;CSNK1D;GPRC5B;FBXO31;APBB1;LPAR1;LTK;DPYSL3;CACNG7;GLI2		GO:0032847	regulation of cellular pH reduction	http://amigo.geneontology.org/amigo/term/GO:0032847	5	1	0.0321013	31.1514	0.0316955	1	766	CA7		GO:0038107	nodal signaling pathway involved in determination of left/right asymmetry	http://amigo.geneontology.org/amigo/term/GO:0038107	7	1	0.0151206	66.1349	0.0150257	1	4087	SMAD2		GO:0033132	negative regulation of glucokinase activity	http://amigo.geneontology.org/amigo/term/GO:0033132	5	1	0.0168007	59.5214	0.0166901	1	3170	FOXA2		GO:1902075
GO:0098662	inorganic cation transmembrane transport	http://amigo.geneontology.org/amigo/term/GO:0098662	722	36	21.9641	1.63904	0.00256425	2.59104	0.245581	478;486;491;495;777;1535;1804;2903;2906;3736;3755;3768;3778;3782;3932;4923;4986;5138;5336;6550;8291;8514;22821;26251;51305;54795;57030;59284;65266;84766;121260;140738;259232;378807;388591;728215	CYBA;GRIN2A;DYSF;TRPM4;KCNMA1;PDE2A;FAM155A;KCNG1;CACNA1E;ATP1A3;DPP6;SLC17A7;KCNN3;LCK;FXYD2;KCNA1;WNK4;KCNAB2;TMEM37;ATP2B2;GRIN2D;OPRK1;RASA3;ATP4A;SLC9A3;PLCG2;KCNJ12;NALCN;SLC15A4;CACNG7;CATSPER4;RNF207;KCNG2;KCNK9;CRACR2A;NTSR1		GO:0071680	response to indole-3-methanol	http://amigo.geneontology.org/amigo/term/GO:0071680	5	1	0.0321013	31.1514	0.0316955	1	672	BRCA1		GO:1900094	regulation of transcription from RNA polymerase II promoter involved in determination of left/right symmetry	http://amigo.geneontology.org/amigo/term/GO:1900094	7	1	0.0151206	66.1349	0.0150257	1	4087	SMAD2		GO:1903300	negative regulation of hexokinase activity	http://amigo.geneontology.org/amigo/term/GO:1903300	5	1	0.0168007	59.5214	0.0166901	1	3170	FOXA2		GO:0045654
GO:0071559	response to transforming growth factor beta	http://amigo.geneontology.org/amigo/term/GO:0071559	238	16	7.24025	2.20987	0.00262174	2.58141	0.248273	92;1387;4087;5138;5598;7049;8516;9110;9480;10370;50507;50848;54361;63976;80326;114990	PRDM16;PDE2A;MTMR4;ITGA8;CREBBP;TGFBR3;SMAD2;F11R;CITED2;ACVR2A;WNT4;MAPK7;NOX4;VASN;ONECUT2;WNT10A		GO:0071681	cellular response to indole-3-methanol	http://amigo.geneontology.org/amigo/term/GO:0071681	5	1	0.0321013	31.1514	0.0316955	1	672	BRCA1		GO:1900164	nodal signaling pathway involved in determination of lateral mesoderm left/right asymmetry	http://amigo.geneontology.org/amigo/term/GO:1900164	7	1	0.0151206	66.1349	0.0150257	1	4087	SMAD2		GO:1904956	regulation of midbrain dopaminergic neuron differentiation	http://amigo.geneontology.org/amigo/term/GO:1904956	5	1	0.0168007	59.5214	0.0166901	1	1453	CSNK1D		GO:0038107
GO:1902903	regulation of supramolecular fiber organization	http://amigo.geneontology.org/amigo/term/GO:1902903	329	20	10.0086	1.99829	0.00270275	2.56819	0.251428	585;1902;2059;2876;3925;5734;5987;8829;9639;10174;10519;23075;23189;29767;50507;50944;54361;85358;85477;171024	SCIN;TMOD2;SYNPO2;GPX1;NRP1;SHANK1;SORBS3;SWAP70;SHANK3;KANK1;LPAR1;ARHGEF10;CIB1;STMN1;PTGER4;WNT4;EPS8;TRIM27;BBS4;NOX4		GO:0070836	caveola assembly	http://amigo.geneontology.org/amigo/term/GO:0070836	5	1	0.0321013	31.1514	0.0316955	1	11252	PACSIN2		GO:0050957	equilibrioception	http://amigo.geneontology.org/amigo/term/GO:0050957	7	1	0.0151206	66.1349	0.0150257	1	64072	CDH23		GO:1904778	positive regulation of protein localization to cell cortex	http://amigo.geneontology.org/amigo/term/GO:1904778	5	1	0.0168007	59.5214	0.0166901	1	2037	EPB41L2		GO:1900094
GO:0045760	positive regulation of action potential	http://amigo.geneontology.org/amigo/term/GO:0045760	10	3	0.304212	9.86154	0.00286271	2.54322	0.257402	148;54795;388591	ADRA1A;TRPM4;RNF207		GO:0060161	positive regulation of dopamine receptor signaling pathway	http://amigo.geneontology.org/amigo/term/GO:0060161	5	1	0.0321013	31.1514	0.0316955	1	10419	PRMT5		GO:0060455	negative regulation of gastric acid secretion	http://amigo.geneontology.org/amigo/term/GO:0060455	7	1	0.0151206	66.1349	0.0150257	1	5020	OXT		GO:0060374	mast cell differentiation	http://amigo.geneontology.org/amigo/term/GO:0060374	5	1	0.0168007	59.5214	0.0166901	1	6886	TAL1		GO:1900164
GO:0051056	regulation of small GTPase mediated signal transduction	http://amigo.geneontology.org/amigo/term/GO:0051056	331	20	10.0694	1.98621	0.00289631	2.53816	0.257402	148;1902;2059;3925;7204;8660;8829;8874;9639;22821;23189;23263;23550;54922;58504;79658;84033;84952;153090;440073	OBSCN;ARHGAP22;DAB2IP;ADRA1A;TRIO;NRP1;ARHGEF7;IQSEC3;MCF2L;KANK1;LPAR1;ARHGEF10;STMN1;RASA3;CGNL1;EPS8;PSD4;IRS2;RASIP1;ARHGAP10		GO:1905098	negative regulation of guanyl-nucleotide exchange factor activity	http://amigo.geneontology.org/amigo/term/GO:1905098	5	1	0.0321013	31.1514	0.0316955	1	3925	STMN1		GO:0098943	neurotransmitter receptor transport, postsynaptic endosome to lysosome	http://amigo.geneontology.org/amigo/term/GO:0098943	7	1	0.0151206	66.1349	0.0150257	1	59284	CACNG7		GO:0045990	carbon catabolite regulation of transcription	http://amigo.geneontology.org/amigo/term/GO:0045990	5	1	0.0168007	59.5214	0.0166901	1	3170	FOXA2		GO:0090237
GO:0045664	regulation of neuron differentiation	http://amigo.geneontology.org/amigo/term/GO:0045664	628	32	19.1045	1.675	0.00314893	2.50184	0.271981	322;1002;1141;1453;1656;1809;1902;2736;2737;4058;4916;5911;6925;8829;10519;22882;22906;22941;23189;50944;51704;51761;59284;64919;65249;79594;79791;85358;85442;91584;146760;153090	ATP8A2;DAB2IP;CDH4;TRAK1;GLI3;NRP1;MUL1;SHANK1;NTRK3;ZSWIM4;SHANK2;PLXNA4;RTN4RL1;KNDC1;TCF4;CHRNB2;SHANK3;CSNK1D;GPRC5B;FBXO31;APBB1;KANK1;LPAR1;CIB1;LTK;BCL11B;RAP2A;DDX6;DPYSL3;CACNG7;GLI2;ZHX2		GO:0016191	synaptic vesicle uncoating	http://amigo.geneontology.org/amigo/term/GO:0016191	5	1	0.0321013	31.1514	0.0316955	1	9829	DNAJC6		GO:0007268	chemical synaptic transmission	http://amigo.geneontology.org/amigo/term/GO:0007268	685	5	1.47966	3.37916	0.0151695	1	1488;1959;2831;5020;59284	CACNG7;NPBWR1;OXT;EGR2;CTBP2		GO:0045991	carbon catabolite activation of transcription	http://amigo.geneontology.org/amigo/term/GO:0045991	5	1	0.0168007	59.5214	0.0166901	1	3170	FOXA2		GO:0051694
GO:0098655	cation transmembrane transport	http://amigo.geneontology.org/amigo/term/GO:0098655	810	39	24.6412	1.58272	0.00317127	2.49877	0.271981	478;486;491;495;777;1535;1804;2903;2906;3736;3755;3768;3778;3782;3932;4923;4986;5138;5336;6550;8291;8514;22821;22941;26251;50944;51305;54795;57030;59284;65266;84766;85358;121260;140738;259232;378807;388591;728215	CYBA;GRIN2A;DYSF;TRPM4;KCNMA1;PDE2A;SHANK1;FAM155A;SHANK2;KCNG1;CACNA1E;ATP1A3;DPP6;SLC17A7;KCNN3;SHANK3;LCK;FXYD2;KCNA1;WNK4;KCNAB2;TMEM37;ATP2B2;GRIN2D;OPRK1;RASA3;ATP4A;SLC9A3;PLCG2;KCNJ12;NALCN;SLC15A4;CACNG7;CATSPER4;RNF207;KCNG2;KCNK9;CRACR2A;NTSR1		GO:0051344	negative regulation of cyclic-nucleotide phosphodiesterase activity	http://amigo.geneontology.org/amigo/term/GO:0051344	5	1	0.0321013	31.1514	0.0316955	1	5598	MAPK7		GO:0098916	anterograde trans-synaptic signaling	http://amigo.geneontology.org/amigo/term/GO:0098916	685	5	1.47966	3.37916	0.0151695	1	1488;1959;2831;5020;59284	CACNG7;NPBWR1;OXT;EGR2;CTBP2		GO:0046015	regulation of transcription by glucose	http://amigo.geneontology.org/amigo/term/GO:0046015	5	1	0.0168007	59.5214	0.0166901	1	3170	FOXA2		GO:0009887
GO:0019725	cellular homeostasis	http://amigo.geneontology.org/amigo/term/GO:0019725	917	43	27.8963	1.54143	0.00322449	2.49154	0.273961	148;478;491;495;766;1203;1535;1874;1902;2099;2645;2876;2903;2906;3163;3170;3778;3932;4041;4923;4986;5020;5336;5734;5799;6530;6550;7013;7343;8660;9230;9709;22821;23071;23075;50507;51750;54795;57030;64072;85358;115861;728215	CYBA;HERPUD1;GPX1;ADRA1A;GRIN2A;TRPM4;KCNMA1;HMOX2;FAM155A;TERF1;E2F4;PTPRN2;ERP44;ATP1A3;SLC17A7;SWAP70;SHANK3;LCK;SLC6A2;ATP2B2;GRIN2D;LPAR1;CDH23;RAB11B;OPRK1;PTGER4;UBTF;LRP5;RASA3;ATP4A;SLC9A3;CA7;GCK;PLCG2;ESR1;CLN5;RTEL1;IRS2;NOX4;OXT;FOXA2;NTSR1;NXNL1		GO:0060481	lobar bronchus epithelium development	http://amigo.geneontology.org/amigo/term/GO:0060481	5	1	0.0321013	31.1514	0.0316955	1	3202	HOXA5		GO:0099537	trans-synaptic signaling	http://amigo.geneontology.org/amigo/term/GO:0099537	693	5	1.49694	3.34015	0.0158808	1	1488;1959;2831;5020;59284	CACNG7;NPBWR1;OXT;EGR2;CTBP2		GO:0021563	glossopharyngeal nerve development	http://amigo.geneontology.org/amigo/term/GO:0021563	5	1	0.0168007	59.5214	0.0166901	1	91584	PLXNA4		GO:0043255
GO:0021953	central nervous system neuron differentiation	http://amigo.geneontology.org/amigo/term/GO:0021953	179	13	5.4454	2.38734	0.00332685	2.47797	0.279862	1141;1453;2736;2737;6586;6886;8829;64919;85358;85442;91584;266727;431707	SLIT3;GLI3;NRP1;TAL1;PLXNA4;KNDC1;CHRNB2;SHANK3;CSNK1D;MDGA1;BCL11B;LHX8;GLI2		GO:0018057	peptidyl-lysine oxidation	http://amigo.geneontology.org/amigo/term/GO:0018057	5	1	0.0321013	31.1514	0.0316955	1	84695	LOXL3		GO:0099536	synaptic signaling	http://amigo.geneontology.org/amigo/term/GO:0099536	698	5	1.50774	3.31622	0.0163365	1	1488;1959;2831;5020;59284	CACNG7;NPBWR1;OXT;EGR2;CTBP2		GO:0021960	anterior commissure morphogenesis	http://amigo.geneontology.org/amigo/term/GO:0021960	5	1	0.0168007	59.5214	0.0166901	1	91584	PLXNA4		GO:0051051
GO:0035024	negative regulation of Rho protein signal transduction	http://amigo.geneontology.org/amigo/term/GO:0035024	21	4	0.638846	6.26129	0.00335551	2.47424	0.279862	148;3925;23189;54922	ADRA1A;KANK1;STMN1;RASIP1		GO:0042148	strand invasion	http://amigo.geneontology.org/amigo/term/GO:0042148	5	1	0.0321013	31.1514	0.0316955	1	7516	XRCC2		GO:0072659	protein localization to plasma membrane	http://amigo.geneontology.org/amigo/term/GO:0072659	251	3	0.542182	5.5332	0.0167147	1	8631;9053;10519	CIB1;MAP7;SKAP1		GO:0032237	activation of store-operated calcium channel activity	http://amigo.geneontology.org/amigo/term/GO:0032237	5	1	0.0168007	59.5214	0.0166901	1	84766	CRACR2A		GO:0009790
GO:0099084	postsynaptic specialization organization	http://amigo.geneontology.org/amigo/term/GO:0099084	34	5	1.03432	4.83409	0.00342771	2.465	0.283284	4916;9379;22941;50944;85358	SHANK1;NTRK3;SHANK2;SHANK3;NRXN2		GO:0042771	intrinsic apoptotic signaling pathway in response to DNA damage by p53 class mediator	http://amigo.geneontology.org/amigo/term/GO:0042771	44	2	0.282491	7.07986	0.032429	1	675;4282	MIF;BRCA2		GO:0032927	positive regulation of activin receptor signaling pathway	http://amigo.geneontology.org/amigo/term/GO:0032927	8	1	0.0172807	57.8681	0.0171542	1	4087	SMAD2		GO:0060040	retinal bipolar neuron differentiation	http://amigo.geneontology.org/amigo/term/GO:0060040	5	1	0.0168007	59.5214	0.0166901	1	22882	ZHX2		GO:0044070
GO:0046580	negative regulation of Ras protein signal transduction	http://amigo.geneontology.org/amigo/term/GO:0046580	49	6	1.49064	4.02512	0.00354901	2.44989	0.284472	148;3925;22821;23189;54922;153090	DAB2IP;ADRA1A;KANK1;STMN1;RASA3;RASIP1		GO:0048599	oocyte development	http://amigo.geneontology.org/amigo/term/GO:0048599	46	2	0.295332	6.77204	0.0351887	1	675;344018	BRCA2;FIGLA		GO:0002118	aggressive behavior	http://amigo.geneontology.org/amigo/term/GO:0002118	8	1	0.0172807	57.8681	0.0171542	1	5020	OXT		GO:0021636	trigeminal nerve morphogenesis	http://amigo.geneontology.org/amigo/term/GO:0021636	5	1	0.0168007	59.5214	0.0166901	1	91584	PLXNA4		GO:0034766
GO:0050806	positive regulation of synaptic transmission	http://amigo.geneontology.org/amigo/term/GO:0050806	160	12	4.86739	2.46538	0.00363103	2.43997	0.287041	148;766;1141;2903;2906;4923;5020;8564;22941;50944;59284;85358	ADRA1A;GRIN2A;SHANK1;SHANK2;CHRNB2;SHANK3;GRIN2D;KMO;CA7;CACNG7;OXT;NTSR1		GO:0007140	male meiotic nuclear division	http://amigo.geneontology.org/amigo/term/GO:0007140	46	2	0.295332	6.77204	0.0351887	1	675;400629	TEX19;BRCA2		GO:0060180	female mating behavior	http://amigo.geneontology.org/amigo/term/GO:0060180	8	1	0.0172807	57.8681	0.0171542	1	5020	OXT		GO:0021637	trigeminal nerve structural organization	http://amigo.geneontology.org/amigo/term/GO:0021637	5	1	0.0168007	59.5214	0.0166901	1	91584	PLXNA4		GO:0007187
GO:0070588	calcium ion transmembrane transport	http://amigo.geneontology.org/amigo/term/GO:0070588	292	18	8.883	2.02634	0.00372916	2.42839	0.288238	491;777;1535;2903;2906;3932;4923;5138;5336;8291;22821;54795;59284;84766;140738;259232;378807;728215	CYBA;GRIN2A;DYSF;TRPM4;PDE2A;FAM155A;CACNA1E;LCK;TMEM37;ATP2B2;GRIN2D;RASA3;PLCG2;NALCN;CACNG7;CATSPER4;CRACR2A;NTSR1		GO:0000278	mitotic cell cycle	http://amigo.geneontology.org/amigo/term/GO:0000278	927	11	5.95158	1.84825	0.0356192	1	585;672;675;1543;3925;5325;7516;10381;10419;51750;91754	PRMT5;TUBB3;XRCC2;BRCA1;PLAGL1;BBS4;BRCA2;STMN1;RTEL1;NEK9;CYP1A1		GO:0048743	positive regulation of skeletal muscle fiber development	http://amigo.geneontology.org/amigo/term/GO:0048743	8	1	0.0172807	57.8681	0.0171542	1	4617	MYF5		GO:0010324	membrane invagination	http://amigo.geneontology.org/amigo/term/GO:0010324	60	2	0.201608	9.92024	0.0173287	1	3689;51454	GULP1;ITGB2		GO:1903530
GO:0051573	negative regulation of histone H3-K9 methylation	http://amigo.geneontology.org/amigo/term/GO:0051573	11	3	0.334633	8.96503	0.00384789	2.41478	0.288238	672;5079;55818	PAX5;BRCA1;KDM3A		GO:0048609	multicellular organismal reproductive process	http://amigo.geneontology.org/amigo/term/GO:0048609	813	10	5.21967	1.91583	0.036028	1	585;675;1543;1656;55329;124626;222698;254394;344018;400629	TEX19;ZPBP2;BBS4;NKAPL;BRCA2;MNS1;DDX6;CYP1A1;FIGLA;MCM9		GO:1905709	negative regulation of membrane permeability	http://amigo.geneontology.org/amigo/term/GO:1905709	8	1	0.0172807	57.8681	0.0171542	1	54922	RASIP1		GO:0032874	positive regulation of stress-activated MAPK cascade	http://amigo.geneontology.org/amigo/term/GO:0032874	164	3	0.551062	5.44403	0.0177215	1	4986;9770;197259	MLKL;OPRK1;RASSF2		GO:0015908
GO:0051954	positive regulation of amine transport	http://amigo.geneontology.org/amigo/term/GO:0051954	35	5	1.06474	4.69597	0.00390074	2.40885	0.288238	1141;4923;4986;5020;8564	CHRNB2;OPRK1;KMO;OXT;NTSR1		GO:0006282	regulation of DNA repair	http://amigo.geneontology.org/amigo/term/GO:0006282	113	3	0.725489	4.13514	0.0362419	1	672;23201;51750	BRCA1;FAM168A;RTEL1		GO:1990709	presynaptic active zone organization	http://amigo.geneontology.org/amigo/term/GO:1990709	8	1	0.0172807	57.8681	0.0171542	1	1488	CTBP2		GO:0090307	mitotic spindle assembly	http://amigo.geneontology.org/amigo/term/GO:0090307	61	2	0.204968	9.75761	0.017878	1	9639;51510	CHMP5;ARHGEF10		GO:0048704
GO:0008045	motor neuron axon guidance	http://amigo.geneontology.org/amigo/term/GO:0008045	22	4	0.669267	5.97669	0.00400386	2.39752	0.291193	1959;3800;8829;91584	NRP1;KIF5C;PLXNA4;EGR2		GO:0019953	sexual reproduction	http://amigo.geneontology.org/amigo/term/GO:0019953	820	10	5.26461	1.89948	0.0378533	1	585;675;1656;55329;93185;124626;222698;254394;344018;400629	TEX19;IGSF8;ZPBP2;BBS4;NKAPL;BRCA2;MNS1;DDX6;FIGLA;MCM9		GO:1900364	negative regulation of mRNA polyadenylation	http://amigo.geneontology.org/amigo/term/GO:1900364	8	1	0.0172807	57.8681	0.0171542	1	79882	ZC3H14		GO:0038095	Fc-epsilon receptor signaling pathway	http://amigo.geneontology.org/amigo/term/GO:0038095	61	2	0.204968	9.75761	0.017878	1	5599;9846	GAB2;MAPK8		GO:0006811
GO:0045165	cell fate commitment	http://amigo.geneontology.org/amigo/term/GO:0045165	249	16	7.57488	2.11224	0.00408303	2.38902	0.293488	2736;2737;3170;4087;4617;4916;6886;6909;7475;8829;9480;11281;54361;64919;80326;84695	GLI3;NRP1;POU6F2;TAL1;NTRK3;LOXL3;SMAD2;TBX2;WNT4;BCL11B;GLI2;FOXA2;ONECUT2;WNT6;MYF5;WNT10A		GO:1905323	telomerase holoenzyme complex assembly	http://amigo.geneontology.org/amigo/term/GO:1905323	6	1	0.0385215	25.9595	0.0379141	1	92345	NAF1		GO:0060631	regulation of meiosis I	http://amigo.geneontology.org/amigo/term/GO:0060631	8	1	0.0172807	57.8681	0.0171542	1	56979	PRDM9		GO:0070304	positive regulation of stress-activated protein kinase signaling cascade	http://amigo.geneontology.org/amigo/term/GO:0070304	165	3	0.554422	5.41104	0.0180075	1	4986;9770;197259	MLKL;OPRK1;RASSF2		GO:0008015
GO:0048699	generation of neurons	http://amigo.geneontology.org/amigo/term/GO:0048699	1454	62	44.2324	1.40169	0.00409999	2.38722	0.293488	322;491;585;1002;1141;1203;1453;1656;1809;1902;1959;2736;2737;3170;3736;3800;3925;4010;4058;4916;5598;5599;5911;6586;6886;6925;7475;7516;8660;8829;9480;9846;10083;10381;10419;10519;22882;22906;22941;23022;23189;25806;29967;50863;50944;51704;51761;54361;59284;64072;64919;65249;79594;79791;80326;85358;85442;91584;146760;153090;266727;431707	ATP8A2;SLIT3;DAB2IP;CDH4;TRAK1;GLI3;NTM;NRP1;KIF5C;MUL1;SHANK1;TAL1;NTRK3;ZSWIM4;PRMT5;MAPK8;SHANK2;PLXNA4;RTN4RL1;KNDC1;TCF4;CHRNB2;SHANK3;LRP12;KCNA1;CSNK1D;GAB2;GPRC5B;EGR2;FBXO31;ATP2B2;APBB1;KANK1;LPAR1;MDGA1;CDH23;CIB1;STMN1;TUBB3;LTK;WNT4;BCL11B;VAX2;USH1C;LMX1B;RAP2A;DDX6;LHX8;DPYSL3;CLN5;IRS2;BBS4;CACNG7;MAPK7;GLI2;PALLD;XRCC2;ZHX2;FOXA2;ONECUT2;WNT6;WNT10A		GO:0010041	response to iron(III) ion	http://amigo.geneontology.org/amigo/term/GO:0010041	6	1	0.0385215	25.9595	0.0379141	1	1543	CYP1A1		GO:1900107	regulation of nodal signaling pathway	http://amigo.geneontology.org/amigo/term/GO:1900107	8	1	0.0172807	57.8681	0.0171542	1	4087	SMAD2		GO:0032233	positive regulation of actin filament bundle assembly	http://amigo.geneontology.org/amigo/term/GO:0032233	62	2	0.208328	9.60023	0.0184345	1	9639;50507	NOX4;ARHGEF10		GO:0051952
GO:0010720	positive regulation of cell development	http://amigo.geneontology.org/amigo/term/GO:0010720	515	27	15.6669	1.72338	0.00442056	2.35452	0.313963	322;1002;1453;1809;1902;2736;2737;4058;4617;4916;6925;7516;8829;8874;10419;10519;22906;22941;50944;51704;51761;59284;79594;79791;85358;91584;153090	ATP8A2;DAB2IP;CDH4;TRAK1;GLI3;NRP1;MUL1;ARHGEF7;SHANK1;NTRK3;PRMT5;SHANK2;PLXNA4;TCF4;SHANK3;CSNK1D;GPRC5B;FBXO31;APBB1;LPAR1;CIB1;LTK;DPYSL3;CACNG7;GLI2;XRCC2;MYF5		GO:0060295	regulation of cilium movement involved in cell motility	http://amigo.geneontology.org/amigo/term/GO:0060295	6	1	0.0385215	25.9595	0.0379141	1	585	BBS4		GO:0003140	determination of left/right asymmetry in lateral mesoderm	http://amigo.geneontology.org/amigo/term/GO:0003140	8	1	0.0172807	57.8681	0.0171542	1	4087	SMAD2		GO:0031098	stress-activated protein kinase signaling cascade	http://amigo.geneontology.org/amigo/term/GO:0031098	305	4	1.02484	3.90304	0.0191753	1	4986;5599;9770;197259	MLKL;MAPK8;OPRK1;RASSF2		GO:0048743
GO:0040007	growth	http://amigo.geneontology.org/amigo/term/GO:0040007	961	44	29.2348	1.50506	0.00446927	2.34976	0.314962	32;148;166;322;585;675;1002;1535;2099;2736;2737;2778;2876;3202;4087;4916;5795;6586;6776;6909;7049;7516;8091;8291;8785;8829;9564;10519;11054;22941;23180;29123;29967;50944;51232;51761;57521;59284;79594;83452;85358;91584;116519;153090	ATP8A2;SLIT3;DAB2IP;CYBA;CDH4;GPX1;GLI3;ADRA1A;ACACB;DYSF;NRP1;CRIM1;MUL1;APOA5;SHANK1;BCAR1;AES;NTRK3;SHANK2;PTPRJ;PLXNA4;GNAS;MATN4;SHANK3;LRP12;ANKRD11;TGFBR3;APBB1;RPTOR;SMAD2;CIB1;RAB33B;TBX2;BRCA2;OGFR;STAT5A;HMGA2;ESR1;BBS4;CACNG7;GLI2;RFTN1;XRCC2;HOXA5		GO:0060296	regulation of cilium beat frequency involved in ciliary motility	http://amigo.geneontology.org/amigo/term/GO:0060296	6	1	0.0385215	25.9595	0.0379141	1	585	BBS4		GO:0048704	embryonic skeletal system morphogenesis	http://amigo.geneontology.org/amigo/term/GO:0048704	93	2	0.200888	9.95579	0.0171589	1	4087;4617	SMAD2;MYF5		GO:0006801	superoxide metabolic process	http://amigo.geneontology.org/amigo/term/GO:0006801	64	2	0.215049	9.30022	0.0195695	1	3689;50507	NOX4;ITGB2		GO:2000020
GO:0051496	positive regulation of stress fiber assembly	http://amigo.geneontology.org/amigo/term/GO:0051496	52	6	1.5819	3.7929	0.00478696	2.31994	0.328879	1902;8829;9639;10174;50507;54361	NRP1;SORBS3;LPAR1;ARHGEF10;WNT4;NOX4		GO:1902019	regulation of cilium-dependent cell motility	http://amigo.geneontology.org/amigo/term/GO:1902019	6	1	0.0385215	25.9595	0.0379141	1	585	BBS4		GO:1990868	response to chemokine	http://amigo.geneontology.org/amigo/term/GO:1990868	93	2	0.200888	9.95579	0.0171589	1	5196;10519	PF4;CIB1		GO:0051298	centrosome duplication	http://amigo.geneontology.org/amigo/term/GO:0051298	64	2	0.215049	9.30022	0.0195695	1	9639;51510	CHMP5;ARHGEF10		GO:0003140
GO:0010639	negative regulation of organelle organization	http://amigo.geneontology.org/amigo/term/GO:0010639	371	21	11.2863	1.86067	0.00491013	2.30891	0.328879	585;672;2059;2876;3834;3925;4331;5079;7013;10449;10519;23075;23189;23274;29767;50944;51750;55818;79594;85358;85477	SCIN;TMOD2;GPX1;MUL1;SHANK1;TERF1;SWAP70;SHANK3;KIF25;PAX5;KANK1;CLEC16A;CIB1;STMN1;BRCA1;EPS8;MNAT1;RTEL1;BBS4;ACAA2;KDM3A		GO:0044854	plasma membrane raft assembly	http://amigo.geneontology.org/amigo/term/GO:0044854	6	1	0.0385215	25.9595	0.0379141	1	11252	PACSIN2		GO:1990869	cellular response to chemokine	http://amigo.geneontology.org/amigo/term/GO:1990869	93	2	0.200888	9.95579	0.0171589	1	5196;10519	PF4;CIB1		GO:0033239	negative regulation of cellular amine metabolic process	http://amigo.geneontology.org/amigo/term/GO:0033239	6	1	0.0201608	49.6012	0.0199952	1	3689	ITGB2		GO:0007606
GO:0038003	opioid receptor signaling pathway	http://amigo.geneontology.org/amigo/term/GO:0038003	12	3	0.365055	8.21795	0.00501555	2.29968	0.328879	2831;4986;11054	OPRK1;OGFR;NPBWR1		GO:2001046	positive regulation of integrin-mediated signaling pathway	http://amigo.geneontology.org/amigo/term/GO:2001046	6	1	0.0385215	25.9595	0.0379141	1	84695	LOXL3		GO:1903508	positive regulation of nucleic acid-templated transcription	http://amigo.geneontology.org/amigo/term/GO:1903508	1583	8	3.41942	2.33958	0.0176392	1	1488;1959;2551;4087;4617;5196;8631;344018	GABPA;PF4;SMAD2;FIGLA;SKAP1;EGR2;CTBP2;MYF5		GO:1901341	positive regulation of store-operated calcium channel activity	http://amigo.geneontology.org/amigo/term/GO:1901341	6	1	0.0201608	49.6012	0.0199952	1	84766	CRACR2A		GO:0044283
GO:1904424	regulation of GTP binding	http://amigo.geneontology.org/amigo/term/GO:1904424	12	3	0.365055	8.21795	0.00501555	2.29968	0.328879	1203;3925;8874	ARHGEF7;STMN1;CLN5		GO:0060304	regulation of phosphatidylinositol dephosphorylation	http://amigo.geneontology.org/amigo/term/GO:0060304	6	1	0.0385215	25.9595	0.0379141	1	9110	MTMR4		GO:1902680	positive regulation of RNA biosynthetic process	http://amigo.geneontology.org/amigo/term/GO:1902680	1584	8	3.42158	2.3381	0.017701	1	1488;1959;2551;4087;4617;5196;8631;344018	GABPA;PF4;SMAD2;FIGLA;SKAP1;EGR2;CTBP2;MYF5		GO:0021631	optic nerve morphogenesis	http://amigo.geneontology.org/amigo/term/GO:0021631	6	1	0.0201608	49.6012	0.0199952	1	2737	GLI3		GO:0051146
GO:0098739	import across plasma membrane	http://amigo.geneontology.org/amigo/term/GO:0098739	106	9	3.22465	2.791	0.0050217	2.29915	0.328879	478;486;495;3768;4923;6511;6550;54795;728215	TRPM4;SLC1A6;FAM155A;ATP1A3;FXYD2;ATP4A;SLC9A3;KCNJ12;NTSR1		GO:0002933	lipid hydroxylation	http://amigo.geneontology.org/amigo/term/GO:0002933	6	1	0.0385215	25.9595	0.0379141	1	1543	CYP1A1		GO:0050848	regulation of calcium-mediated signaling	http://amigo.geneontology.org/amigo/term/GO:0050848	95	2	0.205208	9.7462	0.0178609	1	8445;10519	CIB1;DYRK2		GO:0033603	positive regulation of dopamine secretion	http://amigo.geneontology.org/amigo/term/GO:0033603	6	1	0.0201608	49.6012	0.0199952	1	4986	OPRK1		GO:0042472
GO:0034762	regulation of transmembrane transport	http://amigo.geneontology.org/amigo/term/GO:0034762	521	27	15.8495	1.70353	0.00514881	2.28829	0.328879	486;777;1535;1804;3736;3755;3768;3778;4923;4986;5336;8291;8514;8660;22941;26251;50944;51422;53405;59284;65266;84766;85358;140738;259232;378807;388591	CYBA;DYSF;KCNMA1;SHANK1;SHANK2;KCNG1;CACNA1E;DPP6;PRKAG2;SHANK3;FXYD2;KCNA1;WNK4;KCNAB2;TMEM37;OPRK1;PLCG2;KCNJ12;NALCN;IRS2;CACNG7;CLIC5;CATSPER4;RNF207;KCNG2;CRACR2A;NTSR1		GO:0031118	rRNA pseudouridine synthesis	http://amigo.geneontology.org/amigo/term/GO:0031118	6	1	0.0385215	25.9595	0.0379141	1	92345	NAF1		GO:0031124	mRNA 3'-end processing	http://amigo.geneontology.org/amigo/term/GO:0031124	95	2	0.205208	9.7462	0.0178609	1	4116;79882	ZC3H14;MAGOH		GO:1904776	regulation of protein localization to cell cortex	http://amigo.geneontology.org/amigo/term/GO:1904776	6	1	0.0201608	49.6012	0.0199952	1	2037	EPB41L2		GO:0050906
GO:1903508	positive regulation of nucleic acid-templated transcription	http://amigo.geneontology.org/amigo/term/GO:1903508	1583	66	48.1568	1.37052	0.00515105	2.2881	0.328879	92;322;672;675;1387;1488;1874;1879;1959;2099;2113;2551;2736;2737;2972;3170;3202;3203;4010;4041;4087;4331;4617;4772;4774;4808;5079;5196;5325;5443;5598;6873;6886;6925;7027;7343;7475;7593;8091;8092;8516;8621;8631;9480;10370;11317;22806;23160;23528;54361;54897;55810;55818;56938;57521;57822;59269;63976;63977;64919;79364;83595;84913;121340;153090;344018	HIVEP3;DAB2IP;PRDM16;GLI3;EBF1;ARNTL2;ETS1;TAL1;E2F4;PRDM15;POMC;SOX7;IKZF3;ATOH8;TCF4;SKAP1;GRHL3;GABPA;ITGA8;CREBBP;CTBP2;EGR2;SP7;BRF1;PAX5;APBB1;ZNF281;RPTOR;SMAD2;CASZ1;UBTF;BRCA1;CDK13;LRP5;BRCA2;CITED2;ACVR2A;MZF1;FOXJ2;WNT4;BCL11B;LMX1B;RBPJL;NFATC1;HMGA2;WDR43;ZXDC;MNAT1;NFIA;ESR1;PLAGL1;NHLH2;TAF2;MAPK7;TFDP1;KDM3A;GLI2;FOXA2;FIGLA;ONECUT2;WNT6;ALX1;MYF5;PF4;HOXA5;HOXA6		GO:0010756	positive regulation of plasminogen activation	http://amigo.geneontology.org/amigo/term/GO:0010756	6	1	0.0385215	25.9595	0.0379141	1	55848	PLGRKT		GO:0000018	regulation of DNA recombination	http://amigo.geneontology.org/amigo/term/GO:0000018	95	2	0.205208	9.7462	0.0178609	1	51750;56979	RTEL1;PRDM9		GO:0070358	actin polymerization-dependent cell motility	http://amigo.geneontology.org/amigo/term/GO:0070358	6	1	0.0201608	49.6012	0.0199952	1	2059	EPS8		GO:0003013
GO:1902680	positive regulation of RNA biosynthetic process	http://amigo.geneontology.org/amigo/term/GO:1902680	1584	66	48.1872	1.36966	0.00522472	2.28194	0.328879	92;322;672;675;1387;1488;1874;1879;1959;2099;2113;2551;2736;2737;2972;3170;3202;3203;4010;4041;4087;4331;4617;4772;4774;4808;5079;5196;5325;5443;5598;6873;6886;6925;7027;7343;7475;7593;8091;8092;8516;8621;8631;9480;10370;11317;22806;23160;23528;54361;54897;55810;55818;56938;57521;57822;59269;63976;63977;64919;79364;83595;84913;121340;153090;344018	HIVEP3;DAB2IP;PRDM16;GLI3;EBF1;ARNTL2;ETS1;TAL1;E2F4;PRDM15;POMC;SOX7;IKZF3;ATOH8;TCF4;SKAP1;GRHL3;GABPA;ITGA8;CREBBP;CTBP2;EGR2;SP7;BRF1;PAX5;APBB1;ZNF281;RPTOR;SMAD2;CASZ1;UBTF;BRCA1;CDK13;LRP5;BRCA2;CITED2;ACVR2A;MZF1;FOXJ2;WNT4;BCL11B;LMX1B;RBPJL;NFATC1;HMGA2;WDR43;ZXDC;MNAT1;NFIA;ESR1;PLAGL1;NHLH2;TAF2;MAPK7;TFDP1;KDM3A;GLI2;FOXA2;FIGLA;ONECUT2;WNT6;ALX1;MYF5;PF4;HOXA5;HOXA6		GO:1904429	regulation of t-circle formation	http://amigo.geneontology.org/amigo/term/GO:1904429	6	1	0.0385215	25.9595	0.0379141	1	51750	RTEL1		GO:0044703	multi-organism reproductive process	http://amigo.geneontology.org/amigo/term/GO:0044703	986	6	2.12985	2.81711	0.0179143	1	5020;10519;91181;124626;222698;344018	CIB1;OXT;FIGLA;NUP210L;ZPBP2;NKAPL		GO:0006015	5-phosphoribose 1-diphosphate biosynthetic process	http://amigo.geneontology.org/amigo/term/GO:0006015	6	1	0.0201608	49.6012	0.0199952	1	5636	PRPSAP2		GO:0015980
GO:0098660	inorganic ion transmembrane transport	http://amigo.geneontology.org/amigo/term/GO:0098660	808	38	24.5803	1.54595	0.00523472	2.28111	0.328879	478;486;491;495;777;1535;1804;2568;2903;2906;3736;3755;3768;3778;3782;3932;4923;4986;5138;5336;6550;8291;8514;22821;26251;51305;53405;54795;57030;59284;65266;84766;121260;140738;259232;378807;388591;728215	CYBA;GRIN2A;DYSF;TRPM4;KCNMA1;PDE2A;FAM155A;GABRP;KCNG1;CACNA1E;ATP1A3;DPP6;SLC17A7;KCNN3;LCK;FXYD2;KCNA1;WNK4;KCNAB2;TMEM37;ATP2B2;GRIN2D;OPRK1;RASA3;ATP4A;SLC9A3;PLCG2;KCNJ12;NALCN;SLC15A4;CACNG7;CLIC5;CATSPER4;RNF207;KCNG2;KCNK9;CRACR2A;NTSR1		GO:0072318	clathrin coat disassembly	http://amigo.geneontology.org/amigo/term/GO:0072318	6	1	0.0385215	25.9595	0.0379141	1	9829	DNAJC6		GO:0031328	positive regulation of cellular biosynthetic process	http://amigo.geneontology.org/amigo/term/GO:0031328	1919	9	4.14521	2.17118	0.0183325	1	1488;1959;2551;4087;4617;5196;8445;8631;344018	GABPA;PF4;SMAD2;FIGLA;SKAP1;EGR2;CTBP2;MYF5;DYRK2		GO:0046391	5-phosphoribose 1-diphosphate metabolic process	http://amigo.geneontology.org/amigo/term/GO:0046391	6	1	0.0201608	49.6012	0.0199952	1	5636	PRPSAP2		GO:0019395
GO:0042593	glucose homeostasis	http://amigo.geneontology.org/amigo/term/GO:0042593	233	15	7.08814	2.11621	0.0052442	2.28032	0.328879	1535;2645;2867;3170;4041;4986;5443;5799;7343;8660;9230;9501;50507;51704;54795	CYBA;TRPM4;PTPRN2;POMC;FFAR2;GPRC5B;RAB11B;OPRK1;UBTF;LRP5;RPH3AL;GCK;IRS2;NOX4;FOXA2		GO:0060482	lobar bronchus development	http://amigo.geneontology.org/amigo/term/GO:0060482	6	1	0.0385215	25.9595	0.0379141	1	3202	HOXA5		GO:0070472	regulation of uterine smooth muscle contraction	http://amigo.geneontology.org/amigo/term/GO:0070472	9	1	0.0194408	51.4383	0.0192782	1	5020	OXT		GO:0021785	branchiomotor neuron axon guidance	http://amigo.geneontology.org/amigo/term/GO:0021785	6	1	0.0201608	49.6012	0.0199952	1	91584	PLXNA4		GO:1904659
GO:0050769	positive regulation of neurogenesis	http://amigo.geneontology.org/amigo/term/GO:0050769	447	24	13.5983	1.76493	0.00530035	2.2757	0.328879	322;1002;1453;1809;1902;2736;2737;4058;4916;6925;7516;8829;10419;22906;22941;50944;51704;51761;59284;79594;79791;85358;91584;153090	ATP8A2;DAB2IP;CDH4;TRAK1;GLI3;NRP1;MUL1;SHANK1;NTRK3;PRMT5;SHANK2;PLXNA4;TCF4;SHANK3;CSNK1D;GPRC5B;FBXO31;APBB1;LPAR1;LTK;DPYSL3;CACNG7;GLI2;XRCC2		GO:0043985	histone H4-R3 methylation	http://amigo.geneontology.org/amigo/term/GO:0043985	6	1	0.0385215	25.9595	0.0379141	1	10419	PRMT5		GO:0048617	embryonic foregut morphogenesis	http://amigo.geneontology.org/amigo/term/GO:0048617	9	1	0.0194408	51.4383	0.0192782	1	4087	SMAD2		GO:0006686	sphingomyelin biosynthetic process	http://amigo.geneontology.org/amigo/term/GO:0006686	6	1	0.0201608	49.6012	0.0199952	1	259230	SGMS1		GO:0006836
GO:1902904	negative regulation of supramolecular fiber organization	http://amigo.geneontology.org/amigo/term/GO:1902904	127	10	3.86349	2.58833	0.00543522	2.26478	0.328879	585;2059;3925;10519;23075;23189;29767;50944;85358;85477	SCIN;TMOD2;SHANK1;SWAP70;SHANK3;KANK1;CIB1;STMN1;EPS8;BBS4		GO:2000328	regulation of T-helper 17 cell lineage commitment	http://amigo.geneontology.org/amigo/term/GO:2000328	6	1	0.0385215	25.9595	0.0379141	1	84695	LOXL3		GO:0042538	hyperosmotic salinity response	http://amigo.geneontology.org/amigo/term/GO:0042538	9	1	0.0194408	51.4383	0.0192782	1	5020	OXT		GO:0050795	regulation of behavior	http://amigo.geneontology.org/amigo/term/GO:0050795	65	2	0.218409	9.15714	0.0201477	1	4986;8863	OPRK1;PER3		GO:0034440
GO:0042592	homeostatic process	http://amigo.geneontology.org/amigo/term/GO:0042592	1817	74	55.2754	1.33875	0.00545078	2.26354	0.328879	32;92;148;478;491;495;585;675;766;1203;1387;1535;1874;1902;2099;2113;2180;2645;2778;2867;2876;2903;2906;3163;3170;3202;3736;3778;3925;3932;4041;4282;4923;4986;5020;5336;5443;5734;5799;6530;6550;6886;7013;7049;7343;7564;8660;9093;9230;9501;9709;9770;10083;10107;22821;23071;23075;29123;50507;51704;51750;54795;55818;57030;57822;63976;64072;65266;79575;85358;92345;115861;116519;728215	TRIM10;PRDM16;CYBA;HERPUD1;GPX1;ADRA1A;GRIN2A;ACACB;TRPM4;KCNMA1;APOA5;HMOX2;ETS1;FAM155A;TAL1;TERF1;E2F4;PTPRN2;RASSF2;POMC;ERP44;GNAS;ATP1A3;SLC17A7;ZNF16;SWAP70;SHANK3;GRHL3;ANKRD11;LCK;KCNA1;WNK4;CREBBP;SLC6A2;NAF1;TGFBR3;FFAR2;GPRC5B;ATP2B2;GRIN2D;LPAR1;CDH23;RAB11B;OPRK1;STMN1;PTGER4;UBTF;LRP5;RASA3;BRCA2;ATP4A;SLC9A3;ACVR2A;MIF;ABHD8;DNAJA3;RPH3AL;CA7;USH1C;GCK;PLCG2;ESR1;CLN5;RTEL1;IRS2;B…		GO:0090238	positive regulation of arachidonic acid secretion	http://amigo.geneontology.org/amigo/term/GO:0090238	6	1	0.0385215	25.9595	0.0379141	1	4282	MIF		GO:0031441	negative regulation of mRNA 3'-end processing	http://amigo.geneontology.org/amigo/term/GO:0031441	9	1	0.0194408	51.4383	0.0192782	1	79882	ZC3H14		GO:0042327	positive regulation of phosphorylation	http://amigo.geneontology.org/amigo/term/GO:0042327	1028	8	3.45422	2.31601	0.0207956	1	92;1453;4986;5151;6886;9770;50507;197259	MLKL;PDE8A;NOX4;OPRK1;CSNK1D;ACVR2A;TAL1;RASSF2		GO:0014051
GO:0033500	carbohydrate homeostasis	http://amigo.geneontology.org/amigo/term/GO:0033500	234	15	7.11856	2.10717	0.00545187	2.26345	0.328879	1535;2645;2867;3170;4041;4986;5443;5799;7343;8660;9230;9501;50507;51704;54795	CYBA;TRPM4;PTPRN2;POMC;FFAR2;GPRC5B;RAB11B;OPRK1;UBTF;LRP5;RPH3AL;GCK;IRS2;NOX4;FOXA2		GO:0051643	endoplasmic reticulum localization	http://amigo.geneontology.org/amigo/term/GO:0051643	6	1	0.0385215	25.9595	0.0379141	1	83850	ESYT3		GO:0048340	paraxial mesoderm morphogenesis	http://amigo.geneontology.org/amigo/term/GO:0048340	9	1	0.0194408	51.4383	0.0192782	1	4087	SMAD2		GO:0048534	hematopoietic or lymphoid organ development	http://amigo.geneontology.org/amigo/term/GO:0048534	833	7	2.79899	2.5009	0.0209148	1	92;2737;6886;8874;9770;9846;121340	GAB2;ACVR2A;TAL1;ARHGEF7;SP7;GLI3;RASSF2		GO:0035360
GO:0043086	negative regulation of catalytic activity	http://amigo.geneontology.org/amigo/term/GO:0043086	757	36	23.0289	1.56326	0.00546777	2.26219	0.328879	32;585;1718;2876;3170;4041;4331;4660;5064;5504;5598;5635;5636;5795;5799;5987;7013;8660;9097;9568;9709;10519;50848;51070;51232;51422;54899;54922;56413;57521;57732;121256;124997;153090;163882;392617	DAB2IP;HERPUD1;GPX1;ZFYVE28;ACACB;CNST;NOSIP;CRIM1;PPP1R12B;ELFN1;PRPSAP1;TMEM132D;TERF1;PTPRJ;PTPRN2;PRPSAP2;GABBR2;PRKAG2;WDR81;RPTOR;F11R;PPP1R2;PALM;CIB1;LRP5;USP14;TRIM27;MNAT1;DHCR24;IRS2;PXK;BBS4;MAPK7;RASIP1;FOXA2;LTB4R2		GO:0098528	skeletal muscle fiber differentiation	http://amigo.geneontology.org/amigo/term/GO:0098528	6	1	0.0385215	25.9595	0.0379141	1	131377	KLHL40		GO:0098953	receptor diffusion trapping	http://amigo.geneontology.org/amigo/term/GO:0098953	9	1	0.0194408	51.4383	0.0192782	1	59284	CACNG7		GO:0007051	spindle organization	http://amigo.geneontology.org/amigo/term/GO:0007051	175	3	0.588024	5.10184	0.0210091	1	1453;9639;51510	CSNK1D;CHMP5;ARHGEF10		GO:2000018
GO:0060074	synapse maturation	http://amigo.geneontology.org/amigo/term/GO:0060074	24	4	0.730109	5.47863	0.00554383	2.25619	0.328879	4774;5064;50944;153090	DAB2IP;SHANK1;PALM;NFIA		GO:0006686	sphingomyelin biosynthetic process	http://amigo.geneontology.org/amigo/term/GO:0006686	6	1	0.0385215	25.9595	0.0379141	1	166929	SGMS2		GO:0098970	postsynaptic neurotransmitter receptor diffusion trapping	http://amigo.geneontology.org/amigo/term/GO:0098970	9	1	0.0194408	51.4383	0.0192782	1	59284	CACNG7		GO:0032496	response to lipopolysaccharide	http://amigo.geneontology.org/amigo/term/GO:0032496	317	4	1.06516	3.7553	0.0217443	1	4986;5599;51510;259230	SGMS1;MAPK8;OPRK1;CHMP5		GO:0001574
GO:0042417	dopamine metabolic process	http://amigo.geneontology.org/amigo/term/GO:0042417	38	5	1.15601	4.32524	0.00559828	2.25195	0.328879	1141;2903;3350;3689;26002	ITGB2;GRIN2A;CHRNB2;MOXD1;HTR1A		GO:0060324	face development	http://amigo.geneontology.org/amigo/term/GO:0060324	49	2	0.314593	6.35743	0.0394919	1	585;29123	ANKRD11;BBS4		GO:0099628	neurotransmitter receptor diffusion trapping	http://amigo.geneontology.org/amigo/term/GO:0099628	9	1	0.0194408	51.4383	0.0192782	1	59284	CACNG7		GO:1903829	positive regulation of cellular protein localization	http://amigo.geneontology.org/amigo/term/GO:1903829	317	4	1.06516	3.7553	0.0217443	1	2037;2737;3689;5599	EPB41L2;MAPK8;GLI3;ITGB2		GO:0043117
GO:0006812	cation transport	http://amigo.geneontology.org/amigo/term/GO:0006812	1111	49	33.798	1.44979	0.00563906	2.24879	0.328879	148;478;486;491;495;777;1141;1535;1804;2645;2903;2906;3350;3736;3755;3768;3778;3782;3932;4923;4986;5138;5336;5987;6530;6550;8291;8514;8884;9230;22821;22941;26251;50944;51305;54795;57030;59284;64072;65266;84766;85358;121260;140738;259232;378807;388591;390084;728215	CYBA;ADRA1A;GRIN2A;DYSF;TRPM4;KCNMA1;PDE2A;SHANK1;FAM155A;SHANK2;KCNG1;CACNA1E;ATP1A3;DPP6;SLC17A7;KCNN3;CHRNB2;SHANK3;LCK;FXYD2;KCNA1;WNK4;SLC6A2;KCNAB2;TMEM37;ATP2B2;GRIN2D;CDH23;RAB11B;OPRK1;RASA3;ATP4A;SLC9A3;GCK;PLCG2;TRIM27;KCNJ12;NALCN;SLC15A4;CACNG7;SLC5A6;CATSPER4;RNF207;KCNG2;KCNK9;CRACR2A;NTSR1;OR56A5;HTR1A		GO:0032504	multicellular organism reproduction	http://amigo.geneontology.org/amigo/term/GO:0032504	828	10	5.31597	1.88112	0.0400174	1	585;675;1543;1656;55329;124626;222698;254394;344018;400629	TEX19;ZPBP2;BBS4;NKAPL;BRCA2;MNS1;DDX6;CYP1A1;FIGLA;MCM9		GO:0021612	facial nerve structural organization	http://amigo.geneontology.org/amigo/term/GO:0021612	9	1	0.0194408	51.4383	0.0192782	1	1959	EGR2		GO:0048699	generation of neurons	http://amigo.geneontology.org/amigo/term/GO:0048699	1454	10	4.88564	2.04682	0.0217513	1	491;1453;2737;3170;5599;6886;9846;22882;22941;91584	ZHX2;GAB2;MAPK8;CSNK1D;FOXA2;PLXNA4;TAL1;GLI3;SHANK2;ATP2B2		GO:0015837
GO:0045639	positive regulation of myeloid cell differentiation	http://amigo.geneontology.org/amigo/term/GO:0045639	89	8	2.70749	2.95477	0.00568158	2.24553	0.328879	92;2113;2778;3202;5196;6886;7564;85477	SCIN;ETS1;TAL1;GNAS;ZNF16;ACVR2A;PF4;HOXA5		GO:0048646	anatomical structure formation involved in morphogenesis	http://amigo.geneontology.org/amigo/term/GO:0048646	1067	12	6.85041	1.75172	0.0407858	1	585;672;1959;3202;5598;7516;8092;23554;57822;58504;124626;285855	HOXA5;XRCC2;ALX1;GRHL3;ZPBP2;EGR2;BRCA1;BBS4;ARHGAP22;RPL7L1;TSPAN12;MAPK7		GO:1903311	regulation of mRNA metabolic process	http://amigo.geneontology.org/amigo/term/GO:1903311	266	3	0.574583	5.22118	0.0194749	1	4116;59284;79882	CACNG7;ZC3H14;MAGOH		GO:2000736	regulation of stem cell differentiation	http://amigo.geneontology.org/amigo/term/GO:2000736	68	2	0.228489	8.75315	0.021925	1	6886;121340	TAL1;SP7		GO:0007218
GO:0071333	cellular response to glucose stimulus	http://amigo.geneontology.org/amigo/term/GO:0071333	128	10	3.89392	2.56811	0.00574048	2.24105	0.328879	1535;3170;4041;4986;5799;7343;8660;9230;50507;54795	CYBA;TRPM4;PTPRN2;RAB11B;OPRK1;UBTF;LRP5;IRS2;NOX4;FOXA2		GO:0010171	body morphogenesis	http://amigo.geneontology.org/amigo/term/GO:0010171	50	2	0.321013	6.23028	0.0409686	1	2778;29123	GNAS;ANKRD11		GO:0009891	positive regulation of biosynthetic process	http://amigo.geneontology.org/amigo/term/GO:0009891	1949	9	4.21001	2.13776	0.0201209	1	1488;1959;2551;4087;4617;5196;8445;8631;344018	GABPA;PF4;SMAD2;FIGLA;SKAP1;EGR2;CTBP2;MYF5;DYRK2		GO:0042698	ovulation cycle	http://amigo.geneontology.org/amigo/term/GO:0042698	69	2	0.231849	8.62629	0.0225315	1	4808;4986	OPRK1;NHLH2		GO:0032368
GO:0010975	regulation of neuron projection development	http://amigo.geneontology.org/amigo/term/GO:0010975	475	25	14.4501	1.73009	0.00575203	2.24018	0.328879	322;1002;1141;1809;1902;4058;4916;5911;8829;10519;22906;22941;23189;50944;51704;51761;59284;65249;79594;79791;85358;85442;91584;146760;153090	ATP8A2;DAB2IP;CDH4;TRAK1;NRP1;MUL1;SHANK1;NTRK3;ZSWIM4;SHANK2;PLXNA4;RTN4RL1;KNDC1;CHRNB2;SHANK3;GPRC5B;FBXO31;APBB1;KANK1;LPAR1;CIB1;LTK;RAP2A;DPYSL3;CACNG7		GO:0032206	positive regulation of telomere maintenance	http://amigo.geneontology.org/amigo/term/GO:0032206	50	2	0.321013	6.23028	0.0409686	1	51750;92345	RTEL1;NAF1		GO:0010608	posttranscriptional regulation of gene expression	http://amigo.geneontology.org/amigo/term/GO:0010608	486	4	1.0498	3.81024	0.0201283	1	4087;4116;59284;79882	CACNG7;ZC3H14;SMAD2;MAGOH		GO:1903708	positive regulation of hemopoiesis	http://amigo.geneontology.org/amigo/term/GO:1903708	181	3	0.608184	4.93272	0.0229344	1	92;2737;6886	ACVR2A;TAL1;GLI3		GO:0014902
GO:0007411	axon guidance	http://amigo.geneontology.org/amigo/term/GO:0007411	259	16	7.8791	2.03069	0.00593639	2.22648	0.337298	1002;1959;2736;2737;3800;5598;6586;8660;8829;9846;10381;23022;64919;65249;85358;91584	SLIT3;CDH4;GLI3;NRP1;KIF5C;ZSWIM4;PLXNA4;SHANK3;GAB2;EGR2;TUBB3;BCL11B;IRS2;MAPK7;GLI2;PALLD		GO:0007417	central nervous system development	http://amigo.geneontology.org/amigo/term/GO:0007417	949	11	6.09282	1.8054	0.0411036	1	585;675;1203;1959;3925;10419;25806;56978;57822;84695;431707	PRMT5;PRDM8;GRHL3;EGR2;LOXL3;BBS4;LHX8;CLN5;BRCA2;STMN1;VAX2		GO:0051094	positive regulation of developmental process	http://amigo.geneontology.org/amigo/term/GO:0051094	1314	7	2.83835	2.46622	0.0205684	1	4087;4617;5020;5196;10519;11197;59284	PF4;CIB1;CACNG7;SMAD2;OXT;WIF1;MYF5		GO:0046877	regulation of saliva secretion	http://amigo.geneontology.org/amigo/term/GO:0046877	7	1	0.0235209	42.5153	0.0232893	1	4986	OPRK1		GO:0045446
GO:0009749	response to glucose	http://amigo.geneontology.org/amigo/term/GO:0009749	192	13	5.84087	2.22569	0.00599261	2.22238	0.337926	1535;2645;3170;4041;4087;4986;5799;7343;8660;9230;50507;54795;125111	CYBA;TRPM4;PTPRN2;SMAD2;RAB11B;OPRK1;UBTF;LRP5;GCK;IRS2;NOX4;FOXA2;GJD3		GO:2001020	regulation of response to DNA damage stimulus	http://amigo.geneontology.org/amigo/term/GO:2001020	203	4	1.30331	3.0691	0.0418413	1	672;4282;23201;51750	BRCA1;MIF;FAM168A;RTEL1		GO:0035282	segmentation	http://amigo.geneontology.org/amigo/term/GO:0035282	103	2	0.222489	8.98921	0.0207883	1	1959;4617	EGR2;MYF5		GO:0021861	forebrain radial glial cell differentiation	http://amigo.geneontology.org/amigo/term/GO:0021861	7	1	0.0235209	42.5153	0.0232893	1	2737	GLI3		GO:0050877
GO:0044070	regulation of anion transport	http://amigo.geneontology.org/amigo/term/GO:0044070	90	8	2.73791	2.92194	0.00607468	2.21648	0.338803	766;4282;4923;5020;8564;8660;9230;51761	ATP8A2;RAB11B;KMO;MIF;CA7;IRS2;OXT;NTSR1		GO:0009994	oocyte differentiation	http://amigo.geneontology.org/amigo/term/GO:0009994	51	2	0.327433	6.10812	0.0424659	1	675;344018	BRCA2;FIGLA		GO:0070471	uterine smooth muscle contraction	http://amigo.geneontology.org/amigo/term/GO:0070471	10	1	0.0216009	46.2944	0.0213978	1	5020	OXT		GO:0060592	mammary gland formation	http://amigo.geneontology.org/amigo/term/GO:0060592	7	1	0.0235209	42.5153	0.0232893	1	2737	GLI3		GO:0008645
GO:0097485	neuron projection guidance	http://amigo.geneontology.org/amigo/term/GO:0097485	260	16	7.90952	2.02288	0.00615415	2.21083	0.339923	1002;1959;2736;2737;3800;5598;6586;8660;8829;9846;10381;23022;64919;65249;85358;91584	SLIT3;CDH4;GLI3;NRP1;KIF5C;ZSWIM4;PLXNA4;SHANK3;GAB2;EGR2;TUBB3;BCL11B;IRS2;MAPK7;GLI2;PALLD		GO:0002720	positive regulation of cytokine production involved in immune response	http://amigo.geneontology.org/amigo/term/GO:0002720	51	2	0.327433	6.10812	0.0424659	1	4282;51704	MIF;GPRC5B		GO:0043084	penile erection	http://amigo.geneontology.org/amigo/term/GO:0043084	10	1	0.0216009	46.2944	0.0213978	1	5020	OXT		GO:0033684	regulation of luteinizing hormone secretion	http://amigo.geneontology.org/amigo/term/GO:0033684	7	1	0.0235209	42.5153	0.0232893	1	4986	OPRK1		GO:0098739
GO:0030007	cellular potassium ion homeostasis	http://amigo.geneontology.org/amigo/term/GO:0030007	13	3	0.395476	7.5858	0.00637435	2.19556	0.339923	478;495;3778	KCNMA1;ATP1A3;ATP4A		GO:0033260	nuclear DNA replication	http://amigo.geneontology.org/amigo/term/GO:0033260	52	2	0.333853	5.99065	0.0439835	1	675;51750	BRCA2;RTEL1		GO:0007440	foregut morphogenesis	http://amigo.geneontology.org/amigo/term/GO:0007440	10	1	0.0216009	46.2944	0.0213978	1	4087	SMAD2		GO:1903998	regulation of eating behavior	http://amigo.geneontology.org/amigo/term/GO:1903998	7	1	0.0235209	42.5153	0.0232893	1	4986	OPRK1		GO:0014049
GO:0033605	positive regulation of catecholamine secretion	http://amigo.geneontology.org/amigo/term/GO:0033605	13	3	0.395476	7.5858	0.00637435	2.19556	0.339923	1141;4986;5020	CHRNB2;OPRK1;OXT		GO:0009757	hexose mediated signaling	http://amigo.geneontology.org/amigo/term/GO:0009757	7	1	0.0449418	22.251	0.0440932	1	7343	UBTF		GO:0042756	drinking behavior	http://amigo.geneontology.org/amigo/term/GO:0042756	10	1	0.0216009	46.2944	0.0213978	1	5020	OXT		GO:0032277	negative regulation of gonadotropin secretion	http://amigo.geneontology.org/amigo/term/GO:0032277	7	1	0.0235209	42.5153	0.0232893	1	4986	OPRK1		GO:0032000
GO:0071331	cellular response to hexose stimulus	http://amigo.geneontology.org/amigo/term/GO:0071331	130	10	3.95476	2.5286	0.00639104	2.19443	0.339923	1535;3170;4041;4986;5799;7343;8660;9230;50507;54795	CYBA;TRPM4;PTPRN2;RAB11B;OPRK1;UBTF;LRP5;IRS2;NOX4;FOXA2		GO:0010182	sugar mediated signaling pathway	http://amigo.geneontology.org/amigo/term/GO:0010182	7	1	0.0449418	22.251	0.0440932	1	7343	UBTF		GO:0090657	telomeric loop disassembly	http://amigo.geneontology.org/amigo/term/GO:0090657	10	1	0.0216009	46.2944	0.0213978	1	51750	RTEL1		GO:0021798	forebrain dorsal/ventral pattern formation	http://amigo.geneontology.org/amigo/term/GO:0021798	7	1	0.0235209	42.5153	0.0232893	1	2737	GLI3		GO:0042428
GO:2000311	regulation of AMPA receptor activity	http://amigo.geneontology.org/amigo/term/GO:2000311	25	4	0.76053	5.25949	0.00644372	2.19086	0.339923	22941;50944;59284;85358	SHANK1;SHANK2;SHANK3;CACNG7		GO:0010255	glucose mediated signaling pathway	http://amigo.geneontology.org/amigo/term/GO:0010255	7	1	0.0449418	22.251	0.0440932	1	7343	UBTF		GO:0009950	dorsal/ventral axis specification	http://amigo.geneontology.org/amigo/term/GO:0009950	10	1	0.0216009	46.2944	0.0213978	1	4087	SMAD2		GO:0007442	hindgut morphogenesis	http://amigo.geneontology.org/amigo/term/GO:0007442	7	1	0.0235209	42.5153	0.0232893	1	2737	GLI3		GO:0070816
GO:0031589	cell-substrate adhesion	http://amigo.geneontology.org/amigo/term/GO:0031589	332	19	10.0998	1.88122	0.00647826	2.18854	0.339923	2192;3689;4617;5795;8516;8631;8829;8874;9358;9480;10174;10519;23189;25890;50509;54361;55698;64098;84168	PARVG;ITGB2;NRP1;ARHGEF7;ANTXR1;PTPRJ;COL5A3;SORBS3;SKAP1;ITGA8;FBLN1;ITGBL1;KANK1;CIB1;WNT4;RADIL;ABI3BP;ONECUT2;MYF5		GO:0006787	porphyrin-containing compound catabolic process	http://amigo.geneontology.org/amigo/term/GO:0006787	7	1	0.0449418	22.251	0.0440932	1	3163	HMOX2		GO:0032306	regulation of prostaglandin secretion	http://amigo.geneontology.org/amigo/term/GO:0032306	10	1	0.0216009	46.2944	0.0213978	1	5020	OXT		GO:0021910	smoothened signaling pathway involved in ventral spinal cord patterning	http://amigo.geneontology.org/amigo/term/GO:0021910	7	1	0.0235209	42.5153	0.0232893	1	2737	GLI3		GO:0001820
GO:0071326	cellular response to monosaccharide stimulus	http://amigo.geneontology.org/amigo/term/GO:0071326	131	10	3.98518	2.5093	0.00673709	2.17153	0.347681	1535;3170;4041;4986;5799;7343;8660;9230;50507;54795	CYBA;TRPM4;PTPRN2;RAB11B;OPRK1;UBTF;LRP5;IRS2;NOX4;FOXA2		GO:0042167	heme catabolic process	http://amigo.geneontology.org/amigo/term/GO:0042167	7	1	0.0449418	22.251	0.0440932	1	3163	HMOX2		GO:0032308	positive regulation of prostaglandin secretion	http://amigo.geneontology.org/amigo/term/GO:0032308	10	1	0.0216009	46.2944	0.0213978	1	5020	OXT		GO:2000394	positive regulation of lamellipodium morphogenesis	http://amigo.geneontology.org/amigo/term/GO:2000394	7	1	0.0235209	42.5153	0.0232893	1	8874	ARHGEF7		GO:0015749
GO:1903844	regulation of cellular response to transforming growth factor beta stimulus	http://amigo.geneontology.org/amigo/term/GO:1903844	111	9	3.37676	2.66528	0.00676928	2.16946	0.347681	1387;4087;7049;8516;9110;9480;10370;63976;114990	PRDM16;MTMR4;ITGA8;CREBBP;TGFBR3;SMAD2;CITED2;VASN;ONECUT2		GO:0046149	pigment catabolic process	http://amigo.geneontology.org/amigo/term/GO:0046149	7	1	0.0449418	22.251	0.0440932	1	3163	HMOX2		GO:0031053	primary miRNA processing	http://amigo.geneontology.org/amigo/term/GO:0031053	10	1	0.0216009	46.2944	0.0213978	1	4087	SMAD2		GO:0030278	regulation of ossification	http://amigo.geneontology.org/amigo/term/GO:0030278	183	3	0.614905	4.87881	0.0235969	1	92;2737;9770	ACVR2A;GLI3;RASSF2		GO:0051046
GO:0048666	neuron development	http://amigo.geneontology.org/amigo/term/GO:0048666	1068	47	32.4899	1.44661	0.00692201	2.15977	0.352734	322;585;1002;1141;1203;1809;1902;1959;2736;2737;3800;3925;4058;4916;5598;5599;5911;6586;8660;8829;9480;9846;10083;10381;10519;22906;22941;23022;23189;25806;29967;50863;50944;51704;51761;59284;64072;64919;65249;79594;79791;85358;85442;91584;146760;153090;431707	ATP8A2;SLIT3;DAB2IP;CDH4;TRAK1;GLI3;NTM;NRP1;KIF5C;MUL1;SHANK1;NTRK3;ZSWIM4;MAPK8;SHANK2;PLXNA4;RTN4RL1;KNDC1;CHRNB2;SHANK3;LRP12;GAB2;GPRC5B;EGR2;FBXO31;APBB1;KANK1;LPAR1;CDH23;CIB1;STMN1;TUBB3;LTK;BCL11B;VAX2;USH1C;RAP2A;LHX8;DPYSL3;CLN5;IRS2;BBS4;CACNG7;MAPK7;GLI2;PALLD;ONECUT2		GO:0090240	positive regulation of histone H4 acetylation	http://amigo.geneontology.org/amigo/term/GO:0090240	7	1	0.0449418	22.251	0.0440932	1	672	BRCA1		GO:0051254	positive regulation of RNA metabolic process	http://amigo.geneontology.org/amigo/term/GO:0051254	1668	8	3.60302	2.22036	0.0234828	1	1488;1959;2551;4087;4617;5196;8631;344018	GABPA;PF4;SMAD2;FIGLA;SKAP1;EGR2;CTBP2;MYF5		GO:0002237	response to molecule of bacterial origin	http://amigo.geneontology.org/amigo/term/GO:0002237	330	4	1.10884	3.60736	0.024756	1	4986;5599;51510;259230	SGMS1;MAPK8;OPRK1;CHMP5		GO:0043467
GO:0042059	negative regulation of epidermal growth factor receptor signaling pathway	http://amigo.geneontology.org/amigo/term/GO:0042059	40	5	1.21685	4.10897	0.00698407	2.15589	0.352734	5795;8874;57732;58513;153090	DAB2IP;ZFYVE28;ARHGEF7;EPS15L1;PTPRJ		GO:0071499	cellular response to laminar fluid shear stress	http://amigo.geneontology.org/amigo/term/GO:0071499	7	1	0.0449418	22.251	0.0440932	1	5598	MAPK7		GO:0019730	antimicrobial humoral response	http://amigo.geneontology.org/amigo/term/GO:0019730	110	2	0.23761	8.41717	0.0235027	1	3151;5196	PF4;HMGN2		GO:0051056	regulation of small GTPase mediated signal transduction	http://amigo.geneontology.org/amigo/term/GO:0051056	331	4	1.1122	3.59646	0.0249976	1	2059;8874;9639;84952	EPS8;ARHGEF7;CGNL1;ARHGEF10		GO:0044092
GO:0048667	cell morphogenesis involved in neuron differentiation	http://amigo.geneontology.org/amigo/term/GO:0048667	560	28	17.0359	1.64359	0.00712733	2.14707	0.357981	322;1002;1141;1959;2736;2737;3800;3925;4916;5598;5911;6586;8660;8829;9846;10381;22906;22941;23022;25806;50944;51761;64919;65249;79791;85358;85442;91584	ATP8A2;SLIT3;CDH4;TRAK1;GLI3;NRP1;KIF5C;SHANK1;NTRK3;ZSWIM4;SHANK2;PLXNA4;KNDC1;CHRNB2;SHANK3;GAB2;EGR2;FBXO31;APBB1;STMN1;TUBB3;BCL11B;VAX2;RAP2A;IRS2;MAPK7;GLI2;PALLD		GO:0051001	negative regulation of nitric-oxide synthase activity	http://amigo.geneontology.org/amigo/term/GO:0051001	7	1	0.0449418	22.251	0.0440932	1	51070	NOSIP		GO:0033632	regulation of cell-cell adhesion mediated by integrin	http://amigo.geneontology.org/amigo/term/GO:0033632	11	1	0.023761	42.0859	0.023513	1	8631	SKAP1		GO:0043627	response to estrogen	http://amigo.geneontology.org/amigo/term/GO:0043627	73	2	0.24529	8.15362	0.0250259	1	2737;4986	OPRK1;GLI3		GO:0034219
GO:0009746	response to hexose	http://amigo.geneontology.org/amigo/term/GO:0009746	197	13	5.99298	2.1692	0.00738692	2.13154	0.36497	1535;2645;3170;4041;4087;4986;5799;7343;8660;9230;50507;54795;125111	CYBA;TRPM4;PTPRN2;SMAD2;RAB11B;OPRK1;UBTF;LRP5;GCK;IRS2;NOX4;FOXA2;GJD3		GO:0060613	fat pad development	http://amigo.geneontology.org/amigo/term/GO:0060613	7	1	0.0449418	22.251	0.0440932	1	585	BBS4		GO:0021561	facial nerve development	http://amigo.geneontology.org/amigo/term/GO:0021561	11	1	0.023761	42.0859	0.023513	1	1959	EGR2		GO:0007422	peripheral nervous system development	http://amigo.geneontology.org/amigo/term/GO:0007422	74	2	0.24865	8.04344	0.0256664	1	9639;91584	PLXNA4;ARHGEF10		GO:0006163
GO:0045637	regulation of myeloid cell differentiation	http://amigo.geneontology.org/amigo/term/GO:0045637	221	14	6.72309	2.08238	0.00786896	2.10408	0.375553	92;1387;1441;2113;2551;2778;3202;5196;5814;6886;7564;9770;10519;85477	SCIN;ETS1;TAL1;RASSF2;GNAS;ZNF16;GABPA;CREBBP;CSF3R;CIB1;ACVR2A;PURB;PF4;HOXA5		GO:2000617	positive regulation of histone H3-K9 acetylation	http://amigo.geneontology.org/amigo/term/GO:2000617	7	1	0.0449418	22.251	0.0440932	1	672	BRCA1		GO:0021610	facial nerve morphogenesis	http://amigo.geneontology.org/amigo/term/GO:0021610	11	1	0.023761	42.0859	0.023513	1	1959	EGR2		GO:0045596	negative regulation of cell differentiation	http://amigo.geneontology.org/amigo/term/GO:0045596	678	6	2.27817	2.63369	0.0256717	1	2737;3170;6886;22882;55810;114990	ZHX2;FOXJ2;FOXA2;TAL1;GLI3;VASN		GO:0034763
GO:0010248	establishment or maintenance of transmembrane electrochemical gradient	http://amigo.geneontology.org/amigo/term/GO:0010248	14	3	0.425897	7.04396	0.0079316	2.10064	0.375553	478;486;495	ATP1A3;FXYD2;ATP4A		GO:2000618	regulation of histone H4-K16 acetylation	http://amigo.geneontology.org/amigo/term/GO:2000618	7	1	0.0449418	22.251	0.0440932	1	672	BRCA1		GO:0060456	positive regulation of digestive system process	http://amigo.geneontology.org/amigo/term/GO:0060456	11	1	0.023761	42.0859	0.023513	1	5020	OXT		GO:0060341	regulation of cellular localization	http://amigo.geneontology.org/amigo/term/GO:0060341	872	7	2.93004	2.38905	0.0260868	1	2037;2737;3170;3689;4600;5599;9846	MX2;EPB41L2;GAB2;MAPK8;FOXA2;GLI3;ITGB2		GO:0007195
GO:0036376	sodium ion export across plasma membrane	http://amigo.geneontology.org/amigo/term/GO:0036376	14	3	0.425897	7.04396	0.0079316	2.10064	0.375553	478;486;495	ATP1A3;FXYD2;ATP4A		GO:0010760	negative regulation of macrophage chemotaxis	http://amigo.geneontology.org/amigo/term/GO:0010760	7	1	0.0449418	22.251	0.0440932	1	4282	MIF		GO:0045346	regulation of MHC class II biosynthetic process	http://amigo.geneontology.org/amigo/term/GO:0045346	11	1	0.023761	42.0859	0.023513	1	5196	PF4		GO:0042325	regulation of phosphorylation	http://amigo.geneontology.org/amigo/term/GO:0042325	1500	10	5.0402	1.98405	0.0263715	1	92;1453;3170;3689;4986;5151;6886;9770;50507;197259	MLKL;PDE8A;NOX4;OPRK1;CSNK1D;ACVR2A;FOXA2;TAL1;ITGB2;RASSF2		GO:0002862
GO:0044087	regulation of cellular component biogenesis	http://amigo.geneontology.org/amigo/term/GO:0044087	940	42	28.5959	1.46874	0.00815373	2.08864	0.379073	585;672;1141;1809;1902;2059;2099;3925;4651;4916;5020;5064;5734;5795;5987;6886;7013;8631;8829;9639;9712;10174;10324;10801;23075;23160;23189;29767;50507;50944;51510;51750;54361;54922;55329;64786;84168;85358;85477;153090;171024;266727	DAB2IP;SCIN;TMOD2;SYNPO2;NRP1;MNS1;ANTXR1;SHANK1;TAL1;NTRK3;TERF1;PTPRJ;SORBS3;SWAP70;SKAP1;CHRNB2;SHANK3;TBC1D15;KANK1;LPAR1;MDGA1;ARHGEF10;PALM;CHMP5;STMN1;PTGER4;BRCA1;KLHL41;WNT4;EPS8;WDR43;TRIM27;DPYSL3;ESR1;RTEL1;BBS4;USP6NL;MYO10;RASIP1;NOX4;SEPT9;OXT		GO:0051342	regulation of cyclic-nucleotide phosphodiesterase activity	http://amigo.geneontology.org/amigo/term/GO:0051342	7	1	0.0449418	22.251	0.0440932	1	5598	MAPK7		GO:0048742	regulation of skeletal muscle fiber development	http://amigo.geneontology.org/amigo/term/GO:0048742	11	1	0.023761	42.0859	0.023513	1	4617	MYF5		GO:0043313	regulation of neutrophil degranulation	http://amigo.geneontology.org/amigo/term/GO:0043313	8	1	0.0268811	37.2009	0.0265726	1	3689	ITGB2		GO:0043116
GO:0031175	neuron projection development	http://amigo.geneontology.org/amigo/term/GO:0031175	940	42	28.5959	1.46874	0.00815373	2.08864	0.379073	322;585;1002;1141;1809;1902;1959;2736;2737;3800;3925;4058;4916;5598;5911;6586;8660;8829;9846;10083;10381;10519;22906;22941;23022;23189;25806;29967;50944;51704;51761;59284;64072;64919;65249;79594;79791;85358;85442;91584;146760;153090	ATP8A2;SLIT3;DAB2IP;CDH4;TRAK1;GLI3;NRP1;KIF5C;MUL1;SHANK1;NTRK3;ZSWIM4;SHANK2;PLXNA4;RTN4RL1;KNDC1;CHRNB2;SHANK3;LRP12;GAB2;GPRC5B;EGR2;FBXO31;APBB1;KANK1;LPAR1;CDH23;CIB1;STMN1;TUBB3;LTK;BCL11B;VAX2;USH1C;RAP2A;DPYSL3;IRS2;BBS4;CACNG7;MAPK7;GLI2;PALLD		GO:0044857	plasma membrane raft organization	http://amigo.geneontology.org/amigo/term/GO:0044857	7	1	0.0449418	22.251	0.0440932	1	11252	PACSIN2		GO:0021604	cranial nerve structural organization	http://amigo.geneontology.org/amigo/term/GO:0021604	11	1	0.023761	42.0859	0.023513	1	1959	EGR2		GO:0032927	positive regulation of activin receptor signaling pathway	http://amigo.geneontology.org/amigo/term/GO:0032927	8	1	0.0268811	37.2009	0.0265726	1	92	ACVR2A		GO:0016264
GO:0034113	heterotypic cell-cell adhesion	http://amigo.geneontology.org/amigo/term/GO:0034113	58	6	1.76443	3.40053	0.00817274	2.08763	0.379073	3689;3932;4155;5598;8631;64065	ITGB2;MBP;PERP;SKAP1;LCK;MAPK7		GO:2000343	positive regulation of chemokine (C-X-C motif) ligand 2 production	http://amigo.geneontology.org/amigo/term/GO:2000343	7	1	0.0449418	22.251	0.0440932	1	4282	MIF		GO:0007320	insemination	http://amigo.geneontology.org/amigo/term/GO:0007320	12	1	0.025921	38.5787	0.0256236	1	5020	OXT		GO:0045602	negative regulation of endothelial cell differentiation	http://amigo.geneontology.org/amigo/term/GO:0045602	8	1	0.0268811	37.2009	0.0265726	1	55810	FOXJ2		GO:0010269
GO:0043266	regulation of potassium ion transport	http://amigo.geneontology.org/amigo/term/GO:0043266	95	8	2.89002	2.76815	0.00835798	2.0779	0.38348	1804;2645;3736;3755;4986;8514;65266;388591	KCNG1;DPP6;KCNA1;WNK4;KCNAB2;OPRK1;GCK;RNF207		GO:0002069	columnar/cuboidal epithelial cell maturation	http://amigo.geneontology.org/amigo/term/GO:0002069	7	1	0.0449418	22.251	0.0440932	1	3202	HOXA5		GO:0002523	leukocyte migration involved in inflammatory response	http://amigo.geneontology.org/amigo/term/GO:0002523	12	1	0.025921	38.5787	0.0256236	1	2867	FFAR2		GO:1901339	regulation of store-operated calcium channel activity	http://amigo.geneontology.org/amigo/term/GO:1901339	8	1	0.0268811	37.2009	0.0265726	1	84766	CRACR2A		GO:0048742
GO:0034067	protein localization to Golgi apparatus	http://amigo.geneontology.org/amigo/term/GO:0034067	27	4	0.821373	4.8699	0.00852255	2.06943	0.38348	1453;23299;83452;90196	SYS1;CSNK1D;BICD2;RAB33B		GO:0007042	lysosomal lumen acidification	http://amigo.geneontology.org/amigo/term/GO:0007042	7	1	0.0449418	22.251	0.0440932	1	1203	CLN5		GO:0038003	opioid receptor signaling pathway	http://amigo.geneontology.org/amigo/term/GO:0038003	12	1	0.025921	38.5787	0.0256236	1	2831	NPBWR1		GO:0090045	positive regulation of deacetylase activity	http://amigo.geneontology.org/amigo/term/GO:0090045	8	1	0.0268811	37.2009	0.0265726	1	5599	MAPK8		GO:0010172
GO:0010628	positive regulation of gene expression	http://amigo.geneontology.org/amigo/term/GO:0010628	1911	76	58.1349	1.3073	0.00859274	2.06587	0.38348	92;322;672;675;1387;1488;1874;1879;1959;2099;2113;2551;2736;2737;2972;3167;3170;3202;3203;4010;4041;4087;4331;4617;4772;4774;4808;4916;5079;5138;5196;5325;5443;5598;5599;6873;6886;6925;7027;7088;7343;7475;7593;8091;8092;8516;8621;8631;9480;10370;11317;22806;23160;23367;23528;54361;54897;55810;55818;55848;56938;57521;57822;59269;63976;63977;64919;79364;80326;83595;84913;121340;153090;259230;344018…	HIVEP3;DAB2IP;PRDM16;GLI3;EBF1;ARNTL2;TLE1;PDE2A;ETS1;TAL1;NTRK3;MAPK8;E2F4;PRDM15;POMC;SOX7;IKZF3;ATOH8;TCF4;SKAP1;GRHL3;GABPA;ITGA8;CREBBP;CTBP2;EGR2;SP7;BRF1;PAX5;APBB1;ZNF281;RPTOR;SMAD2;LARP1;CASZ1;SGMS1;UBTF;BRCA1;CDK13;LRP5;PLGRKT;BRCA2;CITED2;ACVR2A;MZF1;FOXJ2;WNT4;BCL11B;LMX1B;RBPJL;NFATC1;HMGA2;WDR43;ZXDC;MNAT1;NFIA;ESR1;PLAGL1;NHLH2;TAF2;MAPK7;TFDP1;KDM3A;GLI2;RNF207;FOXA2;FIGLA;ONECUT…		GO:0021546	rhombomere development	http://amigo.geneontology.org/amigo/term/GO:0021546	7	1	0.0449418	22.251	0.0440932	1	1959	EGR2		GO:0051873	killing by host of symbiont cells	http://amigo.geneontology.org/amigo/term/GO:0051873	12	1	0.025921	38.5787	0.0256236	1	5196	PF4		GO:0060215	primitive hemopoiesis	http://amigo.geneontology.org/amigo/term/GO:0060215	8	1	0.0268811	37.2009	0.0265726	1	6886	TAL1		GO:1905941
													GO:0072319	vesicle uncoating	http://amigo.geneontology.org/amigo/term/GO:0072319	7	1	0.0449418	22.251	0.0440932	1	9829	DNAJC6		GO:0045342	MHC class II biosynthetic process	http://amigo.geneontology.org/amigo/term/GO:0045342	12	1	0.025921	38.5787	0.0256236	1	5196	PF4		GO:0061525	hindgut development	http://amigo.geneontology.org/amigo/term/GO:0061525	8	1	0.0268811	37.2009	0.0265726	1	2737	GLI3		GO:0051583
													GO:0042297	vocal learning	http://amigo.geneontology.org/amigo/term/GO:0042297	7	1	0.0449418	22.251	0.0440932	1	9379	NRXN2		GO:0016081	synaptic vesicle docking	http://amigo.geneontology.org/amigo/term/GO:0016081	12	1	0.025921	38.5787	0.0256236	1	1488	CTBP2		GO:2000543	positive regulation of gastrulation	http://amigo.geneontology.org/amigo/term/GO:2000543	8	1	0.0268811	37.2009	0.0265726	1	3170	FOXA2		GO:0051934
													GO:0098596	imitative learning	http://amigo.geneontology.org/amigo/term/GO:0098596	7	1	0.0449418	22.251	0.0440932	1	9379	NRXN2		GO:0045472	response to ether	http://amigo.geneontology.org/amigo/term/GO:0045472	12	1	0.025921	38.5787	0.0256236	1	5020	OXT		GO:0051182	coenzyme transport	http://amigo.geneontology.org/amigo/term/GO:0051182	8	1	0.0268811	37.2009	0.0265726	1	8884	SLC5A6		GO:0070588
													GO:0090237	regulation of arachidonic acid secretion	http://amigo.geneontology.org/amigo/term/GO:0090237	7	1	0.0449418	22.251	0.0440932	1	4282	MIF		GO:0060453	regulation of gastric acid secretion	http://amigo.geneontology.org/amigo/term/GO:0060453	12	1	0.025921	38.5787	0.0256236	1	5020	OXT		GO:0070778	L-aspartate transmembrane transport	http://amigo.geneontology.org/amigo/term/GO:0070778	8	1	0.0268811	37.2009	0.0265726	1	6511	SLC1A6		GO:0042471
													GO:0016078	tRNA catabolic process	http://amigo.geneontology.org/amigo/term/GO:0016078	7	1	0.0449418	22.251	0.0440932	1	146857	SLFN13		GO:0007283	spermatogenesis	http://amigo.geneontology.org/amigo/term/GO:0007283	524	4	1.13189	3.53393	0.0256977	1	10519;91181;124626;222698	CIB1;NUP210L;ZPBP2;NKAPL		GO:0009749	response to glucose	http://amigo.geneontology.org/amigo/term/GO:0009749	192	3	0.645146	4.65011	0.0267066	1	3170;4986;50507	NOX4;OPRK1;FOXA2		GO:0008637
													GO:0010256	endomembrane system organization	http://amigo.geneontology.org/amigo/term/GO:0010256	401	6	2.57452	2.33053	0.0445202	1	9950;10419;11252;84067;91754;124626	PRMT5;ZPBP2;FAM160A2;GOLGA5;NEK9;PACSIN2		GO:0044089	positive regulation of cellular component biogenesis	http://amigo.geneontology.org/amigo/term/GO:0044089	525	4	1.13405	3.5272	0.0258557	1	5020;8631;10174;54922	SORBS3;OXT;RASIP1;SKAP1		GO:0001501	skeletal system development	http://amigo.geneontology.org/amigo/term/GO:0001501	506	5	1.70023	2.94078	0.0271569	1	92;2737;5636;6886;9770	PRPSAP2;ACVR2A;TAL1;GLI3;RASSF2		GO:0002903
													GO:0001838	embryonic epithelial tube formation	http://amigo.geneontology.org/amigo/term/GO:0001838	124	3	0.796112	3.76831	0.0456677	1	585;8092;57822	ALX1;GRHL3;BBS4		GO:0010811	positive regulation of cell-substrate adhesion	http://amigo.geneontology.org/amigo/term/GO:0010811	118	2	0.25489	7.84652	0.0267735	1	8631;10519	CIB1;SKAP1		GO:0002520	immune system development	http://amigo.geneontology.org/amigo/term/GO:0002520	881	7	2.96028	2.36464	0.0273955	1	92;2737;6886;8874;9770;9846;121340	GAB2;ACVR2A;TAL1;ARHGEF7;SP7;GLI3;RASSF2		GO:0051280
													GO:1902115	regulation of organelle assembly	http://amigo.geneontology.org/amigo/term/GO:1902115	209	4	1.34183	2.981	0.0457241	1	585;672;55329;64786	BRCA1;BBS4;MNS1;TBC1D15		GO:1990778	protein localization to cell periphery	http://amigo.geneontology.org/amigo/term/GO:1990778	301	3	0.650186	4.61406	0.0268461	1	8631;9053;10519	CIB1;MAP7;SKAP1		GO:0007623	circadian rhythm	http://amigo.geneontology.org/amigo/term/GO:0007623	196	3	0.658586	4.55521	0.028156	1	1453;5599;8863	MAPK8;CSNK1D;PER3		GO:0036005
													GO:0051052	regulation of DNA metabolic process	http://amigo.geneontology.org/amigo/term/GO:0051052	405	6	2.6002	2.30751	0.0463279	1	672;675;10419;23201;51750;92345	PRMT5;BRCA1;BRCA2;FAM168A;RTEL1;NAF1		GO:0007183	SMAD protein complex assembly	http://amigo.geneontology.org/amigo/term/GO:0007183	13	1	0.0280811	35.6111	0.0277299	1	4087	SMAD2		GO:0010001	glial cell differentiation	http://amigo.geneontology.org/amigo/term/GO:0010001	196	3	0.658586	4.55521	0.028156	1	2737;6886;9639	TAL1;GLI3;ARHGEF10		GO:0036006
													GO:0006281	DNA repair	http://amigo.geneontology.org/amigo/term/GO:0006281	511	7	3.28075	2.13366	0.0464003	1	672;675;7516;23201;51750;125476;254394	XRCC2;BRCA1;INO80C;BRCA2;FAM168A;RTEL1;MCM9		GO:0033605	positive regulation of catecholamine secretion	http://amigo.geneontology.org/amigo/term/GO:0033605	13	1	0.0280811	35.6111	0.0277299	1	5020	OXT		GO:0051492	regulation of stress fiber assembly	http://amigo.geneontology.org/amigo/term/GO:0051492	78	2	0.26209	7.63095	0.0282946	1	9639;50507	NOX4;ARHGEF10		GO:0097201
													GO:0048706	embryonic skeletal system development	http://amigo.geneontology.org/amigo/term/GO:0048706	125	3	0.802532	3.73817	0.0465793	1	2778;3202;8092	GNAS;HOXA5;ALX1		GO:0043247	telomere maintenance in response to DNA damage	http://amigo.geneontology.org/amigo/term/GO:0043247	13	1	0.0280811	35.6111	0.0277299	1	51750	RTEL1		GO:0008344	adult locomotory behavior	http://amigo.geneontology.org/amigo/term/GO:0008344	78	2	0.26209	7.63095	0.0282946	1	2059;3170	EPS8;FOXA2		GO:0003158
													GO:0035176	social behavior	http://amigo.geneontology.org/amigo/term/GO:0035176	54	2	0.346694	5.76878	0.0470784	1	585;9379	NRXN2;BBS4		GO:0051852	disruption by host of symbiont cells	http://amigo.geneontology.org/amigo/term/GO:0051852	13	1	0.0280811	35.6111	0.0277299	1	5196	PF4		GO:0009746	response to hexose	http://amigo.geneontology.org/amigo/term/GO:0009746	197	3	0.661946	4.53209	0.0285248	1	3170;4986;50507	NOX4;OPRK1;FOXA2		GO:0010565
													GO:0051703	intraspecies interaction between organisms	http://amigo.geneontology.org/amigo/term/GO:0051703	54	2	0.346694	5.76878	0.0470784	1	585;9379	NRXN2;BBS4		GO:0042711	maternal behavior	http://amigo.geneontology.org/amigo/term/GO:0042711	13	1	0.0280811	35.6111	0.0277299	1	5020	OXT		GO:0002573	myeloid leukocyte differentiation	http://amigo.geneontology.org/amigo/term/GO:0002573	197	3	0.661946	4.53209	0.0285248	1	6886;9770;9846	GAB2;TAL1;RASSF2		GO:0006812
													GO:0043113	receptor clustering	http://amigo.geneontology.org/amigo/term/GO:0043113	54	2	0.346694	5.76878	0.0470784	1	9093;9379	NRXN2;DNAJA3		GO:0050872	white fat cell differentiation	http://amigo.geneontology.org/amigo/term/GO:0050872	13	1	0.0280811	35.6111	0.0277299	1	1488	CTBP2		GO:0010720	positive regulation of cell development	http://amigo.geneontology.org/amigo/term/GO:0010720	515	5	1.73047	2.88939	0.0290078	1	1453;2737;8874;22941;91584	CSNK1D;PLXNA4;ARHGEF7;GLI3;SHANK2		GO:0015812
													GO:0060249	anatomical structure homeostasis	http://amigo.geneontology.org/amigo/term/GO:0060249	408	6	2.61946	2.29054	0.0477135	1	585;675;2778;29123;51750;92345	GNAS;ANKRD11;BBS4;BRCA2;RTEL1;NAF1		GO:0035563	positive regulation of chromatin binding	http://amigo.geneontology.org/amigo/term/GO:0035563	13	1	0.0280811	35.6111	0.0277299	1	1488	CTBP2		GO:0010562	positive regulation of phosphorus metabolic process	http://amigo.geneontology.org/amigo/term/GO:0010562	1097	8	3.68607	2.17033	0.0292941	1	92;1453;4986;5151;6886;9770;50507;197259	MLKL;PDE8A;NOX4;OPRK1;CSNK1D;ACVR2A;TAL1;RASSF2		GO:1902001
													GO:0043588	skin development	http://amigo.geneontology.org/amigo/term/GO:0043588	409	6	2.62589	2.28494	0.0481811	1	2778;3925;57822;353141;353144;387264	GNAS;KRTAP5-1;LCE2D;GRHL3;STMN1;LCE3C		GO:0032310	prostaglandin secretion	http://amigo.geneontology.org/amigo/term/GO:0032310	13	1	0.0280811	35.6111	0.0277299	1	5020	OXT		GO:0045937	positive regulation of phosphate metabolic process	http://amigo.geneontology.org/amigo/term/GO:0045937	1097	8	3.68607	2.17033	0.0292941	1	92;1453;4986;5151;6886;9770;50507;197259	MLKL;PDE8A;NOX4;OPRK1;CSNK1D;ACVR2A;TAL1;RASSF2		GO:0046459
													GO:0010332	response to gamma radiation	http://amigo.geneontology.org/amigo/term/GO:0010332	55	2	0.353114	5.66389	0.048655	1	675;7516	XRCC2;BRCA2		GO:0043488	regulation of mRNA stability	http://amigo.geneontology.org/amigo/term/GO:0043488	121	2	0.26137	7.65197	0.0280452	1	59284;79882	CACNG7;ZC3H14		GO:0034097	response to cytokine	http://amigo.geneontology.org/amigo/term/GO:0034097	1100	8	3.69615	2.16442	0.0297114	1	2059;3170;3689;4600;5599;9846;22808;259230	MX2;SGMS1;GAB2;MAPK8;EPS8;MRAS;FOXA2;ITGB2		GO:0009071
													GO:0006383	transcription by RNA polymerase III	http://amigo.geneontology.org/amigo/term/GO:0006383	55	2	0.353114	5.66389	0.048655	1	672;2971	BRCA1;GTF3A		GO:0022414	reproductive process	http://amigo.geneontology.org/amigo/term/GO:0022414	1403	7	3.0306	2.30977	0.0283284	1	5020;10519;56979;91181;124626;222698;344018	CIB1;OXT;FIGLA;NUP210L;ZPBP2;NKAPL;PRDM9		GO:0051764	actin crosslink formation	http://amigo.geneontology.org/amigo/term/GO:0051764	9	1	0.0302412	33.0675	0.029845	1	2059	EPS8		GO:1903960
													GO:1905515	non-motile cilium assembly	http://amigo.geneontology.org/amigo/term/GO:1905515	55	2	0.353114	5.66389	0.048655	1	585;51259	BBS4;TMEM216		GO:0006402	mRNA catabolic process	http://amigo.geneontology.org/amigo/term/GO:0006402	308	3	0.665307	4.5092	0.028477	1	4116;59284;79882	CACNG7;ZC3H14;MAGOH		GO:0060124	positive regulation of growth hormone secretion	http://amigo.geneontology.org/amigo/term/GO:0060124	9	1	0.0302412	33.0675	0.029845	1	8874	ARHGEF7		GO:0098712
																									GO:0000003	reproduction	http://amigo.geneontology.org/amigo/term/GO:0000003	1406	7	3.03708	2.30484	0.028621	1	5020;10519;56979;91181;124626;222698;344018	CIB1;OXT;FIGLA;NUP210L;ZPBP2;NKAPL;PRDM9		GO:1903980	positive regulation of microglial cell activation	http://amigo.geneontology.org/amigo/term/GO:1903980	9	1	0.0302412	33.0675	0.029845	1	3689	ITGB2		GO:0098703
																									GO:0048232	male gamete generation	http://amigo.geneontology.org/amigo/term/GO:0048232	542	4	1.17077	3.41656	0.0286326	1	10519;91181;124626;222698	CIB1;NUP210L;ZPBP2;NKAPL		GO:0060363	cranial suture morphogenesis	http://amigo.geneontology.org/amigo/term/GO:0060363	9	1	0.0302412	33.0675	0.029845	1	2737	GLI3		GO:1902656
																									GO:0048706	embryonic skeletal system development	http://amigo.geneontology.org/amigo/term/GO:0048706	125	2	0.270011	7.40711	0.029778	1	4087;4617	SMAD2;MYF5		GO:0048149	behavioral response to ethanol	http://amigo.geneontology.org/amigo/term/GO:0048149	9	1	0.0302412	33.0675	0.029845	1	2059	EPS8		GO:1901160
																									GO:0045934	negative regulation of nucleobase-containing compound metabolic process	http://amigo.geneontology.org/amigo/term/GO:0045934	1418	7	3.063	2.28534	0.0298121	1	1488;2551;4087;10174;51750;79882;440498	GABPA;SORBS3;ZC3H14;SMAD2;RTEL1;HSBP1L1;CTBP2		GO:0010911	regulation of isomerase activity	http://amigo.geneontology.org/amigo/term/GO:0010911	9	1	0.0302412	33.0675	0.029845	1	3689	ITGB2		GO:0051284
																									GO:1903351	cellular response to dopamine	http://amigo.geneontology.org/amigo/term/GO:1903351	14	1	0.0302412	33.0675	0.0298317	1	2551	GABPA		GO:0010912	positive regulation of isomerase activity	http://amigo.geneontology.org/amigo/term/GO:0010912	9	1	0.0302412	33.0675	0.029845	1	3689	ITGB2		GO:0009650
																									GO:0035815	positive regulation of renal sodium excretion	http://amigo.geneontology.org/amigo/term/GO:0035815	14	1	0.0302412	33.0675	0.0298317	1	5020	OXT		GO:0021612	facial nerve structural organization	http://amigo.geneontology.org/amigo/term/GO:0021612	9	1	0.0302412	33.0675	0.029845	1	91584	PLXNA4		GO:0090179
																									GO:0060009	Sertoli cell development	http://amigo.geneontology.org/amigo/term/GO:0060009	14	1	0.0302412	33.0675	0.0298317	1	91181	NUP210L		GO:0060872	semicircular canal development	http://amigo.geneontology.org/amigo/term/GO:0060872	9	1	0.0302412	33.0675	0.029845	1	2737	GLI3		GO:0061029
																									GO:0060746	parental behavior	http://amigo.geneontology.org/amigo/term/GO:0060746	14	1	0.0302412	33.0675	0.0298317	1	5020	OXT		GO:0060837	blood vessel endothelial cell differentiation	http://amigo.geneontology.org/amigo/term/GO:0060837	9	1	0.0302412	33.0675	0.029845	1	55810	FOXJ2		GO:0070986
																									GO:0001325	formation of extrachromosomal circular DNA	http://amigo.geneontology.org/amigo/term/GO:0001325	14	1	0.0302412	33.0675	0.0298317	1	51750	RTEL1		GO:0090148	membrane fission	http://amigo.geneontology.org/amigo/term/GO:0090148	9	1	0.0302412	33.0675	0.029845	1	4600	MX2		GO:0051049
																									GO:0090656	t-circle formation	http://amigo.geneontology.org/amigo/term/GO:0090656	14	1	0.0302412	33.0675	0.0298317	1	51750	RTEL1		GO:0006198	cAMP catabolic process	http://amigo.geneontology.org/amigo/term/GO:0006198	9	1	0.0302412	33.0675	0.029845	1	5151	PDE8A		GO:0035296
																									GO:0090737	telomere maintenance via telomere trimming	http://amigo.geneontology.org/amigo/term/GO:0090737	14	1	0.0302412	33.0675	0.0298317	1	51750	RTEL1		GO:0015810	aspartate transmembrane transport	http://amigo.geneontology.org/amigo/term/GO:0015810	9	1	0.0302412	33.0675	0.029845	1	6511	SLC1A6		GO:0097746
																									GO:0045651	positive regulation of macrophage differentiation	http://amigo.geneontology.org/amigo/term/GO:0045651	14	1	0.0302412	33.0675	0.0298317	1	5196	PF4		GO:0001672	regulation of chromatin assembly or disassembly	http://amigo.geneontology.org/amigo/term/GO:0001672	9	1	0.0302412	33.0675	0.029845	1	6886	TAL1		GO:0072521
																									GO:0045836	positive regulation of meiotic nuclear division	http://amigo.geneontology.org/amigo/term/GO:0045836	14	1	0.0302412	33.0675	0.0298317	1	56979	PRDM9		GO:0071225	cellular response to muramyl dipeptide	http://amigo.geneontology.org/amigo/term/GO:0071225	9	1	0.0302412	33.0675	0.029845	1	51510	CHMP5		GO:0048706
																									GO:0001675	acrosome assembly	http://amigo.geneontology.org/amigo/term/GO:0001675	14	1	0.0302412	33.0675	0.0298317	1	124626	ZPBP2		GO:0010717	regulation of epithelial to mesenchymal transition	http://amigo.geneontology.org/amigo/term/GO:0010717	81	2	0.272171	7.34832	0.0303337	1	3170;114990	FOXA2;VASN		GO:0097553
																									GO:0010469	regulation of signaling receptor activity	http://amigo.geneontology.org/amigo/term/GO:0010469	551	4	1.19021	3.36076	0.0301729	1	2250;5020;5196;59284	PF4;CACNG7;FGF5;OXT		GO:0034284	response to monosaccharide	http://amigo.geneontology.org/amigo/term/GO:0034284	202	3	0.678747	4.41991	0.0304076	1	3170;4986;50507	NOX4;OPRK1;FOXA2		GO:0060732
																									GO:0071901	negative regulation of protein serine/threonine kinase activity	http://amigo.geneontology.org/amigo/term/GO:0071901	129	2	0.278651	7.17743	0.0315528	1	10519;54922	CIB1;RASIP1		GO:0007266	Rho protein signal transduction	http://amigo.geneontology.org/amigo/term/GO:0007266	203	3	0.682107	4.39814	0.0307919	1	2059;8874;9639	EPS8;ARHGEF7;ARHGEF10		GO:0019372
																									GO:0043487	regulation of RNA stability	http://amigo.geneontology.org/amigo/term/GO:0043487	129	2	0.278651	7.17743	0.0315528	1	59284;79882	CACNG7;ZC3H14		GO:0045778	positive regulation of ossification	http://amigo.geneontology.org/amigo/term/GO:0045778	82	2	0.275531	7.25871	0.0310261	1	92;2737	ACVR2A;GLI3		GO:0035358
																									GO:1903350	response to dopamine	http://amigo.geneontology.org/amigo/term/GO:1903350	15	1	0.0324013	30.863	0.0319291	1	2551	GABPA		GO:0051781	positive regulation of cell division	http://amigo.geneontology.org/amigo/term/GO:0051781	82	2	0.275531	7.25871	0.0310261	1	6840;6886	SVIL;TAL1		GO:0042308
																									GO:0070885	negative regulation of calcineurin-NFAT signaling cascade	http://amigo.geneontology.org/amigo/term/GO:0070885	15	1	0.0324013	30.863	0.0319291	1	8445	DYRK2		GO:0046849	bone remodeling	http://amigo.geneontology.org/amigo/term/GO:0046849	83	2	0.278891	7.17126	0.0317248	1	9770;50507	NOX4;RASSF2		GO:1904590
																									GO:0106057	negative regulation of calcineurin-mediated signaling	http://amigo.geneontology.org/amigo/term/GO:0106057	15	1	0.0324013	30.863	0.0319291	1	8445	DYRK2		GO:0045921	positive regulation of exocytosis	http://amigo.geneontology.org/amigo/term/GO:0045921	83	2	0.278891	7.17126	0.0317248	1	3689;9846	GAB2;ITGB2		GO:0051938
																									GO:0033631	cell-cell adhesion mediated by integrin	http://amigo.geneontology.org/amigo/term/GO:0033631	15	1	0.0324013	30.863	0.0319291	1	8631	SKAP1		GO:0001708	cell fate specification	http://amigo.geneontology.org/amigo/term/GO:0001708	83	2	0.278891	7.17126	0.0317248	1	2737;3170	FOXA2;GLI3		GO:0009214
																									GO:0034116	positive regulation of heterotypic cell-cell adhesion	http://amigo.geneontology.org/amigo/term/GO:0034116	15	1	0.0324013	30.863	0.0319291	1	8631	SKAP1		GO:0043299	leukocyte degranulation	http://amigo.geneontology.org/amigo/term/GO:0043299	529	5	1.77751	2.81292	0.0320441	1	1315;3689;9846;10043;84766	GAB2;COPB1;TOM1;ITGB2;CRACR2A		GO:0090178
																									GO:0099558	maintenance of synapse structure	http://amigo.geneontology.org/amigo/term/GO:0099558	15	1	0.0324013	30.863	0.0319291	1	1488	CTBP2		GO:0060348	bone development	http://amigo.geneontology.org/amigo/term/GO:0060348	208	3	0.698908	4.29241	0.0327519	1	2737;5636;6886	PRPSAP2;TAL1;GLI3		GO:1903825
																									GO:0048368	lateral mesoderm development	http://amigo.geneontology.org/amigo/term/GO:0048368	15	1	0.0324013	30.863	0.0319291	1	4087	SMAD2		GO:1902563	regulation of neutrophil activation	http://amigo.geneontology.org/amigo/term/GO:1902563	10	1	0.0336013	29.7607	0.0331066	1	3689	ITGB2		GO:1905039
																									GO:2000484	positive regulation of interleukin-8 secretion	http://amigo.geneontology.org/amigo/term/GO:2000484	15	1	0.0324013	30.863	0.0319291	1	2867	FFAR2		GO:0043084	penile erection	http://amigo.geneontology.org/amigo/term/GO:0043084	10	1	0.0336013	29.7607	0.0331066	1	92	ACVR2A		GO:0050880
																									GO:0015732	prostaglandin transport	http://amigo.geneontology.org/amigo/term/GO:0015732	15	1	0.0324013	30.863	0.0319291	1	5020	OXT		GO:2000253	positive regulation of feeding behavior	http://amigo.geneontology.org/amigo/term/GO:2000253	10	1	0.0336013	29.7607	0.0331066	1	4986	OPRK1		GO:0005975
																									GO:0016584	nucleosome positioning	http://amigo.geneontology.org/amigo/term/GO:0016584	15	1	0.0324013	30.863	0.0319291	1	56979	PRDM9		GO:0051124	synaptic growth at neuromuscular junction	http://amigo.geneontology.org/amigo/term/GO:0051124	10	1	0.0336013	29.7607	0.0331066	1	22941	SHANK2		GO:0019637
																									GO:0060359	response to ammonium ion	http://amigo.geneontology.org/amigo/term/GO:0060359	130	2	0.280811	7.12222	0.0320029	1	2551;5020	GABPA;OXT		GO:0099566	regulation of postsynaptic cytosolic calcium ion concentration	http://amigo.geneontology.org/amigo/term/GO:0099566	10	1	0.0336013	29.7607	0.0331066	1	491	ATP2B2		GO:0010675
																									GO:0014061	regulation of norepinephrine secretion	http://amigo.geneontology.org/amigo/term/GO:0014061	16	1	0.0345614	28.934	0.0340221	1	5020	OXT		GO:0033131	regulation of glucokinase activity	http://amigo.geneontology.org/amigo/term/GO:0033131	10	1	0.0336013	29.7607	0.0331066	1	3170	FOXA2		GO:0035150
																									GO:0010744	positive regulation of macrophage derived foam cell differentiation	http://amigo.geneontology.org/amigo/term/GO:0010744	16	1	0.0345614	28.934	0.0340221	1	5196	PF4		GO:0032275	luteinizing hormone secretion	http://amigo.geneontology.org/amigo/term/GO:0032275	10	1	0.0336013	29.7607	0.0331066	1	4986	OPRK1		GO:0050961
																									GO:0048385	regulation of retinoic acid receptor signaling pathway	http://amigo.geneontology.org/amigo/term/GO:0048385	16	1	0.0345614	28.934	0.0340221	1	1488	CTBP2		GO:0045647	negative regulation of erythrocyte differentiation	http://amigo.geneontology.org/amigo/term/GO:0045647	10	1	0.0336013	29.7607	0.0331066	1	6886	TAL1		GO:0050965
																									GO:0042268	regulation of cytolysis	http://amigo.geneontology.org/amigo/term/GO:0042268	16	1	0.0345614	28.934	0.0340221	1	5196	PF4		GO:0150065	regulation of deacetylase activity	http://amigo.geneontology.org/amigo/term/GO:0150065	10	1	0.0336013	29.7607	0.0331066	1	5599	MAPK8		GO:0010752
																									GO:0032305	positive regulation of icosanoid secretion	http://amigo.geneontology.org/amigo/term/GO:0032305	16	1	0.0345614	28.934	0.0340221	1	5020	OXT		GO:1904338	regulation of dopaminergic neuron differentiation	http://amigo.geneontology.org/amigo/term/GO:1904338	10	1	0.0336013	29.7607	0.0331066	1	1453	CSNK1D		GO:0046321
																									GO:0050684	regulation of mRNA processing	http://amigo.geneontology.org/amigo/term/GO:0050684	136	2	0.293772	6.80801	0.034757	1	4116;79882	ZC3H14;MAGOH		GO:0072697	protein localization to cell cortex	http://amigo.geneontology.org/amigo/term/GO:0072697	10	1	0.0336013	29.7607	0.0331066	1	2037	EPB41L2		GO:0018158
																									GO:0042693	muscle cell fate commitment	http://amigo.geneontology.org/amigo/term/GO:0042693	17	1	0.0367215	27.232	0.0361107	1	4617	MYF5		GO:0090009	primitive streak formation	http://amigo.geneontology.org/amigo/term/GO:0090009	10	1	0.0336013	29.7607	0.0331066	1	3170	FOXA2		GO:0048368
																									GO:0038092	nodal signaling pathway	http://amigo.geneontology.org/amigo/term/GO:0038092	17	1	0.0367215	27.232	0.0361107	1	4087	SMAD2		GO:2000049	positive regulation of cell-cell adhesion mediated by cadherin	http://amigo.geneontology.org/amigo/term/GO:2000049	10	1	0.0336013	29.7607	0.0331066	1	3170	FOXA2		GO:0006837
																									GO:0021783	preganglionic parasympathetic fiber development	http://amigo.geneontology.org/amigo/term/GO:0021783	17	1	0.0367215	27.232	0.0361107	1	1959	EGR2		GO:1904896	ESCRT complex disassembly	http://amigo.geneontology.org/amigo/term/GO:1904896	10	1	0.0336013	29.7607	0.0331066	1	51510	CHMP5		GO:0090494
																									GO:0048243	norepinephrine secretion	http://amigo.geneontology.org/amigo/term/GO:0048243	17	1	0.0367215	27.232	0.0361107	1	5020	OXT		GO:1904903	ESCRT III complex disassembly	http://amigo.geneontology.org/amigo/term/GO:1904903	10	1	0.0336013	29.7607	0.0331066	1	51510	CHMP5		GO:0090177
																									GO:0045725	positive regulation of glycogen biosynthetic process	http://amigo.geneontology.org/amigo/term/GO:0045725	17	1	0.0367215	27.232	0.0361107	1	8445	DYRK2		GO:0018095	protein polyglutamylation	http://amigo.geneontology.org/amigo/term/GO:0018095	10	1	0.0336013	29.7607	0.0331066	1	9654	TTLL4		GO:1905952
																									GO:0051883	killing of cells in other organism involved in symbiotic interaction	http://amigo.geneontology.org/amigo/term/GO:0051883	17	1	0.0367215	27.232	0.0361107	1	5196	PF4		GO:0009952	anterior/posterior pattern specification	http://amigo.geneontology.org/amigo/term/GO:0009952	211	3	0.708988	4.23138	0.0339587	1	92;2737;3170	ACVR2A;FOXA2;GLI3		GO:0032787
																									GO:0048339	paraxial mesoderm development	http://amigo.geneontology.org/amigo/term/GO:0048339	17	1	0.0367215	27.232	0.0361107	1	4087	SMAD2		GO:0031346	positive regulation of cell projection organization	http://amigo.geneontology.org/amigo/term/GO:0031346	365	4	1.22645	3.26145	0.0340765	1	2059;8874;22941;91584	EPS8;PLXNA4;ARHGEF7;SHANK2		GO:0062013
																									GO:0048532	anatomical structure arrangement	http://amigo.geneontology.org/amigo/term/GO:0048532	17	1	0.0367215	27.232	0.0361107	1	1959	EGR2		GO:0002275	myeloid cell activation involved in immune response	http://amigo.geneontology.org/amigo/term/GO:0002275	539	5	1.81111	2.76073	0.0343314	1	1315;3689;9846;10043;84766	GAB2;COPB1;TOM1;ITGB2;CRACR2A		GO:0007610
																									GO:2000380	regulation of mesoderm development	http://amigo.geneontology.org/amigo/term/GO:2000380	17	1	0.0367215	27.232	0.0361107	1	4087	SMAD2		GO:0032388	positive regulation of intracellular transport	http://amigo.geneontology.org/amigo/term/GO:0032388	212	3	0.712348	4.21142	0.0343661	1	2737;3689;9846	GAB2;GLI3;ITGB2		GO:0001505
																									GO:2000193	positive regulation of fatty acid transport	http://amigo.geneontology.org/amigo/term/GO:2000193	17	1	0.0367215	27.232	0.0361107	1	5020	OXT		GO:0007254	JNK cascade	http://amigo.geneontology.org/amigo/term/GO:0007254	212	3	0.712348	4.21142	0.0343661	1	5599;9770;197259	MLKL;MAPK8;RASSF2		GO:0055085
																									GO:0070886	positive regulation of calcineurin-NFAT signaling cascade	http://amigo.geneontology.org/amigo/term/GO:0070886	17	1	0.0367215	27.232	0.0361107	1	10519	CIB1		GO:0110020	regulation of actomyosin structure organization	http://amigo.geneontology.org/amigo/term/GO:0110020	87	2	0.292332	6.84154	0.0345812	1	9639;50507	NOX4;ARHGEF10		GO:0090493
																									GO:0106058	positive regulation of calcineurin-mediated signaling	http://amigo.geneontology.org/amigo/term/GO:0106058	17	1	0.0367215	27.232	0.0361107	1	10519	CIB1		GO:0034446	substrate adhesion-dependent cell spreading	http://amigo.geneontology.org/amigo/term/GO:0034446	88	2	0.295692	6.7638	0.0353104	1	8874;55698	RADIL;ARHGEF7		GO:0010919
																									GO:1904355	positive regulation of telomere capping	http://amigo.geneontology.org/amigo/term/GO:1904355	17	1	0.0367215	27.232	0.0361107	1	51750	RTEL1		GO:0061097	regulation of protein tyrosine kinase activity	http://amigo.geneontology.org/amigo/term/GO:0061097	88	2	0.295692	6.7638	0.0353104	1	6886;50507	NOX4;TAL1		GO:0014048
																									GO:0006936	muscle contraction	http://amigo.geneontology.org/amigo/term/GO:0006936	339	3	0.732269	4.09685	0.0363246	1	3768;5020;10174	SORBS3;KCNJ12;OXT		GO:0051050	positive regulation of transport	http://amigo.geneontology.org/amigo/term/GO:0051050	932	7	3.13165	2.23525	0.0356726	1	2737;3689;4986;5599;8874;9846;84766	GAB2;MAPK8;OPRK1;ARHGEF7;GLI3;ITGB2;CRACR2A		GO:0010523
																									GO:0003002	regionalization	http://amigo.geneontology.org/amigo/term/GO:0003002	340	3	0.734429	4.0848	0.0365946	1	1959;4087;4617	SMAD2;EGR2;MYF5		GO:0001503	ossification	http://amigo.geneontology.org/amigo/term/GO:0001503	371	4	1.24661	3.2087	0.0358547	1	92;2737;9770;121340	ACVR2A;SP7;GLI3;RASSF2		GO:0033158
																									GO:0006401	RNA catabolic process	http://amigo.geneontology.org/amigo/term/GO:0006401	341	3	0.736589	4.07283	0.0368657	1	4116;59284;79882	CACNG7;ZC3H14;MAGOH		GO:0043410	positive regulation of MAPK cascade	http://amigo.geneontology.org/amigo/term/GO:0043410	546	5	1.83463	2.72534	0.035992	1	4986;5151;9770;50507;197259	MLKL;PDE8A;NOX4;OPRK1;RASSF2		GO:0032305
																									GO:0031123	RNA 3'-end processing	http://amigo.geneontology.org/amigo/term/GO:0031123	141	2	0.304572	6.56659	0.0371205	1	4116;79882	ZC3H14;MAGOH		GO:0015893	drug transport	http://amigo.geneontology.org/amigo/term/GO:0015893	216	3	0.725789	4.13343	0.0360212	1	4986;6511;8884	OPRK1;SLC1A6;SLC5A6		GO:1903358
																									GO:0061013	regulation of mRNA catabolic process	http://amigo.geneontology.org/amigo/term/GO:0061013	143	2	0.308892	6.47475	0.038083	1	59284;79882	CACNG7;ZC3H14		GO:0045639	positive regulation of myeloid cell differentiation	http://amigo.geneontology.org/amigo/term/GO:0045639	89	2	0.299052	6.6878	0.0360457	1	92;6886	ACVR2A;TAL1		GO:0071545
																									GO:0032303	regulation of icosanoid secretion	http://amigo.geneontology.org/amigo/term/GO:0032303	18	1	0.0388816	25.7191	0.0381949	1	5020	OXT		GO:0021561	facial nerve development	http://amigo.geneontology.org/amigo/term/GO:0021561	11	1	0.0369615	27.0552	0.0363574	1	91584	PLXNA4		GO:0042692
																									GO:0051818	disruption of cells of other organism involved in symbiotic interaction	http://amigo.geneontology.org/amigo/term/GO:0051818	18	1	0.0388816	25.7191	0.0381949	1	5196	PF4		GO:0021610	facial nerve morphogenesis	http://amigo.geneontology.org/amigo/term/GO:0021610	11	1	0.0369615	27.0552	0.0363574	1	91584	PLXNA4		GO:0003002
																									GO:0007625	grooming behavior	http://amigo.geneontology.org/amigo/term/GO:0007625	18	1	0.0388816	25.7191	0.0381949	1	5020	OXT		GO:0010763	positive regulation of fibroblast migration	http://amigo.geneontology.org/amigo/term/GO:0010763	11	1	0.0369615	27.0552	0.0363574	1	8874	ARHGEF7		GO:0043271
																									GO:1900363	regulation of mRNA polyadenylation	http://amigo.geneontology.org/amigo/term/GO:1900363	18	1	0.0388816	25.7191	0.0381949	1	79882	ZC3H14		GO:0045060	negative thymic T cell selection	http://amigo.geneontology.org/amigo/term/GO:0045060	11	1	0.0369615	27.0552	0.0363574	1	2737	GLI3		GO:0062012
																									GO:0048486	parasympathetic nervous system development	http://amigo.geneontology.org/amigo/term/GO:0048486	19	1	0.0410416	24.3655	0.0402748	1	1959	EGR2		GO:1903299	regulation of hexokinase activity	http://amigo.geneontology.org/amigo/term/GO:1903299	11	1	0.0369615	27.0552	0.0363574	1	3170	FOXA2		GO:0060080
																									GO:0070875	positive regulation of glycogen metabolic process	http://amigo.geneontology.org/amigo/term/GO:0070875	19	1	0.0410416	24.3655	0.0402748	1	8445	DYRK2		GO:0032276	regulation of gonadotropin secretion	http://amigo.geneontology.org/amigo/term/GO:0032276	11	1	0.0369615	27.0552	0.0363574	1	4986	OPRK1		GO:0042693
																									GO:0042832	defense response to protozoan	http://amigo.geneontology.org/amigo/term/GO:0042832	19	1	0.0410416	24.3655	0.0402748	1	5196	PF4		GO:2000392	regulation of lamellipodium morphogenesis	http://amigo.geneontology.org/amigo/term/GO:2000392	11	1	0.0369615	27.0552	0.0363574	1	8874	ARHGEF7		GO:0038092
																									GO:1901741	positive regulation of myoblast fusion	http://amigo.geneontology.org/amigo/term/GO:1901741	19	1	0.0410416	24.3655	0.0402748	1	4617	MYF5		GO:0021604	cranial nerve structural organization	http://amigo.geneontology.org/amigo/term/GO:0021604	11	1	0.0369615	27.0552	0.0363574	1	91584	PLXNA4		GO:0045725
																									GO:0001696	gastric acid secretion	http://amigo.geneontology.org/amigo/term/GO:0001696	19	1	0.0410416	24.3655	0.0402748	1	5020	OXT		GO:0007256	activation of JNKK activity	http://amigo.geneontology.org/amigo/term/GO:0007256	11	1	0.0369615	27.0552	0.0363574	1	197259	MLKL		GO:0051450
																									GO:0060457	negative regulation of digestive system process	http://amigo.geneontology.org/amigo/term/GO:0060457	19	1	0.0410416	24.3655	0.0402748	1	5020	OXT		GO:0021521	ventral spinal cord interneuron specification	http://amigo.geneontology.org/amigo/term/GO:0021521	11	1	0.0369615	27.0552	0.0363574	1	2737	GLI3		GO:2000193
																									GO:0009968	negative regulation of signal transduction	http://amigo.geneontology.org/amigo/term/GO:0009968	1202	6	2.59642	2.31087	0.0420587	1	4087;5196;8445;10519;11197;54922	PF4;CIB1;SMAD2;RASIP1;WIF1;DYRK2		GO:0060573	cell fate specification involved in pattern specification	http://amigo.geneontology.org/amigo/term/GO:0060573	11	1	0.0369615	27.0552	0.0363574	1	2737	GLI3		GO:0042249
																									GO:0007620	copulation	http://amigo.geneontology.org/amigo/term/GO:0007620	20	1	0.0432017	23.1472	0.0423502	1	5020	OXT		GO:0007168	receptor guanylyl cyclase signaling pathway	http://amigo.geneontology.org/amigo/term/GO:0007168	11	1	0.0369615	27.0552	0.0363574	1	2788	GNG7		GO:0001573
																									GO:0030220	platelet formation	http://amigo.geneontology.org/amigo/term/GO:0030220	20	1	0.0432017	23.1472	0.0423502	1	10519	CIB1		GO:0002444	myeloid leukocyte mediated immunity	http://amigo.geneontology.org/amigo/term/GO:0002444	548	5	1.84135	2.71539	0.0364755	1	1315;3689;9846;10043;84766	GAB2;COPB1;TOM1;ITGB2;CRACR2A		GO:0046068
																									GO:0001502	cartilage condensation	http://amigo.geneontology.org/amigo/term/GO:0001502	20	1	0.0432017	23.1472	0.0423502	1	4617	MYF5		GO:1903532	positive regulation of secretion by cell	http://amigo.geneontology.org/amigo/term/GO:1903532	376	4	1.26341	3.16603	0.0373772	1	3689;4986;8874;9846	GAB2;OPRK1;ARHGEF7;ITGB2		GO:0030534
																									GO:0060008	Sertoli cell differentiation	http://amigo.geneontology.org/amigo/term/GO:0060008	20	1	0.0432017	23.1472	0.0423502	1	91181	NUP210L		GO:0007264	small GTPase mediated signal transduction	http://amigo.geneontology.org/amigo/term/GO:0007264	552	5	1.85479	2.69572	0.0374547	1	2059;8874;9639;22808;84952	EPS8;MRAS;ARHGEF7;CGNL1;ARHGEF10		GO:0030879
																									GO:0007617	mating behavior	http://amigo.geneontology.org/amigo/term/GO:0007617	20	1	0.0432017	23.1472	0.0423502	1	5020	OXT		GO:0032231	regulation of actin filament bundle assembly	http://amigo.geneontology.org/amigo/term/GO:0032231	91	2	0.305772	6.54082	0.037534	1	9639;50507	NOX4;ARHGEF10		GO:0051588
																									GO:0001562	response to protozoan	http://amigo.geneontology.org/amigo/term/GO:0001562	20	1	0.0432017	23.1472	0.0423502	1	5196	PF4		GO:2000379	positive regulation of reactive oxygen species metabolic process	http://amigo.geneontology.org/amigo/term/GO:2000379	91	2	0.305772	6.54082	0.037534	1	3689;50507	NOX4;ITGB2		GO:0008643
																									GO:0060039	pericardium development	http://amigo.geneontology.org/amigo/term/GO:0060039	20	1	0.0432017	23.1472	0.0423502	1	4087	SMAD2		GO:0045637	regulation of myeloid cell differentiation	http://amigo.geneontology.org/amigo/term/GO:0045637	221	3	0.74259	4.03992	0.0381473	1	92;6886;9770	ACVR2A;TAL1;RASSF2		GO:0060402
																									GO:1903861	positive regulation of dendrite extension	http://amigo.geneontology.org/amigo/term/GO:1903861	20	1	0.0432017	23.1472	0.0423502	1	59284	CACNG7		GO:0030038	contractile actin filament bundle assembly	http://amigo.geneontology.org/amigo/term/GO:0030038	92	2	0.309132	6.46972	0.0382869	1	9639;50507	NOX4;ARHGEF10		GO:0051957
																									GO:0035821	modification of morphology or physiology of other organism	http://amigo.geneontology.org/amigo/term/GO:0035821	155	2	0.334813	5.97348	0.0440556	1	3151;5196	PF4;HMGN2		GO:0043149	stress fiber assembly	http://amigo.geneontology.org/amigo/term/GO:0043149	92	2	0.309132	6.46972	0.0382869	1	9639;50507	NOX4;ARHGEF10		GO:0031998
																									GO:0090050	positive regulation of cell migration involved in sprouting angiogenesis	http://amigo.geneontology.org/amigo/term/GO:0090050	21	1	0.0453618	22.045	0.0444213	1	10519	CIB1		GO:0030099	myeloid cell differentiation	http://amigo.geneontology.org/amigo/term/GO:0030099	379	4	1.27349	3.14097	0.0383085	1	92;6886;9770;9846	GAB2;ACVR2A;TAL1;RASSF2		GO:0002902
																									GO:0015874	norepinephrine transport	http://amigo.geneontology.org/amigo/term/GO:0015874	21	1	0.0453618	22.045	0.0444213	1	5020	OXT		GO:2001023	regulation of response to drug	http://amigo.geneontology.org/amigo/term/GO:2001023	93	2	0.312492	6.40015	0.0390456	1	4986;5151	PDE8A;OPRK1		GO:0003085
																									GO:0036344	platelet morphogenesis	http://amigo.geneontology.org/amigo/term/GO:0036344	21	1	0.0453618	22.045	0.0444213	1	10519	CIB1		GO:2000052	positive regulation of non-canonical Wnt signaling pathway	http://amigo.geneontology.org/amigo/term/GO:2000052	12	1	0.0403216	24.8006	0.0395976	1	1453	CSNK1D		GO:0032303
																									GO:0035809	regulation of urine volume	http://amigo.geneontology.org/amigo/term/GO:0035809	21	1	0.0453618	22.045	0.0444213	1	5020	OXT		GO:0007320	insemination	http://amigo.geneontology.org/amigo/term/GO:0007320	12	1	0.0403216	24.8006	0.0395976	1	92	ACVR2A		GO:0033599
																									GO:0035813	regulation of renal sodium excretion	http://amigo.geneontology.org/amigo/term/GO:0035813	21	1	0.0453618	22.045	0.0444213	1	5020	OXT		GO:0002523	leukocyte migration involved in inflammatory response	http://amigo.geneontology.org/amigo/term/GO:0002523	12	1	0.0403216	24.8006	0.0395976	1	3689	ITGB2		GO:0032968
																									GO:0035024	negative regulation of Rho protein signal transduction	http://amigo.geneontology.org/amigo/term/GO:0035024	21	1	0.0453618	22.045	0.0444213	1	54922	RASIP1		GO:0038003	opioid receptor signaling pathway	http://amigo.geneontology.org/amigo/term/GO:0038003	12	1	0.0403216	24.8006	0.0395976	1	4986	OPRK1		GO:1905276
																									GO:0098743	cell aggregation	http://amigo.geneontology.org/amigo/term/GO:0098743	21	1	0.0453618	22.045	0.0444213	1	4617	MYF5		GO:0043383	negative T cell selection	http://amigo.geneontology.org/amigo/term/GO:0043383	12	1	0.0403216	24.8006	0.0395976	1	2737	GLI3		GO:0006633
																									GO:1901739	regulation of myoblast fusion	http://amigo.geneontology.org/amigo/term/GO:1901739	21	1	0.0453618	22.045	0.0444213	1	4617	MYF5		GO:0046541	saliva secretion	http://amigo.geneontology.org/amigo/term/GO:0046541	12	1	0.0403216	24.8006	0.0395976	1	4986	OPRK1		GO:0008284
																									GO:0045649	regulation of macrophage differentiation	http://amigo.geneontology.org/amigo/term/GO:0045649	21	1	0.0453618	22.045	0.0444213	1	5196	PF4		GO:0060019	radial glial cell differentiation	http://amigo.geneontology.org/amigo/term/GO:0060019	12	1	0.0403216	24.8006	0.0395976	1	2737	GLI3		GO:0060429
																									GO:0030307	positive regulation of cell growth	http://amigo.geneontology.org/amigo/term/GO:0030307	156	2	0.336973	5.93519	0.0445683	1	10519;59284	CIB1;CACNG7		GO:1904424	regulation of GTP binding	http://amigo.geneontology.org/amigo/term/GO:1904424	12	1	0.0403216	24.8006	0.0395976	1	8874	ARHGEF7		GO:0043066
																									GO:0048585	negative regulation of response to stimulus	http://amigo.geneontology.org/amigo/term/GO:0048585	1545	7	3.33733	2.09748	0.0445684	1	4087;5196;8445;10519;11197;51750;54922	PF4;CIB1;SMAD2;RTEL1;RASIP1;WIF1;DYRK2		GO:1904953	Wnt signaling pathway involved in midbrain dopaminergic neuron differentiation	http://amigo.geneontology.org/amigo/term/GO:1904953	12	1	0.0403216	24.8006	0.0395976	1	1453	CSNK1D		GO:0032891
																									GO:0001906	cell killing	http://amigo.geneontology.org/amigo/term/GO:0001906	157	2	0.339134	5.89738	0.0450832	1	3151;5196	PF4;HMGN2		GO:0021559	trigeminal nerve development	http://amigo.geneontology.org/amigo/term/GO:0021559	12	1	0.0403216	24.8006	0.0395976	1	91584	PLXNA4		GO:0048148
																									GO:0001503	ossification	http://amigo.geneontology.org/amigo/term/GO:0001503	371	3	0.801392	3.74349	0.045482	1	1959;4617;5020	OXT;EGR2;MYF5		GO:1902287	semaphorin-plexin signaling pathway involved in axon guidance	http://amigo.geneontology.org/amigo/term/GO:1902287	12	1	0.0403216	24.8006	0.0395976	1	91584	PLXNA4		GO:0016048
																									GO:0043902	positive regulation of multi-organism process	http://amigo.geneontology.org/amigo/term/GO:0043902	158	2	0.341294	5.86006	0.0456003	1	5020;10519	CIB1;OXT		GO:0030316	osteoclast differentiation	http://amigo.geneontology.org/amigo/term/GO:0030316	94	2	0.315853	6.33207	0.0398101	1	9770;9846	GAB2;RASSF2		GO:2000737
																									GO:0051302	regulation of cell division	http://amigo.geneontology.org/amigo/term/GO:0051302	158	2	0.341294	5.86006	0.0456003	1	2250;10519	CIB1;FGF5		GO:0009743	response to carbohydrate	http://amigo.geneontology.org/amigo/term/GO:0009743	225	3	0.75603	3.9681	0.0398938	1	3170;4986;50507	NOX4;OPRK1;FOXA2		GO:0033194
																									GO:0035812	renal sodium excretion	http://amigo.geneontology.org/amigo/term/GO:0035812	22	1	0.0475219	21.0429	0.0464881	1	5020	OXT		GO:1990823	response to leukemia inhibitory factor	http://amigo.geneontology.org/amigo/term/GO:1990823	95	2	0.319213	6.26541	0.0405802	1	2059;22808	EPS8;MRAS		GO:0070875
																									GO:0008045	motor neuron axon guidance	http://amigo.geneontology.org/amigo/term/GO:0008045	22	1	0.0475219	21.0429	0.0464881	1	1959	EGR2		GO:1990830	cellular response to leukemia inhibitory factor	http://amigo.geneontology.org/amigo/term/GO:1990830	95	2	0.319213	6.26541	0.0405802	1	2059;22808	EPS8;MRAS		GO:0090201
																									GO:0009651	response to salt stress	http://amigo.geneontology.org/amigo/term/GO:0009651	22	1	0.0475219	21.0429	0.0464881	1	5020	OXT		GO:0001932	regulation of protein phosphorylation	http://amigo.geneontology.org/amigo/term/GO:0001932	1388	9	4.66387	1.92973	0.0406211	1	92;1453;3689;4986;5151;6886;9770;50507;197259	MLKL;PDE8A;NOX4;OPRK1;CSNK1D;ACVR2A;TAL1;ITGB2;RASSF2		GO:1902176
																									GO:0045663	positive regulation of myoblast differentiation	http://amigo.geneontology.org/amigo/term/GO:0045663	22	1	0.0475219	21.0429	0.0464881	1	4617	MYF5		GO:0007015	actin filament organization	http://amigo.geneontology.org/amigo/term/GO:0007015	388	4	1.30373	3.06811	0.0411827	1	2059;9639;50507;84952	NOX4;EPS8;CGNL1;ARHGEF10		GO:1905939
																									GO:1903859	regulation of dendrite extension	http://amigo.geneontology.org/amigo/term/GO:1903859	22	1	0.0475219	21.0429	0.0464881	1	59284	CACNG7		GO:0032872	regulation of stress-activated MAPK cascade	http://amigo.geneontology.org/amigo/term/GO:0032872	228	3	0.766111	3.91588	0.0412301	1	4986;9770;197259	MLKL;OPRK1;RASSF2		GO:0051546
																									GO:0050806	positive regulation of synaptic transmission	http://amigo.geneontology.org/amigo/term/GO:0050806	160	2	0.345614	5.78681	0.0466413	1	5020;59284	CACNG7;OXT		GO:1903706	regulation of hemopoiesis	http://amigo.geneontology.org/amigo/term/GO:1903706	389	4	1.30709	3.06023	0.0415095	1	92;2737;6886;9770	ACVR2A;TAL1;GLI3;RASSF2		GO:1901741
																									GO:0007519	skeletal muscle tissue development	http://amigo.geneontology.org/amigo/term/GO:0007519	161	2	0.347774	5.75086	0.0471651	1	1959;4617	EGR2;MYF5		GO:0070302	regulation of stress-activated protein kinase signaling cascade	http://amigo.geneontology.org/amigo/term/GO:0070302	230	3	0.772831	3.88183	0.0421334	1	4986;9770;197259	MLKL;OPRK1;RASSF2		GO:0038111
																									GO:0010628	positive regulation of gene expression	http://amigo.geneontology.org/amigo/term/GO:0010628	1911	8	4.12793	1.93802	0.0476787	1	1488;1959;2551;4087;4617;5196;8631;344018	GABPA;PF4;SMAD2;FIGLA;SKAP1;EGR2;CTBP2;MYF5		GO:0048598	embryonic morphogenesis	http://amigo.geneontology.org/amigo/term/GO:0048598	571	5	1.91864	2.60602	0.0423277	1	92;2737;3170;3689;6886	ACVR2A;FOXA2;TAL1;GLI3;ITGB2		GO:1902074
																									GO:0030099	myeloid cell differentiation	http://amigo.geneontology.org/amigo/term/GO:0030099	379	3	0.818673	3.66447	0.0479361	1	2551;5196;10519	GABPA;PF4;CIB1		GO:0071560	cellular response to transforming growth factor beta stimulus	http://amigo.geneontology.org/amigo/term/GO:0071560	231	3	0.776191	3.86503	0.0425889	1	92;50507;114990	NOX4;ACVR2A;VASN		GO:0009156
																									GO:0009967	positive regulation of signal transduction	http://amigo.geneontology.org/amigo/term/GO:0009967	1571	7	3.3935	2.06277	0.0480957	1	1488;2250;4087;5196;8631;10174;10519	PF4;CIB1;SORBS3;FGF5;SMAD2;SKAP1;CTBP2		GO:0060123	regulation of growth hormone secretion	http://amigo.geneontology.org/amigo/term/GO:0060123	13	1	0.0436817	22.8929	0.042827	1	8874	ARHGEF7		GO:0010628
																									GO:0034695	response to prostaglandin E	http://amigo.geneontology.org/amigo/term/GO:0034695	23	1	0.049682	20.128	0.0485505	1	5020	OXT		GO:0051775	response to redox state	http://amigo.geneontology.org/amigo/term/GO:0051775	13	1	0.0436817	22.8929	0.042827	1	114990	VASN		GO:0043069
																									GO:0006972	hyperosmotic response	http://amigo.geneontology.org/amigo/term/GO:0006972	23	1	0.049682	20.128	0.0485505	1	5020	OXT		GO:0033008	positive regulation of mast cell activation involved in immune response	http://amigo.geneontology.org/amigo/term/GO:0033008	13	1	0.0436817	22.8929	0.042827	1	9846	GAB2		GO:0019725
																									GO:0051446	positive regulation of meiotic cell cycle	http://amigo.geneontology.org/amigo/term/GO:0051446	23	1	0.049682	20.128	0.0485505	1	56979	PRDM9		GO:0043306	positive regulation of mast cell degranulation	http://amigo.geneontology.org/amigo/term/GO:0043306	13	1	0.0436817	22.8929	0.042827	1	9846	GAB2		GO:0042127
																									GO:0035561	regulation of chromatin binding	http://amigo.geneontology.org/amigo/term/GO:0035561	23	1	0.049682	20.128	0.0485505	1	1488	CTBP2		GO:0033605	positive regulation of catecholamine secretion	http://amigo.geneontology.org/amigo/term/GO:0033605	13	1	0.0436817	22.8929	0.042827	1	4986	OPRK1		GO:0042053
																									GO:0044087	regulation of cellular component biogenesis	http://amigo.geneontology.org/amigo/term/GO:0044087	940	5	2.03048	2.46247	0.049936	1	5020;8631;10174;51750;54922	SORBS3;OXT;RTEL1;RASIP1;SKAP1		GO:0034384	high-density lipoprotein particle clearance	http://amigo.geneontology.org/amigo/term/GO:0034384	13	1	0.0436817	22.8929	0.042827	1	3069	HDLBP		GO:0042069
																																					GO:0021781	glial cell fate commitment	http://amigo.geneontology.org/amigo/term/GO:0021781	13	1	0.0436817	22.8929	0.042827	1	6886	TAL1		GO:0001502
																																					GO:0098712	L-glutamate import across plasma membrane	http://amigo.geneontology.org/amigo/term/GO:0098712	13	1	0.0436817	22.8929	0.042827	1	6511	SLC1A6		GO:0060055
																																					GO:0042711	maternal behavior	http://amigo.geneontology.org/amigo/term/GO:0042711	13	1	0.0436817	22.8929	0.042827	1	4986	OPRK1		GO:0007194
																																					GO:0050667	homocysteine metabolic process	http://amigo.geneontology.org/amigo/term/GO:0050667	13	1	0.0436817	22.8929	0.042827	1	50507	NOX4		GO:0060401
																																					GO:0021819	layer formation in cerebral cortex	http://amigo.geneontology.org/amigo/term/GO:0021819	13	1	0.0436817	22.8929	0.042827	1	2737	GLI3		GO:0031328
																																					GO:0021520	spinal cord motor neuron cell fate specification	http://amigo.geneontology.org/amigo/term/GO:0021520	13	1	0.0436817	22.8929	0.042827	1	2737	GLI3		GO:0051606
																																					GO:1902285	semaphorin-plexin signaling pathway involved in neuron projection guidance	http://amigo.geneontology.org/amigo/term/GO:1902285	13	1	0.0436817	22.8929	0.042827	1	91584	PLXNA4		GO:0015718
																																					GO:0006468	protein phosphorylation	http://amigo.geneontology.org/amigo/term/GO:0006468	1860	11	6.24985	1.76004	0.0430827	1	92;1453;3689;4986;5151;5599;6886;9770;50507;57143;197259	ADCK1;MLKL;MAPK8;PDE8A;NOX4;OPRK1;CSNK1D;ACVR2A;TAL1;ITGB2;RASSF2		GO:0007267
																																					GO:0042593	glucose homeostasis	http://amigo.geneontology.org/amigo/term/GO:0042593	233	3	0.782911	3.83185	0.0435073	1	3170;4986;50507	NOX4;OPRK1;FOXA2		GO:0015874
																																					GO:0046578	regulation of Ras protein signal transduction	http://amigo.geneontology.org/amigo/term/GO:0046578	234	3	0.786271	3.81548	0.0439702	1	2059;8874;9639	EPS8;ARHGEF7;ARHGEF10		GO:0035357
																																					GO:0033500	carbohydrate homeostasis	http://amigo.geneontology.org/amigo/term/GO:0033500	234	3	0.786271	3.81548	0.0439702	1	3170;4986;50507	NOX4;OPRK1;FOXA2		GO:0050951
																																					GO:0031401	positive regulation of protein modification process	http://amigo.geneontology.org/amigo/term/GO:0031401	1190	8	3.99856	2.00072	0.0442368	1	92;1453;4986;5151;6886;9770;50507;197259	MLKL;PDE8A;NOX4;OPRK1;CSNK1D;ACVR2A;TAL1;RASSF2		GO:0098743
																																					GO:0007218	neuropeptide signaling pathway	http://amigo.geneontology.org/amigo/term/GO:0007218	101	2	0.339374	5.89321	0.0453184	1	4158;4986	MC2R;OPRK1		GO:0061436
																																					GO:0071559	response to transforming growth factor beta	http://amigo.geneontology.org/amigo/term/GO:0071559	238	3	0.799712	3.75135	0.0458467	1	92;50507;114990	NOX4;ACVR2A;VASN		GO:1901739
																																					GO:0150078	positive regulation of neuroinflammatory response	http://amigo.geneontology.org/amigo/term/GO:0150078	14	1	0.0470419	21.2577	0.0460457	1	3689	ITGB2		GO:0007398
																																					GO:0043584	nose development	http://amigo.geneontology.org/amigo/term/GO:0043584	14	1	0.0470419	21.2577	0.0460457	1	2737	GLI3		GO:0060972
																																					GO:0044849	estrous cycle	http://amigo.geneontology.org/amigo/term/GO:0044849	14	1	0.0470419	21.2577	0.0460457	1	4986	OPRK1		GO:0051897
																																					GO:0021527	spinal cord association neuron differentiation	http://amigo.geneontology.org/amigo/term/GO:0021527	14	1	0.0470419	21.2577	0.0460457	1	6886	TAL1		GO:0050911
																																					GO:0051938	L-glutamate import	http://amigo.geneontology.org/amigo/term/GO:0051938	14	1	0.0470419	21.2577	0.0460457	1	6511	SLC1A6		GO:0007519
																																					GO:0060746	parental behavior	http://amigo.geneontology.org/amigo/term/GO:0060746	14	1	0.0470419	21.2577	0.0460457	1	4986	OPRK1		GO:0043269
																																					GO:0009214	cyclic nucleotide catabolic process	http://amigo.geneontology.org/amigo/term/GO:0009214	14	1	0.0470419	21.2577	0.0460457	1	5151	PDE8A		GO:0050996
																																					GO:0060831	smoothened signaling pathway involved in dorsal/ventral neural tube patterning	http://amigo.geneontology.org/amigo/term/GO:0060831	14	1	0.0470419	21.2577	0.0460457	1	2737	GLI3		GO:0015740
																																					GO:0051130	positive regulation of cellular component organization	http://amigo.geneontology.org/amigo/term/GO:0051130	1203	8	4.04224	1.9791	0.0466694	1	2059;5599;6886;8874;9639;22941;50507;91584	MAPK8;NOX4;EPS8;PLXNA4;TAL1;ARHGEF7;SHANK2;ARHGEF10		GO:0002861
																																					GO:0007167	enzyme linked receptor protein signaling pathway	http://amigo.geneontology.org/amigo/term/GO:0007167	989	7	3.32317	2.10642	0.046745	1	92;2059;2788;8874;9770;9846;114990	GAB2;EPS8;ACVR2A;ARHGEF7;GNG7;VASN;RASSF2		GO:0043576
																																					GO:1903409	reactive oxygen species biosynthetic process	http://amigo.geneontology.org/amigo/term/GO:1903409	103	2	0.346094	5.77878	0.0469414	1	3689;50507	NOX4;ITGB2		GO:0007530
																																					GO:0051047	positive regulation of secretion	http://amigo.geneontology.org/amigo/term/GO:0051047	406	4	1.36421	2.93209	0.0472925	1	3689;4986;8874;9846	GAB2;OPRK1;ARHGEF7;ITGB2		GO:0046823
																																					GO:0021510	spinal cord development	http://amigo.geneontology.org/amigo/term/GO:0021510	104	2	0.349454	5.72321	0.0477609	1	2737;6886	TAL1;GLI3		GO:0045663
																																					GO:0022603	regulation of anatomical structure morphogenesis	http://amigo.geneontology.org/amigo/term/GO:0022603	995	7	3.34333	2.09372	0.048027	1	2059;3170;3689;8874;55810;80320;91584	FOXJ2;EPS8;FOXA2;PLXNA4;ARHGEF7;ITGB2;SP6		GO:0048026
																																					GO:0050730	regulation of peptidyl-tyrosine phosphorylation	http://amigo.geneontology.org/amigo/term/GO:0050730	244	3	0.819873	3.6591	0.0487354	1	3689;6886;50507	NOX4;TAL1;ITGB2		GO:0031280
																																					GO:0048872	homeostasis of number of cells	http://amigo.geneontology.org/amigo/term/GO:0048872	245	3	0.823233	3.64417	0.0492255	1	92;6886;9770	ACVR2A;TAL1;RASSF2		GO:0009891
																																					GO:1903978	regulation of microglial cell activation	http://amigo.geneontology.org/amigo/term/GO:1903978	15	1	0.050402	19.8405	0.0492538	1	3689	ITGB2		GO:0009117
																																					GO:0060579	ventral spinal cord interneuron fate commitment	http://amigo.geneontology.org/amigo/term/GO:0060579	15	1	0.050402	19.8405	0.0492538	1	2737	GLI3		GO:0044281
																																					GO:0060581	cell fate commitment involved in pattern specification	http://amigo.geneontology.org/amigo/term/GO:0060581	15	1	0.050402	19.8405	0.0492538	1	2737	GLI3		GO:0006753
																																					GO:0032274	gonadotropin secretion	http://amigo.geneontology.org/amigo/term/GO:0032274	15	1	0.050402	19.8405	0.0492538	1	4986	OPRK1		GO:0009124
																																					GO:0006684	sphingomyelin metabolic process	http://amigo.geneontology.org/amigo/term/GO:0006684	15	1	0.050402	19.8405	0.0492538	1	259230	SGMS1		GO:0035640
																																					GO:0035855	megakaryocyte development	http://amigo.geneontology.org/amigo/term/GO:0035855	15	1	0.050402	19.8405	0.0492538	1	6886	TAL1		GO:0089718
																																					GO:0043249	erythrocyte maturation	http://amigo.geneontology.org/amigo/term/GO:0043249	15	1	0.050402	19.8405	0.0492538	1	6886	TAL1		GO:0043951
[truncated: 35 more columns]

## Sheet: GeneSetCluster GO DMP
cluster	geneSet	Pathways	Type	Cell type	enrichmentRatio	pValue	MoleculesCount	GeneSets	RR_name	mean.RR.cl	sum.RR.cl	Molecules
1	GO:0042417	dopamine metabolic process	ORA	Astro	8.566	0.000272753	5	GeneSet2	Astro_dopamine metabolic process	10.338	52114	ITGB2;GRIN2A;MOXD1;CHRNB2;HTR1A
1	GO:0120039	plasma membrane bounded cell projection morphogenesis	ORA	Oligo	2.56906	0.000767707	15	GeneSet399	Oligo_plasma membrane bounded cell projection morphogenesis	10.338	52114	FBXO31;CHRNB2;IRS2;BCL11B;ARHGEF7;KANK1;GAB2;RAP2A;SHANK3;KIF5C;STMN1;ATP8A2;PLXNA4;ZSWIM4;APBB1
1	GO:0048858	cell projection morphogenesis	ORA	Oligo	2.56503	0.000780061	15	GeneSet400	Oligo_cell projection morphogenesis	10.338	52114	FBXO31;CHRNB2;IRS2;BCL11B;ARHGEF7;KANK1;GAB2;RAP2A;SHANK3;KIF5C;STMN1;ATP8A2;PLXNA4;ZSWIM4;APBB1
1	GO:0000904	cell morphogenesis involved in differentiation	ORA	Oligo	2.44097	0.000883032	16	GeneSet401	Oligo_cell morphogenesis involved in differentiation	10.338	52114	FBXO31;CHRNB2;IRS2;BCL11B;ARHGEF7;KANK1;GAB2;RAP2A;SHANK3;KIF5C;ITGA8;STMN1;ATP8A2;PLXNA4;ZSWIM4;APBB1
1	GO:0032990	cell part morphogenesis	ORA	Oligo	2.49073	0.00104906	15	GeneSet403	Oligo_cell part morphogenesis	10.338	52114	FBXO31;CHRNB2;IRS2;BCL11B;ARHGEF7;KANK1;GAB2;RAP2A;SHANK3;KIF5C;STMN1;ATP8A2;PLXNA4;ZSWIM4;APBB1
1	GO:0120035	regulation of plasma membrane bounded cell projection organization	ORA	Oligo	2.45702	0.00120166	15	GeneSet404	Oligo_regulation of plasma membrane bounded cell projection organization	10.338	52114	LPAR1;MNS1;GPRC5B;FBXO31;CHRNB2;ARHGEF7;KANK1;TBC1D15;RAP2A;SHANK3;ATP8A2;PLXNA4;ZSWIM4;USH1C;APBB1
1	GO:0031344	regulation of cell projection organization	ORA	Oligo	2.42422	0.00137261	15	GeneSet405	Oligo_regulation of cell projection organization	10.338	52114	LPAR1;MNS1;GPRC5B;FBXO31;CHRNB2;ARHGEF7;KANK1;TBC1D15;RAP2A;SHANK3;ATP8A2;PLXNA4;ZSWIM4;USH1C;APBB1
1	GO:0048667	cell morphogenesis involved in neuron differentiation	ORA	Oligo	2.52869	0.00198603	13	GeneSet410	Oligo_cell morphogenesis involved in neuron differentiation	10.338	52114	FBXO31;CHRNB2;IRS2;BCL11B;GAB2;RAP2A;SHANK3;KIF5C;STMN1;ATP8A2;PLXNA4;ZSWIM4;APBB1
1	GO:0007420	brain development	ORA	Oligo	2.28841	0.0024009	15	GeneSet415	Oligo_brain development	10.338	52114	LPAR1;CHRNB2;IRS2;GRIN2D;BCL11B;KCNA1;ETS1;MBP;GRIN2A;MNAT1;SHANK3;ITGA8;STMN1;PLXNA4;SLC17A7
1	GO:0007417	central nervous system development	ORA	Oligo	2.06608	0.00274221	18	GeneSet421	Oligo_central nervous system development	10.338	52114	LPAR1;CHRNB2;IRS2;GRIN2D;BCL11B;LOXL3;KCNA1;ETS1;MBP;GRIN2A;MNAT1;SHANK3;NHLH2;PRDM8;ITGA8;STMN1;PLXNA4;SLC17A7
1	GO:0007409	axonogenesis	ORA	Oligo	2.66862	0.00291236	11	GeneSet423	Oligo_axonogenesis	10.338	52114	CHRNB2;IRS2;BCL11B;GAB2;SHANK3;KIF5C;STMN1;ATP8A2;PLXNA4;ZSWIM4;APBB1
1	GO:0000902	cell morphogenesis	ORA	Oligo	1.99665	0.00393335	18	GeneSet429	Oligo_cell morphogenesis	10.338	52114	LPAR1;FBXO31;CHRNB2;IRS2;BCL11B;ARHGEF7;KANK1;GAB2;RAP2A;SHANK3;NOX4;KIF5C;ITGA8;STMN1;ATP8A2;PLXNA4;ZSWIM4;APBB1
1	GO:0006584	catecholamine metabolic process	ORA	Astro	6.25977	0.00118608	5	GeneSet24	Astro_catecholamine metabolic process	10.338	52114	ITGB2;GRIN2A;MOXD1;CHRNB2;HTR1A
1	GO:0009712	catechol-containing compound metabolic process	ORA	Astro	6.25977	0.00118608	5	GeneSet25	Astro_catechol-containing compound metabolic process	10.338	52114	ITGB2;GRIN2A;MOXD1;CHRNB2;HTR1A
1	GO:0010975	regulation of neuron projection development	ORA	Oligo	2.52255	0.0044493	11	GeneSet432	Oligo_regulation of neuron projection development	10.338	52114	LPAR1;GPRC5B;FBXO31;CHRNB2;KANK1;RAP2A;SHANK3;ATP8A2;PLXNA4;ZSWIM4;APBB1
1	GO:0048812	neuron projection morphogenesis	ORA	Oligo	2.27663	0.00485389	13	GeneSet437	Oligo_neuron projection morphogenesis	10.338	52114	FBXO31;CHRNB2;IRS2;BCL11B;GAB2;RAP2A;SHANK3;KIF5C;STMN1;ATP8A2;PLXNA4;ZSWIM4;APBB1
1	GO:0009308	amine metabolic process	ORA	Astro	4.43874	0.00234762	6	GeneSet40	Astro_amine metabolic process	10.338	52114	ITGB2;CYP1A1;KMO;MOXD1;CHRNB2;HTR1A
1	GO:0032989	cellular component morphogenesis	ORA	Oligo	1.91279	0.00486184	19	GeneSet438	Oligo_cellular component morphogenesis	10.338	52114	LPAR1;MYOM2;FBXO31;CHRNB2;IRS2;BCL11B;ARHGEF7;KANK1;GAB2;RAP2A;SHANK3;NOX4;KIF5C;ITGA8;STMN1;ATP8A2;PLXNA4;ZSWIM4;APBB1
1	GO:0021675	nerve development	ORA	Oligo	5.6586	0.0055	4	GeneSet442	Oligo_nerve development	10.338	52114	LPAR1;CHRNB2;PLXNA4;TMEM126A
1	GO:0061564	axon development	ORA	Oligo	2.44532	0.00559445	11	GeneSet443	Oligo_axon development	10.338	52114	CHRNB2;IRS2;BCL11B;GAB2;SHANK3;KIF5C;STMN1;ATP8A2;PLXNA4;ZSWIM4;APBB1
1	GO:0010769	regulation of cell morphogenesis involved in differentiation	ORA	Oligo	2.97415	0.00571489	8	GeneSet444	Oligo_regulation of cell morphogenesis involved in differentiation	10.338	52114	FBXO31;CHRNB2;ARHGEF7;KANK1;RAP2A;SHANK3;PLXNA4;ZSWIM4
1	GO:0031175	neuron projection development	ORA	Oligo	1.96998	0.00576828	17	GeneSet446	Oligo_neuron projection development	10.338	52114	LPAR1;GPRC5B;FBXO31;CHRNB2;IRS2;BCL11B;KANK1;GAB2;RAP2A;SHANK3;KIF5C;STMN1;ATP8A2;PLXNA4;ZSWIM4;USH1C;APBB1
1	GO:0042053	regulation of dopamine metabolic process	ORA	Astro	9.76523	0.00336545	3	GeneSet52	Astro_regulation of dopamine metabolic process	10.338	52114	ITGB2;CHRNB2;HTR1A
1	GO:0042069	regulation of catecholamine metabolic process	ORA	Astro	9.76523	0.00336545	3	GeneSet53	Astro_regulation of catecholamine metabolic process	10.338	52114	ITGB2;CHRNB2;HTR1A
1	GO:0031346	positive regulation of cell projection organization	ORA	Oligo	2.6859	0.00662456	9	GeneSet451	Oligo_positive regulation of cell projection organization	10.338	52114	LPAR1;MNS1;GPRC5B;FBXO31;ARHGEF7;SHANK3;ATP8A2;PLXNA4;APBB1
1	GO:0022008	neurogenesis	ORA	Oligo	1.68554	0.00765427	24	GeneSet455	Oligo_neurogenesis	10.338	52114	LPAR1;GPRC5B;FBXO31;ARHGEF10;CHRNB2;IRS2;BCL11B;KANK1;KCNA1;GAB2;GRIN2A;FGF5;NAB1;RAP2A;ONECUT2;SHANK3;PRDM8;KIF5C;STMN1;ATP8A2;PLXNA4;ZSWIM4;USH1C;APBB1
1	GO:0007010	cytoskeleton organization	ORA	Oligo	1.75961	0.00791755	21	GeneSet456	Oligo_cytoskeleton organization	10.338	52114	LPAR1;MYOM2;ARHGEF10;CHMP5;KANK1;MYO18A;ARHGAP10;MAP7;KRT18;KIF25;BICD2;NCKAP5;RAP2A;SHANK3;NOX4;BCAR1;STMN1;ATP8A2;USH1C;BRCA1;TRIM27
1	GO:0051494	negative regulation of cytoskeleton organization	ORA	Oligo	4.00471	0.00840077	5	GeneSet459	Oligo_negative regulation of cytoskeleton organization	10.338	52114	KANK1;KIF25;SHANK3;STMN1;BRCA1
1	GO:0048814	regulation of dendrite morphogenesis	ORA	Oligo	5.00819	0.00843254	4	GeneSet461	Oligo_regulation of dendrite morphogenesis	10.338	52114	FBXO31;CHRNB2;RAP2A;SHANK3
1	GO:0048666	neuron development	ORA	Oligo	1.83587	0.00916689	18	GeneSet464	Oligo_neuron development	10.338	52114	LPAR1;GPRC5B;FBXO31;CHRNB2;IRS2;BCL11B;KANK1;GAB2;RAP2A;ONECUT2;SHANK3;KIF5C;STMN1;ATP8A2;PLXNA4;ZSWIM4;USH1C;APBB1
1	GO:0050773	regulation of dendrite development	ORA	Oligo	3.91828	0.00918255	5	GeneSet465	Oligo_regulation of dendrite development	10.338	52114	LPAR1;FBXO31;CHRNB2;RAP2A;SHANK3
1	GO:0042430	indole-containing compound metabolic process	ORA	Astro	8.1377	0.0057112	3	GeneSet71	Astro_indole-containing compound metabolic process	10.338	52114	GRIN2A;KMO;HTR1A
1	GO:0007411	axon guidance	ORA	Oligo	2.944	0.0100463	7	GeneSet468	Oligo_axon guidance	10.338	52114	IRS2;BCL11B;GAB2;SHANK3;KIF5C;PLXNA4;ZSWIM4
1	GO:0097485	neuron projection guidance	ORA	Oligo	2.93268	0.010247	7	GeneSet472	Oligo_neuron projection guidance	10.338	52114	IRS2;BCL11B;GAB2;SHANK3;KIF5C;PLXNA4;ZSWIM4
1	GO:0006935	chemotaxis	ORA	Oligo	2.13236	0.0109933	12	GeneSet475	Oligo_chemotaxis	10.338	52114	LPAR1;IRS2;BCL11B;GAB2;DYSF;USP14;SHANK3;BCAR1;KIF5C;PLXNA4;ZSWIM4;MIF
1	GO:0010976	positive regulation of neuron projection development	ORA	Oligo	2.88825	0.0110793	7	GeneSet476	Oligo_positive regulation of neuron projection development	10.338	52114	LPAR1;GPRC5B;FBXO31;SHANK3;ATP8A2;PLXNA4;APBB1
1	GO:0044106	cellular amine metabolic process	ORA	Astro	4.12035	0.00736468	5	GeneSet80	Astro_cellular amine metabolic process	10.338	52114	ITGB2;KMO;MOXD1;CHRNB2;HTR1A
1	GO:0042330	taxis	ORA	Oligo	2.12543	0.011259	12	GeneSet479	Oligo_taxis	10.338	52114	LPAR1;IRS2;BCL11B;GAB2;DYSF;USP14;SHANK3;BCAR1;KIF5C;PLXNA4;ZSWIM4;MIF
1	GO:0050920	regulation of chemotaxis	ORA	Oligo	3.18814	0.0116846	6	GeneSet482	Oligo_regulation of chemotaxis	10.338	52114	LPAR1;DYSF;USP14;PLXNA4;ZSWIM4;MIF
1	GO:0040012	regulation of locomotion	ORA	Oligo	1.85805	0.0124276	16	GeneSet484	Oligo_regulation of locomotion	10.338	52114	LPAR1;FBXO31;IRS2;ARHGEF7;KANK1;ETS1;DYSF;USP14;RAP2A;ONECUT2;NOX4;BCAR1;PLXNA4;ZSWIM4;TRIM27;MIF
1	GO:0036092	phosphatidylinositol-3-phosphate biosynthetic process	ORA	Oligo	6.16574	0.0127116	3	GeneSet485	Oligo_phosphatidylinositol-3-phosphate biosynthetic process	10.338	52114	IRS2;GAB2;FGF5
1	GO:0045664	regulation of neuron differentiation	ORA	Oligo	2.08143	0.0131092	12	GeneSet488	Oligo_regulation of neuron differentiation	10.338	52114	LPAR1;GPRC5B;FBXO31;CHRNB2;BCL11B;KANK1;RAP2A;SHANK3;ATP8A2;PLXNA4;ZSWIM4;APBB1
1	GO:1903530	regulation of secretion by cell	ORA	Oligo	1.98328	0.0144488	13	GeneSet494	Oligo_regulation of secretion by cell	10.338	52114	ADRA1A;CHRNB2;IRS2;ARHGEF7;MYO18A;GAB2;MBP;ICA1;RAB33B;CACNA1E;APBB1;TRIM27;MIF
1	GO:0040011	locomotion	ORA	Oligo	1.56686	0.0155171	25	GeneSet497	Oligo_locomotion	10.338	52114	LPAR1;IGSF8;FBXO31;IRS2;ITGBL1;BCL11B;ARHGEF7;KANK1;MYO18A;GAB2;ETS1;DYSF;GRIN2A;COL5A1;USP14;RAP2A;ONECUT2;SHANK3;NOX4;BCAR1;KIF5C;PLXNA4;ZSWIM4;TRIM27;MIF
1	GO:0000165	MAPK cascade	ORA	Oligo	1.82357	0.0178688	15	GeneSet502	Oligo_MAPK cascade	10.338	52114	LPAR1;ADRA1A;IRS2;EPHA10;MLKL;MBP;GRIN2A;FGF5;RASSF2;PRDM15;PDE8A;RAP2A;SHANK3;NOX4;MIF
1	GO:0051272	positive regulation of cellular component movement	ORA	Oligo	2.15699	0.0182256	10	GeneSet503	Oligo_positive regulation of cellular component movement	10.338	52114	LPAR1;FBXO31;IRS2;ARHGEF7;ETS1;DYSF;ONECUT2;NOX4;BCAR1;STMN1
1	GO:0023014	signal transduction by protein phosphorylation	ORA	Oligo	1.80146	0.0197141	15	GeneSet508	Oligo_signal transduction by protein phosphorylation	10.338	52114	LPAR1;ADRA1A;IRS2;EPHA10;MLKL;MBP;GRIN2A;FGF5;RASSF2;PRDM15;PDE8A;RAP2A;SHANK3;NOX4;MIF
1	GO:1901701	cellular response to oxygen-containing compound	ORA	Oligo	1.72419	0.0197186	17	GeneSet509	Oligo_cellular response to oxygen-containing compound	10.338	52114	LPAR1;CHRNB2;IRS2;GABPA;CHMP5;KANK1;ETS1;CMPK2;GRIN2A;FBXO32;SGMS1;PDE8A;NOX4;BCAR1;PDE2A;BRCA1;MIF
1	GO:0010639	negative regulation of organelle organization	ORA	Oligo	2.34885	0.0213258	8	GeneSet515	Oligo_negative regulation of organelle organization	10.338	52114	KANK1;KIF25;ACAA2;KDM3A;MNAT1;SHANK3;STMN1;BRCA1
1	GO:0030030	cell projection organization	ORA	Oligo	1.57452	0.0218197	22	GeneSet516	Oligo_cell projection organization	10.338	52114	LPAR1;MNS1;GPRC5B;FBXO31;CHRNB2;IRS2;BCL11B;ARHGEF7;KANK1;GAB2;TBC1D15;RAP2A;ONECUT2;SHANK3;KIF5C;ITGA8;STMN1;ATP8A2;PLXNA4;ZSWIM4;USH1C;APBB1
1	GO:1900006	positive regulation of dendrite development	ORA	Oligo	4.80565	0.0246279	3	GeneSet519	Oligo_positive regulation of dendrite development	10.338	52114	LPAR1;FBXO31;SHANK3
1	GO:0051046	regulation of secretion	ORA	Oligo	1.83666	0.0253592	13	GeneSet520	Oligo_regulation of secretion	10.338	52114	ADRA1A;CHRNB2;IRS2;ARHGEF7;MYO18A;GAB2;MBP;ICA1;RAB33B;CACNA1E;APBB1;TRIM27;MIF
1	GO:0051270	regulation of cellular component movement	ORA	Oligo	1.73452	0.0265641	15	GeneSet521	Oligo_regulation of cellular component movement	10.338	52114	LPAR1;FBXO31;IRS2;ARHGEF7;KANK1;ETS1;DYSF;RAP2A;ONECUT2;NOX4;BCAR1;STMN1;PLXNA4;ZSWIM4;MIF
1	GO:0030335	positive regulation of cell migration	ORA	Oligo	2.07702	0.0302548	9	GeneSet524	Oligo_positive regulation of cell migration	10.338	52114	LPAR1;FBXO31;IRS2;ARHGEF7;ETS1;DYSF;ONECUT2;NOX4;BCAR1
1	GO:0022604	regulation of cell morphogenesis	ORA	Oligo	2.07263	0.0306081	9	GeneSet525	Oligo_regulation of cell morphogenesis	10.338	52114	LPAR1;FBXO31;CHRNB2;ARHGEF7;KANK1;RAP2A;SHANK3;PLXNA4;ZSWIM4
1	GO:0120036	plasma membrane bounded cell projection organization	ORA	Oligo	1.53729	0.0312518	21	GeneSet526	Oligo_plasma membrane bounded cell projection organization	10.338	52114	LPAR1;MNS1;GPRC5B;FBXO31;CHRNB2;IRS2;BCL11B;ARHGEF7;KANK1;GAB2;TBC1D15;RAP2A;ONECUT2;SHANK3;KIF5C;STMN1;ATP8A2;PLXNA4;ZSWIM4;USH1C;APBB1
1	GO:0018958	phenol-containing compound metabolic process	ORA	Astro	3.35575	0.0168889	5	GeneSet133	Astro_phenol-containing compound metabolic process	10.338	52114	ITGB2;GRIN2A;MOXD1;CHRNB2;HTR1A
1	GO:0030010	establishment of cell polarity	ORA	Oligo	3.30085	0.0334534	4	GeneSet535	Oligo_establishment of cell polarity	10.338	52114	KANK1;MYO18A;KIF25;RAP2A
1	GO:0051047	positive regulation of secretion	ORA	Oligo	2.14637	0.0339153	8	GeneSet536	Oligo_positive regulation of secretion	10.338	52114	CHRNB2;IRS2;ARHGEF7;MYO18A;GAB2;MBP;APBB1;MIF
1	GO:0033238	regulation of cellular amine metabolic process	ORA	Astro	5.27851	0.0189492	3	GeneSet138	Astro_regulation of cellular amine metabolic process	10.338	52114	ITGB2;CHRNB2;HTR1A
1	GO:0030334	regulation of cell migration	ORA	Oligo	1.76128	0.0339739	13	GeneSet537	Oligo_regulation of cell migration	10.338	52114	LPAR1;FBXO31;IRS2;ARHGEF7;KANK1;ETS1;DYSF;RAP2A;ONECUT2;NOX4;BCAR1;PLXNA4;MIF
1	GO:0070482	response to oxygen levels	ORA	Oligo	2.2626	0.036107	7	GeneSet542	Oligo_response to oxygen levels	10.338	52114	LPAR1;KCNMA1;CHRNB2;ETS1;ACAA2;NOX4;HMOX2
1	GO:0033043	regulation of organelle organization	ORA	Oligo	1.5736	0.0369466	18	GeneSet544	Oligo_regulation of organelle organization	10.338	52114	LPAR1;MNS1;ARHGEF10;CHMP5;KANK1;KIF25;BICD2;ACAA2;KDM3A;MNAT1;RAB33B;TBC1D15;SHANK3;NOX4;STMN1;PDE2A;BRCA1;TRIM27
1	GO:0002793	positive regulation of peptide secretion	ORA	Oligo	2.43869	0.037369	6	GeneSet547	Oligo_positive regulation of peptide secretion	10.338	52114	IRS2;ARHGEF7;MYO18A;MBP;APBB1;MIF
1	GO:0048813	dendrite morphogenesis	ORA	Oligo	3.18038	0.0375623	4	GeneSet548	Oligo_dendrite morphogenesis	10.338	52114	FBXO31;CHRNB2;RAP2A;SHANK3
1	GO:2000147	positive regulation of cell motility	ORA	Oligo	1.98855	0.0382922	9	GeneSet550	Oligo_positive regulation of cell motility	10.338	52114	LPAR1;FBXO31;IRS2;ARHGEF7;ETS1;DYSF;ONECUT2;NOX4;BCAR1
1	GO:0007163	establishment or maintenance of cell polarity	ORA	Oligo	2.68296	0.0394073	5	GeneSet554	Oligo_establishment or maintenance of cell polarity	10.338	52114	KANK1;MYO18A;MAP7;KIF25;RAP2A
1	GO:0044106	cellular amine metabolic process	ORA	Micro	4.79459	0.0248202	3	GeneSet375	Micro_cellular amine metabolic process	10.338	52114	MOXD1;KMO;ITGB2
1	GO:0009612	response to mechanical stimulus	ORA	Oligo	2.63111	0.0422651	5	GeneSet560	Oligo_response to mechanical stimulus	10.338	52114	KCNA1;ETS1;SHANK3;ATP8A2;PDE2A
1	GO:0045666	positive regulation of neuron differentiation	ORA	Oligo	2.17856	0.0428349	7	GeneSet561	Oligo_positive regulation of neuron differentiation	10.338	52114	LPAR1;GPRC5B;FBXO31;SHANK3;ATP8A2;PLXNA4;APBB1
1	GO:1901700	response to oxygen-containing compound	ORA	Oligo	1.47011	0.0469932	21	GeneSet566	Oligo_response to oxygen-containing compound	10.338	52114	LPAR1;DNM1;KCNMA1;CHRNB2;GJD3;IRS2;GABPA;CHMP5;KANK1;ETS1;CMPK2;GRIN2A;FBXO32;SGMS1;TOMM20;PDE8A;NOX4;BCAR1;PDE2A;BRCA1;MIF
2	GO:0023061	signal release	ORA	Astro	2.5698	0.000252367	18	GeneSet1	Astro_signal release	2.2047	295328	GCK;KCNG2;FOXA2;FBXL20;CACNA1E;LRP5;ICA1;KMO;GNAS;CTBP2;PTPRN2;RAB11B;NRXN2;CHRNB2;SMAD2;HTR1A;OPRK1;ADRA1A
2	GO:0002520	immune system development	ORA	Micro	2.72292	6.49989e-05	19	GeneSet178	Micro_immune system development	2.2047	295328	CIB1;CSF3R;IL1RL2;BRCA2;CREBBP;PTPRJ;PURB;PLCG2;SCIN;PTGER4;WNT4;TAL1;HOXA5;CITED2;SWAP70;CDK13;LOXL3;RASSF2;ARHGEF7
2	GO:0048534	hematopoietic or lymphoid organ development	ORA	Micro	2.72825	0.000100552	18	GeneSet179	Micro_hematopoietic or lymphoid organ development	2.2047	295328	CIB1;CSF3R;IL1RL2;BRCA2;CREBBP;PTPRJ;PURB;PLCG2;SCIN;PTGER4;WNT4;TAL1;HOXA5;CITED2;CDK13;LOXL3;RASSF2;ARHGEF7
2	GO:0030097	hemopoiesis	ORA	Micro	2.7135	0.000169863	17	GeneSet180	Micro_hemopoiesis	2.2047	295328	CIB1;CSF3R;IL1RL2;BRCA2;CREBBP;PTPRJ;PURB;PLCG2;SCIN;PTGER4;WNT4;TAL1;HOXA5;CDK13;LOXL3;RASSF2;ARHGEF7
2	GO:0017015	regulation of transforming growth factor beta receptor signaling pathway	ORA	Astro	4.7781	0.000277407	8	GeneSet3	Astro_regulation of transforming growth factor beta receptor signaling pathway	2.2047	295328	CITED2;MTMR4;ITGA8;CREBBP;SMAD2;PRDM16;VASN;TGFBR3
2	GO:0007267	cell-cell signaling	ORA	Astro	1.73494	0.000286591	42	GeneSet4	Astro_cell-cell signaling	2.2047	295328	GLI2;GCK;GLI3;ITGB2;DAB2IP;KCNG2;FOXA2;HMGA2;AES;CA7;ESR1;FBXL20;CACNA1E;LRP5;ICA1;GRIN2A;FGF5;GABBR2;KMO;CACNG7;GNAS;NFATC1;CTBP2;KANK1;GPRC5B;PTPRN2;RAB11B;SHANK2;NRXN2;CHRNB2;RNF207;SMAD2;GRHL3;VAX2;SOX7;HTR1A;OPRK1;WIF1;TSPAN12;TMOD2;TLE1;ADRA1A
2	GO:0040011	locomotion	ORA	Micro	2.03407	0.000193131	28	GeneSet181	Micro_locomotion	2.2047	295328	FBLN1;MAPK7;EPS8;IL17RA;CDH4;CIB1;EGR2;CSF3R;FFAR2;GPX1;DPYSL3;PTPRJ;PKN2;F11R;PTGER4;STAT5A;WNT4;ITGB2;IRS2;HAS1;HOXA5;CITED2;SWAP70;ATOH8;TRPM4;ARHGEF7;COL5A1;USP14
2	GO:0045664	regulation of neuron differentiation	ORA	Astro	2.28063	0.000286742	22	GeneSet5	Astro_regulation of neuron differentiation	2.2047	295328	GLI2;GLI3;DAB2IP;LTK;KNDC1;CACNG7;DDX6;MUL1;APBB1;ATP8A2;DPYSL3;KANK1;ZHX2;TCF4;GPRC5B;SHANK2;CHRNB2;CIB1;RTN4RL1;FBXO31;CDH4;NTRK3
2	GO:1903844	regulation of cellular response to transforming growth factor beta stimulus	ORA	Astro	4.692	0.00031404	8	GeneSet6	Astro_regulation of cellular response to transforming growth factor beta stimulus	2.2047	295328	CITED2;MTMR4;ITGA8;CREBBP;SMAD2;PRDM16;VASN;TGFBR3
2	GO:0002682	regulation of immune system process	ORA	Micro	2.16442	0.000242666	24	GeneSet182	Micro_regulation of immune system process	2.2047	295328	CIB1;CSF3R;IL1RL2;FFAR2;LILRA4;CYBA;MAPK8;GPX1;CREBBP;PTPRJ;PURB;ESR1;PLCG2;SCIN;PTGER4;ITGB2;TAL1;IRS2;HOXA5;ALPK1;SWAP70;TRPM4;LOXL3;RASSF2
2	GO:0045637	regulation of myeloid cell differentiation	ORA	Micro	4.57041	0.000379349	8	GeneSet183	Micro_regulation of myeloid cell differentiation	2.2047	295328	CIB1;CSF3R;CREBBP;PURB;SCIN;TAL1;HOXA5;RASSF2
2	GO:0051047	positive regulation of secretion	ORA	Micro	3.42077	0.000387642	11	GeneSet184	Micro_positive regulation of secretion	2.2047	295328	IL17RA;FFAR2;CYBA;SCIN;PTGER4;KMO;ITGB2;IRS2;RPH3AL;TRPM4;ARHGEF7
2	GO:0022008	neurogenesis	ORA	Astro	1.72093	0.000403672	41	GeneSet7	Astro_neurogenesis	2.2047	295328	GLI2;CDH23;GLI3;DAB2IP;FOXA2;LTK;KNDC1;MDGA1;ATP2B2;LRP12;GRIN2A;FGF5;CACNG7;CLN5;DDX6;MUL1;BBS4;APBB1;KIF5C;ATP8A2;DPYSL3;KANK1;ARHGEF10;ZHX2;TCF4;MAPK8;GPRC5B;SHANK2;XRCC2;CHRNB2;CIB1;VAX2;RTN4RL1;PRDM16;PRMT5;FBXO31;CDH4;TUBB3;PALLD;NTRK3;NTM
2	GO:0016477	cell migration	ORA	Micro	2.12275	0.000439078	23	GeneSet185	Micro_cell migration	2.2047	295328	EPS8;IL17RA;CIB1;CSF3R;FFAR2;GPX1;DPYSL3;PTPRJ;PKN2;F11R;PTGER4;STAT5A;WNT4;ITGB2;IRS2;HAS1;HOXA5;CITED2;SWAP70;ATOH8;TRPM4;ARHGEF7;COL5A1
2	GO:0002758	innate immune response-activating signal transduction	ORA	Micro	4.39157	0.000494555	8	GeneSet186	Micro_innate immune response-activating signal transduction	2.2047	295328	FFAR2;LILRA4;CYBA;CREBBP;ESR1;PLCG2;ITGB2;ALPK1
2	GO:0007010	cytoskeleton organization	ORA	Micro	2.13667	0.000544169	22	GeneSet187	Micro_cytoskeleton organization	2.2047	295328	BRCA1;EPS8;EPB41L2;CIB1;CSNK1D;CNN1;BRCA2;ANTXR1;ATP8A2;DPYSL3;TRIM36;SCIN;F11R;PTGER4;PACSIN2;PARVG;WNT4;CORO7;SWAP70;BICD2;E2F4;TLN2
2	GO:0034446	substrate adhesion-dependent cell spreading	ORA	Micro	7.17373	0.000668835	5	GeneSet188	Micro_substrate adhesion-dependent cell spreading	2.2047	295328	FBLN1;CIB1;ANTXR1;PARVG;ARHGEF7
2	GO:0015833	peptide transport	ORA	Micro	1.85203	0.000699384	29	GeneSet189	Micro_peptide transport	2.2047	295328	IL17RA;CIB1;EGR2;MAGOH;CLTA;FFAR2;HERPUD1;BET1;RPLP1;ICA1;SLC15A4;PTGER4;MX2;USP6NL;ITGB2;IRS2;CORO7;COPB1;RPH3AL;BICD2;TRPM4;RRBP1;RUFY1;ANKRD50;ARHGEF7;RPS23;RAB33B;CNST;TBC1D15
2	GO:0048870	cell motility	ORA	Micro	1.99617	0.000784764	24	GeneSet190	Micro_cell motility	2.2047	295328	FBLN1;EPS8;IL17RA;CIB1;CSF3R;FFAR2;GPX1;DPYSL3;PTPRJ;PKN2;F11R;PTGER4;STAT5A;WNT4;ITGB2;IRS2;HAS1;HOXA5;CITED2;SWAP70;ATOH8;TRPM4;ARHGEF7;COL5A1
2	GO:0051674	localization of cell	ORA	Micro	1.99617	0.000784764	24	GeneSet191	Micro_localization of cell	2.2047	295328	FBLN1;EPS8;IL17RA;CIB1;CSF3R;FFAR2;GPX1;DPYSL3;PTPRJ;PKN2;F11R;PTGER4;STAT5A;WNT4;ITGB2;IRS2;HAS1;HOXA5;CITED2;SWAP70;ATOH8;TRPM4;ARHGEF7;COL5A1
2	GO:0002218	activation of innate immune response	ORA	Micro	4.00818	0.000898502	8	GeneSet192	Micro_activation of innate immune response	2.2047	295328	FFAR2;LILRA4;CYBA;CREBBP;ESR1;PLCG2;ITGB2;ALPK1
2	GO:0044264	cellular polysaccharide metabolic process	ORA	Micro	6.50812	0.00103969	5	GeneSet193	Micro_cellular polysaccharide metabolic process	2.2047	295328	DYRK2;IRS2;HAS1;MANBA;PPP1R2
2	GO:0034097	response to cytokine	ORA	Micro	2.18081	0.00106176	19	GeneSet194	Micro_response to cytokine	2.2047	295328	BRCA1;MAPK7;ACSL1;EPS8;IL17RA;CIB1;CSF3R;IL1RL2;CYBA;MAPK8;CTBP2;DPYSL3;MX2;KMO;STAT5A;ITGB2;IRS2;MX1;SGMS1
2	GO:1903706	regulation of hemopoiesis	ORA	Micro	3.2457	0.00106739	10	GeneSet195	Micro_regulation of hemopoiesis	2.2047	295328	CIB1;CSF3R;IL1RL2;CREBBP;PURB;SCIN;TAL1;HOXA5;LOXL3;RASSF2
2	GO:0071345	cellular response to cytokine stimulus	ORA	Micro	2.23905	0.00107787	18	GeneSet196	Micro_cellular response to cytokine stimulus	2.2047	295328	BRCA1;ACSL1;EPS8;IL17RA;CIB1;CSF3R;IL1RL2;CYBA;MAPK8;CTBP2;DPYSL3;MX2;KMO;STAT5A;ITGB2;IRS2;MX1;SGMS1
2	GO:0051050	positive regulation of transport	ORA	Micro	2.30298	0.00110225	17	GeneSet197	Micro_positive regulation of transport	2.2047	295328	IL17RA;CIB1;FFAR2;CYBA;MAPK8;ATP8A2;PTPRJ;PLCG2;SCIN;PTGER4;KMO;ITGB2;IRS2;RPH3AL;TRPM4;ARHGEF7;CNST
2	GO:0015031	protein transport	ORA	Micro	1.8204	0.00115099	28	GeneSet199	Micro_protein transport	2.2047	295328	IL17RA;CIB1;EGR2;MAGOH;CLTA;FFAR2;HERPUD1;BET1;RPLP1;ICA1;SLC15A4;PTGER4;MX2;USP6NL;ITGB2;IRS2;CORO7;COPB1;RPH3AL;BICD2;TRPM4;RRBP1;RUFY1;ANKRD50;RPS23;RAB33B;CNST;TBC1D15
2	GO:0016192	vesicle-mediated transport	ORA	Micro	1.8204	0.00115099	28	GeneSet198	Micro_vesicle-mediated transport	2.2047	295328	CSNK1D;CLTA;CYBA;EPS15L1;CTBP2;BET1;FCGRT;PTPRJ;PLCG2;TAGLN2;SCIN;SLC15A4;PACSIN2;USP6NL;ITGB2;CORO7;COPB1;MANBA;RIN2;RPH3AL;BICD2;CDK13;LOXL3;ERP44;RUFY1;ANKRD50;RAB33B;CNST
2	GO:0043085	positive regulation of catalytic activity	ORA	Micro	2.0128	0.00119922	22	GeneSet200	Micro_positive regulation of catalytic activity	2.2047	295328	FBLN1;ACSL1;CIB1;BNIP2;CYBA;MAPK8;ANTXR1;MLKL;ARHGAP22;RPLP1;ESR1;F11R;USP6NL;WNT4;ITGB2;TAL1;NAF1;RASA3;RIN2;RASSF2;ARHGEF7;TBC1D15
2	GO:0034067	protein localization to Golgi apparatus	ORA	Micro	14.0286	0.00123608	3	GeneSet201	Micro_protein localization to Golgi apparatus	2.2047	295328	CSNK1D;BICD2;RAB33B
2	GO:0006928	movement of cell or subcellular component	ORA	Micro	1.79726	0.00139884	28	GeneSet202	Micro_movement of cell or subcellular component	2.2047	295328	FBLN1;MAPK7;EPS8;IL17RA;CDH4;CIB1;EGR2;CSF3R;FFAR2;GPX1;DPYSL3;PTPRJ;PKN2;F11R;PTGER4;STAT5A;WNT4;ITGB2;IRS2;HAS1;HOXA5;CITED2;SWAP70;BICD2;ATOH8;TRPM4;ARHGEF7;COL5A1
2	GO:0030036	actin cytoskeleton organization	ORA	Micro	2.62196	0.0014039	13	GeneSet203	Micro_actin cytoskeleton organization	2.2047	295328	EPS8;EPB41L2;CNN1;ANTXR1;DPYSL3;SCIN;F11R;PTGER4;PACSIN2;PARVG;WNT4;CORO7;SWAP70
2	GO:0030029	actin filament-based process	ORA	Micro	2.47218	0.00160377	14	GeneSet204	Micro_actin filament-based process	2.2047	295328	EPS8;EPB41L2;CNN1;ANTXR1;DPYSL3;SCIN;F11R;PTGER4;PACSIN2;PARVG;WNT4;CORO7;SWAP70;TRPM4
2	GO:0005976	polysaccharide metabolic process	ORA	Micro	5.89989	0.0016106	5	GeneSet205	Micro_polysaccharide metabolic process	2.2047	295328	DYRK2;IRS2;HAS1;MANBA;PPP1R2
2	GO:0007179	transforming growth factor beta receptor signaling pathway	ORA	Astro	3.57701	0.000520311	10	GeneSet9	Astro_transforming growth factor beta receptor signaling pathway	2.2047	295328	CITED2;F11R;MTMR4;ITGA8;ACVR2A;CREBBP;SMAD2;PRDM16;VASN;TGFBR3
2	GO:0097435	supramolecular fiber organization	ORA	Micro	2.56461	0.00170888	13	GeneSet207	Micro_supramolecular fiber organization	2.2047	295328	EPS8;CIB1;CSNK1D;COL11A2;GPX1;DPYSL3;SCIN;PTGER4;WNT4;CORO7;SWAP70;LOXL3;COL5A1
2	GO:0031346	positive regulation of cell projection organization	ORA	Astro	2.67541	0.000543925	15	GeneSet10	Astro_positive regulation of cell projection organization	2.2047	295328	DAB2IP;LTK;CACNG7;MUL1;BBS4;APBB1;ATP8A2;DPYSL3;MNS1;GPRC5B;SHANK2;PALM;FBXO31;CDH4;NTRK3
2	GO:0050769	positive regulation of neurogenesis	ORA	Astro	2.4759	0.000570464	17	GeneSet11	Astro_positive regulation of neurogenesis	2.2047	295328	GLI2;GLI3;DAB2IP;LTK;CACNG7;MUL1;APBB1;ATP8A2;DPYSL3;TCF4;GPRC5B;SHANK2;XRCC2;PRMT5;FBXO31;CDH4;NTRK3
2	GO:0010976	positive regulation of neuron projection development	ORA	Astro	2.95916	0.000815074	12	GeneSet13	Astro_positive regulation of neuron projection development	2.2047	295328	DAB2IP;LTK;CACNG7;MUL1;APBB1;ATP8A2;DPYSL3;GPRC5B;SHANK2;FBXO31;CDH4;NTRK3
2	GO:0051336	regulation of hydrolase activity	ORA	Micro	2.03477	0.0017991	20	GeneSet208	Micro_regulation of hydrolase activity	2.2047	295328	FBLN1;MAPK7;BNIP2;MAPK8;ANTXR1;GPX1;HERPUD1;CRIM1;ARHGAP22;ESR1;F11R;USP6NL;WNT4;RASA3;RIN2;PPP1R2;ARHGEF7;CNST;TBC1D15;USP14
2	GO:0044093	positive regulation of molecular function	ORA	Micro	1.83835	0.00193466	25	GeneSet209	Micro_positive regulation of molecular function	2.2047	295328	FBLN1;ACSL1;CIB1;BNIP2;CYBA;MAPK8;ANTXR1;CTBP2;HERPUD1;MLKL;ARHGAP22;RPLP1;ESR1;PLCG2;F11R;USP6NL;WNT4;ITGB2;TAL1;NAF1;RASA3;RIN2;RASSF2;ARHGEF7;TBC1D15
2	GO:1902532	negative regulation of intracellular signal transduction	ORA	Micro	2.80572	0.00194241	11	GeneSet210	Micro_negative regulation of intracellular signal transduction	2.2047	295328	FBLN1;MAPK7;CIB1;GPX1;HERPUD1;PTPRJ;DYRK2;ESR1;RASA3;RASSF2;PRDM15
2	GO:0006955	immune response	ORA	Micro	1.77642	0.00204841	27	GeneSet211	Micro_immune response	2.2047	295328	HMGN2;IL1RL2;FFAR2;LILRA4;CYBA;MAPK8;GPX1;CREBBP;FCGRT;PTPRJ;ESR1;PLCG2;SLC15A4;PTGER4;MX2;RNASE6;ITGB2;COPB1;ALPK1;MX1;SWAP70;MANBA;TRPM4;CDK13;LOXL3;ERP44;USP14
2	GO:0031349	positive regulation of defense response	ORA	Micro	2.95685	0.00212861	10	GeneSet212	Micro_positive regulation of defense response	2.2047	295328	IL17RA;FFAR2;LILRA4;CYBA;CREBBP;ESR1;PLCG2;PTGER4;ITGB2;ALPK1
2	GO:1904951	positive regulation of establishment of protein localization	ORA	Micro	2.88919	0.00251704	10	GeneSet214	Micro_positive regulation of establishment of protein localization	2.2047	295328	IL17RA;CIB1;FFAR2;MAPK8;PTGER4;ITGB2;IRS2;RPH3AL;TRPM4;CNST
2	GO:0061024	membrane organization	ORA	Oligo	2.25466	0.00200286	16	GeneSet411	Oligo_membrane organization	2.2047	295328	GULP1;DNM1;DNAJC6;CHMP5;MX1;MYO18A;DYSF;ATP9B;MBP;ACAA2;COL5A1;CLTA;TOMM20;SHANK3;ATP8A2;STX12
2	GO:0030511	positive regulation of transforming growth factor beta receptor signaling pathway	ORA	Astro	9.30022	0.000832912	4	GeneSet14	Astro_positive regulation of transforming growth factor beta receptor signaling pathway	2.2047	295328	CITED2;ITGA8;CREBBP;TGFBR3
2	GO:0051240	positive regulation of multicellular organismal process	ORA	Micro	1.82431	0.0026649	24	GeneSet217	Micro_positive regulation of multicellular organismal process	2.2047	295328	BRCA1;ACSL1;IL17RA;CDH4;CIB1;CSNK1D;IL1RL2;FFAR2;CYBA;ATP8A2;CREBBP;DPYSL3;PTPRJ;PLCG2;SCIN;PTGER4;STAT5A;WNT4;ITGB2;TAL1;HOXA5;CITED2;ATOH8;TRPM4
2	GO:0034329	cell junction assembly	ORA	Micro	3.76086	0.00269036	7	GeneSet218	Micro_cell junction assembly	2.2047	295328	CDH4;PTPRJ;PKN2;F11R;WNT4;TLN2;ARHGEF7
2	GO:0032940	secretion by cell	ORA	Micro	1.887	0.00270882	22	GeneSet219	Micro_secretion by cell	2.2047	295328	IL17RA;FFAR2;CYBA;CTBP2;PTPRJ;ICA1;TAGLN2;SCIN;SLC15A4;PTGER4;KMO;ITGB2;IRS2;COPB1;MANBA;RPH3AL;TRPM4;CDK13;ERP44;ARHGEF7;RAB33B;SYN2
2	GO:0002221	pattern recognition receptor signaling pathway	ORA	Micro	4.2321	0.00302822	6	GeneSet220	Micro_pattern recognition receptor signaling pathway	2.2047	295328	FFAR2;LILRA4;CYBA;ESR1;ITGB2;ALPK1
2	GO:1903532	positive regulation of secretion by cell	ORA	Micro	3.02212	0.00305877	9	GeneSet221	Micro_positive regulation of secretion by cell	2.2047	295328	IL17RA;FFAR2;PTGER4;KMO;ITGB2;IRS2;RPH3AL;TRPM4;ARHGEF7
2	GO:0045089	positive regulation of innate immune response	ORA	Micro	3.24778	0.00335549	8	GeneSet222	Micro_positive regulation of innate immune response	2.2047	295328	FFAR2;LILRA4;CYBA;CREBBP;ESR1;PLCG2;ITGB2;ALPK1
2	GO:0006935	chemotaxis	ORA	Micro	2.4716	0.00346703	12	GeneSet223	Micro_chemotaxis	2.2047	295328	MAPK7;IL17RA;CDH4;EGR2;CSF3R;FFAR2;PTPRJ;ITGB2;IRS2;SWAP70;TRPM4;USP14
2	GO:1903846	positive regulation of cellular response to transforming growth factor beta stimulus	ORA	Astro	9.30022	0.000832912	4	GeneSet15	Astro_positive regulation of cellular response to transforming growth factor beta stimulus	2.2047	295328	CITED2;ITGA8;CREBBP;TGFBR3
2	GO:0030199	collagen fibril organization	ORA	Astro	6.64302	0.000903339	5	GeneSet16	Astro_collagen fibril organization	2.2047	295328	COL5A3;ADAMTS2;LOXL4;COL5A1;COL11A2
2	GO:0042330	taxis	ORA	Micro	2.46356	0.0035587	12	GeneSet224	Micro_taxis	2.2047	295328	MAPK7;IL17RA;CDH4;EGR2;CSF3R;FFAR2;PTPRJ;ITGB2;IRS2;SWAP70;TRPM4;USP14
2	GO:0050767	regulation of neurogenesis	ORA	Astro	2.01345	0.000910062	24	GeneSet17	Astro_regulation of neurogenesis	2.2047	295328	GLI2;GLI3;DAB2IP;LTK;KNDC1;CACNG7;DDX6;MUL1;APBB1;ATP8A2;DPYSL3;KANK1;ZHX2;TCF4;GPRC5B;SHANK2;XRCC2;CHRNB2;CIB1;RTN4RL1;PRMT5;FBXO31;CDH4;NTRK3
2	GO:0030182	neuron differentiation	ORA	Astro	1.73538	0.000964639	35	GeneSet18	Astro_neuron differentiation	2.2047	295328	GLI2;CDH23;GLI3;DAB2IP;FOXA2;LTK;KNDC1;MDGA1;ATP2B2;LRP12;CACNG7;CLN5;DDX6;MUL1;BBS4;APBB1;KIF5C;ATP8A2;DPYSL3;KANK1;ZHX2;TCF4;MAPK8;GPRC5B;SHANK2;CHRNB2;CIB1;VAX2;RTN4RL1;FBXO31;CDH4;TUBB3;PALLD;NTRK3;NTM
2	GO:0045595	regulation of cell differentiation	ORA	Micro	1.78351	0.0035703	24	GeneSet225	Micro_regulation of cell differentiation	2.2047	295328	FBLN1;CDH4;CIB1;CSNK1D;BNIP2;CSF3R;IL1RL2;ATP8A2;CREBBP;DPYSL3;TRIO;PURB;SCIN;WNT4;TAL1;HOXA5;FOXJ2;ATOH8;TRPM4;CDK13;LOXL3;RASSF2;ARHGEF7;COL5A1
2	GO:0045944	positive regulation of transcription by RNA polymerase II	ORA	Astro	1.7836	0.00103272	32	GeneSet19	Astro_positive regulation of transcription by RNA polymerase II	2.2047	295328	GLI2;GLI3;CITED2;E2F4;DAB2IP;IKZF3;FOXA2;FIGLA;HMGA2;ATOH8;ITGA8;ESR1;FOXJ2;ACVR2A;LRP5;KDM3A;MNAT1;ARNTL2;EBF1;CDK13;APBB1;CREBBP;PLAGL1;NFATC1;CTBP2;TCF4;TFDP1;NFIA;SMAD2;GRHL3;SP7;MZF1
2	GO:0010720	positive regulation of cell development	ORA	Astro	2.27539	0.00104881	18	GeneSet20	Astro_positive regulation of cell development	2.2047	295328	GLI2;GLI3;DAB2IP;LTK;CACNG7;MUL1;APBB1;ATP8A2;DPYSL3;TCF4;GPRC5B;SHANK2;XRCC2;CIB1;PRMT5;FBXO31;CDH4;NTRK3
2	GO:0051960	regulation of nervous system development	ORA	Astro	1.92564	0.00106734	26	GeneSet21	Astro_regulation of nervous system development	2.2047	295328	GLI2;GLI3;DAB2IP;LTK;KNDC1;MDGA1;CACNG7;DDX6;MUL1;APBB1;ATP8A2;DPYSL3;KANK1;ZHX2;TCF4;GPRC5B;SHANK2;XRCC2;CHRNB2;CIB1;GRHL3;RTN4RL1;PRMT5;FBXO31;CDH4;NTRK3
2	GO:0006891	intra-Golgi vesicle-mediated transport	ORA	Oligo	9.90255	0.0033825	3	GeneSet427	Oligo_intra-Golgi vesicle-mediated transport	2.2047	295328	COPB1;GOLGA5;RAB33B
2	GO:0045666	positive regulation of neuron differentiation	ORA	Astro	2.60406	0.00107347	14	GeneSet22	Astro_positive regulation of neuron differentiation	2.2047	295328	GLI2;DAB2IP;LTK;CACNG7;MUL1;APBB1;ATP8A2;DPYSL3;TCF4;GPRC5B;SHANK2;FBXO31;CDH4;NTRK3
2	GO:0010975	regulation of neuron projection development	ORA	Astro	2.32995	0.0011147	17	GeneSet23	Astro_regulation of neuron projection development	2.2047	295328	DAB2IP;LTK;KNDC1;CACNG7;MUL1;APBB1;ATP8A2;DPYSL3;KANK1;GPRC5B;SHANK2;CHRNB2;CIB1;RTN4RL1;FBXO31;CDH4;NTRK3
2	GO:0046903	secretion	ORA	Micro	1.8093	0.00365763	23	GeneSet227	Micro_secretion	2.2047	295328	IL17RA;FFAR2;CYBA;CTBP2;PTPRJ;ICA1;TAGLN2;SCIN;SLC15A4;PTGER4;KMO;STAT5A;ITGB2;IRS2;COPB1;MANBA;RPH3AL;TRPM4;CDK13;ERP44;ARHGEF7;RAB33B;SYN2
2	GO:0031347	regulation of defense response	ORA	Micro	2.34144	0.00375069	13	GeneSet228	Micro_regulation of defense response	2.2047	295328	MAPK7;IL17RA;IL1RL2;FFAR2;LILRA4;CYBA;GPX1;CREBBP;ESR1;PLCG2;PTGER4;ITGB2;ALPK1
2	GO:0006952	defense response	ORA	Micro	1.82982	0.00393534	22	GeneSet230	Micro_defense response	2.2047	295328	MAPK7;IL17RA;CSF3R;IL1RL2;FFAR2;LILRA4;CYBA;GPX1;CREBBP;ABCF1;ESR1;PLCG2;F11R;PTGER4;MX2;RNASE6;ITGB2;ALPK1;MX1;LOXL3;SGMS1;USP14
2	GO:0045595	regulation of cell differentiation	ORA	Astro	1.60934	0.00131141	42	GeneSet27	Astro_regulation of cell differentiation	2.2047	295328	GLI2;GLI3;DAB2IP;IKZF3;FOXA2;LTK;ATOH8;FOXJ2;KNDC1;ACVR2A;LRP5;KDM3A;COL5A1;CACNG7;DDX6;CDK13;MUL1;APBB1;GNAS;ATP8A2;CREBBP;DPYSL3;NFATC1;KANK1;ZHX2;TCF4;GPRC5B;SHANK2;XRCC2;CHRNB2;SMAD2;CIB1;RTN4RL1;PRDM16;VASN;SP7;WIF1;FBLN1;PRMT5;FBXO31;CDH4;NTRK3
2	GO:0034613	cellular protein localization	ORA	Micro	1.73909	0.00406603	25	GeneSet231	Micro_cellular protein localization	2.2047	295328	MCM9;EPB41L2;CIB1;EGR2;CSNK1D;MAGOH;CLTA;BRCA2;MAPK8;HERPUD1;RPLP1;ESR1;SCIN;F11R;PACSIN2;USP6NL;ITGB2;COPB1;RPH3AL;BICD2;TLN2;RPS23;RAB33B;CNST;TBC1D15
2	GO:0070727	cellular macromolecule localization	ORA	Micro	1.72956	0.00436691	25	GeneSet232	Micro_cellular macromolecule localization	2.2047	295328	MCM9;EPB41L2;CIB1;EGR2;CSNK1D;MAGOH;CLTA;BRCA2;MAPK8;HERPUD1;RPLP1;ESR1;SCIN;F11R;PACSIN2;USP6NL;ITGB2;COPB1;RPH3AL;BICD2;TLN2;RPS23;RAB33B;CNST;TBC1D15
2	GO:0006954	inflammatory response	ORA	Micro	2.28919	0.0045305	13	GeneSet233	Micro_inflammatory response	2.2047	295328	MAPK7;IL17RA;IL1RL2;FFAR2;CYBA;GPX1;ABCF1;ESR1;F11R;PTGER4;ITGB2;LOXL3;SGMS1
2	GO:0120035	regulation of plasma membrane bounded cell projection organization	ORA	Astro	2.05584	0.00147276	21	GeneSet30	Astro_regulation of plasma membrane bounded cell projection organization	2.2047	295328	MYO10;DAB2IP;LTK;KNDC1;CACNG7;MUL1;BBS4;APBB1;ATP8A2;DPYSL3;KANK1;MNS1;GPRC5B;SHANK2;CHRNB2;CIB1;RTN4RL1;PALM;FBXO31;CDH4;NTRK3
2	GO:0043547	positive regulation of GTPase activity	ORA	Micro	2.8408	0.00458416	9	GeneSet235	Micro_positive regulation of GTPase activity	2.2047	295328	BNIP2;ARHGAP22;F11R;USP6NL;WNT4;RASA3;RIN2;ARHGEF7;TBC1D15
2	GO:0048699	generation of neurons	ORA	Astro	1.65664	0.00157984	37	GeneSet31	Astro_generation of neurons	2.2047	295328	GLI2;CDH23;GLI3;DAB2IP;FOXA2;LTK;KNDC1;MDGA1;ATP2B2;LRP12;CACNG7;CLN5;DDX6;MUL1;BBS4;APBB1;KIF5C;ATP8A2;DPYSL3;KANK1;ZHX2;TCF4;MAPK8;GPRC5B;SHANK2;XRCC2;CHRNB2;CIB1;VAX2;RTN4RL1;PRMT5;FBXO31;CDH4;TUBB3;PALLD;NTRK3;NTM
2	GO:0031344	regulation of cell projection organization	ORA	Astro	2.02839	0.00173449	21	GeneSet33	Astro_regulation of cell projection organization	2.2047	295328	MYO10;DAB2IP;LTK;KNDC1;CACNG7;MUL1;BBS4;APBB1;ATP8A2;DPYSL3;KANK1;MNS1;GPRC5B;SHANK2;CHRNB2;CIB1;RTN4RL1;PALM;FBXO31;CDH4;NTRK3
2	GO:0051222	positive regulation of protein transport	ORA	Micro	2.82666	0.00473406	9	GeneSet236	Micro_positive regulation of protein transport	2.2047	295328	IL17RA;CIB1;FFAR2;PTGER4;ITGB2;IRS2;RPH3AL;TRPM4;CNST
2	GO:0048666	neuron development	ORA	Astro	1.76774	0.00204158	29	GeneSet35	Astro_neuron development	2.2047	295328	GLI2;CDH23;GLI3;DAB2IP;LTK;KNDC1;LRP12;CACNG7;CLN5;MUL1;BBS4;APBB1;KIF5C;ATP8A2;DPYSL3;KANK1;MAPK8;GPRC5B;SHANK2;CHRNB2;CIB1;VAX2;RTN4RL1;FBXO31;CDH4;TUBB3;PALLD;NTRK3;NTM
2	GO:0007422	peripheral nervous system development	ORA	Oligo	5.88801	0.00477623	4	GeneSet434	Oligo_peripheral nervous system development	2.2047	295328	ARHGEF10;NAB1;ONECUT2;PLXNA4
2	GO:0031589	cell-substrate adhesion	ORA	Micro	3.04235	0.00496216	8	GeneSet238	Micro_cell-substrate adhesion	2.2047	295328	FBLN1;CIB1;ANTXR1;PTPRJ;PARVG;WNT4;ITGB2;ARHGEF7
2	GO:1903508	positive regulation of nucleic acid-templated transcription	ORA	Astro	1.60389	0.00210657	39	GeneSet37	Astro_positive regulation of nucleic acid-templated transcription	2.2047	295328	GLI2;GLI3;CITED2;CASZ1;E2F4;DAB2IP;IKZF3;FOXA2;FIGLA;HMGA2;ATOH8;ITGA8;ESR1;FOXJ2;ACVR2A;LRP5;KDM3A;MNAT1;ARNTL2;EBF1;CDK13;APBB1;HIVEP3;CREBBP;ZXDC;PLAGL1;NFATC1;CTBP2;UBTF;TCF4;TFDP1;NFIA;SMAD2;GRHL3;SOX7;PRDM16;SP7;BRF1;MZF1
2	GO:0001817	regulation of cytokine production	ORA	Micro	2.35995	0.00499991	12	GeneSet239	Micro_regulation of cytokine production	2.2047	295328	BRCA1;IL17RA;IL1RL2;FFAR2;LILRA4;CYBA;CREBBP;PTPRJ;PLCG2;F11R;PTGER4;TRPM4
2	GO:0007167	enzyme linked receptor protein signaling pathway	ORA	Micro	2.04259	0.00507895	16	GeneSet240	Micro_enzyme linked receptor protein signaling pathway	2.2047	295328	EPS8;HNRNPH1;CYBA;EPS15L1;CREBBP;CRIM1;PTPRJ;TRIO;F11R;STAT5A;WNT4;IRS2;CITED2;ATOH8;RASSF2;ARHGEF7
2	GO:1902680	positive regulation of RNA biosynthetic process	ORA	Astro	1.60288	0.00213039	39	GeneSet38	Astro_positive regulation of RNA biosynthetic process	2.2047	295328	GLI2;GLI3;CITED2;CASZ1;E2F4;DAB2IP;IKZF3;FOXA2;FIGLA;HMGA2;ATOH8;ITGA8;ESR1;FOXJ2;ACVR2A;LRP5;KDM3A;MNAT1;ARNTL2;EBF1;CDK13;APBB1;HIVEP3;CREBBP;ZXDC;PLAGL1;NFATC1;CTBP2;UBTF;TCF4;TFDP1;NFIA;SMAD2;GRHL3;SOX7;PRDM16;SP7;BRF1;MZF1
2	GO:0002764	immune response-regulating signaling pathway	ORA	Micro	2.60325	0.00524657	10	GeneSet241	Micro_immune response-regulating signaling pathway	2.2047	295328	FFAR2;LILRA4;CYBA;MAPK8;CREBBP;PTPRJ;ESR1;PLCG2;ITGB2;ALPK1
2	GO:0038127	ERBB signaling pathway	ORA	Micro	4.47722	0.00529379	5	GeneSet242	Micro_ERBB signaling pathway	2.2047	295328	EPS8;EPS15L1;PTPRJ;RASSF2;ARHGEF7
2	GO:2000146	negative regulation of cell motility	ORA	Micro	3.31012	0.00540376	7	GeneSet243	Micro_negative regulation of cell motility	2.2047	295328	FBLN1;DPYSL3;PTPRJ;PTGER4;WNT4;HAS1;CITED2
2	GO:0007155	cell adhesion	ORA	Micro	1.84452	0.00550716	20	GeneSet244	Micro_cell adhesion	2.2047	295328	FBLN1;MAPK7;CDH4;CIB1;CSF3R;IL1RL2;ANTXR1;PTPRJ;PKN2;F11R;PARVG;WNT4;ITGB2;HAS1;CITED2;SWAP70;LOXL3;TLN2;ARHGEF7;COL5A1
2	GO:0002793	positive regulation of peptide secretion	ORA	Micro	3.29777	0.00551294	7	GeneSet245	Micro_positive regulation of peptide secretion	2.2047	295328	IL17RA;FFAR2;PTGER4;IRS2;RPH3AL;TRPM4;ARHGEF7
2	GO:0034446	substrate adhesion-dependent cell spreading	ORA	Astro	4.43874	0.00234762	6	GeneSet41	Astro_substrate adhesion-dependent cell spreading	2.2047	295328	ITGA8;KANK1;ANTXR1;CIB1;RADIL;FBLN1
2	GO:0000902	cell morphogenesis	ORA	Astro	1.78996	0.00244851	27	GeneSet42	Astro_cell morphogenesis	2.2047	295328	GLI2;GLI3;ITGB2;MYO10;DAB2IP;MATN4;ITGA8;KNDC1;CACNG7;MUL1;APBB1;KIF5C;ATP8A2;KANK1;SHANK2;CHRNB2;ANTXR1;CIB1;VAX2;RADIL;PALM;FBLN1;FBXO31;CDH4;TUBB3;PALLD;NTRK3
2	GO:0035690	cellular response to drug	ORA	Oligo	2.80903	0.0049811	9	GeneSet439	Oligo_cellular response to drug	2.2047	295328	CHRNB2;GABPA;CHMP5;ETS1;FBXO32;PDE8A;RAP2A;PDE2A;BRCA1
2	GO:0045597	positive regulation of cell differentiation	ORA	Astro	1.81419	0.00245249	26	GeneSet43	Astro_positive regulation of cell differentiation	2.2047	295328	GLI2;GLI3;DAB2IP;LTK;ATOH8;ACVR2A;LRP5;CACNG7;MUL1;APBB1;GNAS;ATP8A2;DPYSL3;TCF4;GPRC5B;SHANK2;XRCC2;SMAD2;CIB1;PRDM16;SP7;WIF1;PRMT5;FBXO31;CDH4;NTRK3
2	GO:0042127	regulation of cell proliferation	ORA	Micro	1.776	0.00559946	22	GeneSet246	Micro_regulation of cell proliferation	2.2047	295328	BRCA1;FBLN1;CIB1;CNN1;BRCA2;CYBA;CTBP2;GPX1;ATP8A2;PTPRJ;ESR1;SCIN;STAT5A;TAL1;IRS2;HOXA5;FOXJ2;ATOH8;TRPM4;E2F4;CDK13;RAB33B
2	GO:0051962	positive regulation of nervous system development	ORA	Astro	2.16158	0.0024635	17	GeneSet44	Astro_positive regulation of nervous system development	2.2047	295328	GLI2;GLI3;DAB2IP;LTK;CACNG7;MUL1;APBB1;ATP8A2;DPYSL3;TCF4;GPRC5B;SHANK2;XRCC2;PRMT5;FBXO31;CDH4;NTRK3
2	GO:0032989	cellular component morphogenesis	ORA	Astro	1.74487	0.0024706	29	GeneSet46	Astro_cellular component morphogenesis	2.2047	295328	GLI2;GLI3;ITGB2;MYO10;DAB2IP;MATN4;ITGA8;KNDC1;CACNG7;MUL1;APBB1;KIF5C;ATP8A2;KANK1;SHANK2;CHRNB2;MYOM2;ANTXR1;CIB1;VAX2;RADIL;PALM;FBLN1;TMOD2;FBXO31;CDH4;TUBB3;PALLD;NTRK3
2	GO:0022610	biological adhesion	ORA	Micro	1.83381	0.0058688	20	GeneSet248	Micro_biological adhesion	2.2047	295328	FBLN1;MAPK7;CDH4;CIB1;CSF3R;IL1RL2;ANTXR1;PTPRJ;PKN2;F11R;PARVG;WNT4;ITGB2;HAS1;CITED2;SWAP70;LOXL3;TLN2;ARHGEF7;COL5A1
2	GO:1905114	cell surface receptor signaling pathway involved in cell-cell signaling	ORA	Astro	2.09629	0.0025799	18	GeneSet47	Astro_cell surface receptor signaling pathway involved in cell-cell signaling	2.2047	295328	GLI2;GLI3;DAB2IP;AES;ESR1;LRP5;GRIN2A;NFATC1;KANK1;GPRC5B;SHANK2;CHRNB2;GRHL3;VAX2;SOX7;WIF1;TSPAN12;TLE1
2	GO:0031175	neuron projection development	ORA	Astro	1.80068	0.00271329	26	GeneSet48	Astro_neuron projection development	2.2047	295328	GLI2;CDH23;GLI3;DAB2IP;LTK;KNDC1;LRP12;CACNG7;MUL1;BBS4;APBB1;KIF5C;ATP8A2;DPYSL3;KANK1;GPRC5B;SHANK2;CHRNB2;CIB1;VAX2;RTN4RL1;FBXO31;CDH4;TUBB3;PALLD;NTRK3
2	GO:0001819	positive regulation of cytokine production	ORA	Micro	2.71846	0.00607538	9	GeneSet249	Micro_positive regulation of cytokine production	2.2047	295328	BRCA1;IL17RA;IL1RL2;FFAR2;CYBA;CREBBP;PTPRJ;PLCG2;PTGER4
2	GO:0030198	extracellular matrix organization	ORA	Astro	2.43896	0.00284228	13	GeneSet49	Astro_extracellular matrix organization	2.2047	295328	ITGB2;COL5A3;F11R;HPSE2;ADAMTS2;MATN4;ITGA8;LOXL4;ABI3BP;COL5A1;ANTXR1;COL11A2;FBLN1
2	GO:0050900	leukocyte migration	ORA	Micro	2.71198	0.00616804	9	GeneSet250	Micro_leukocyte migration	2.2047	295328	EPS8;IL17RA;CSF3R;FFAR2;F11R;PTGER4;ITGB2;SWAP70;TRPM4
2	GO:0060284	regulation of cell development	ORA	Astro	1.81848	0.00287384	25	GeneSet50	Astro_regulation of cell development	2.2047	295328	GLI2;GLI3;DAB2IP;LTK;KNDC1;CACNG7;DDX6;MUL1;APBB1;ATP8A2;DPYSL3;KANK1;ZHX2;TCF4;GPRC5B;SHANK2;XRCC2;CHRNB2;CIB1;RTN4RL1;FBLN1;PRMT5;FBXO31;CDH4;NTRK3
2	GO:0051345	positive regulation of hydrolase activity	ORA	Micro	2.2002	0.00627566	13	GeneSet251	Micro_positive regulation of hydrolase activity	2.2047	295328	FBLN1;BNIP2;MAPK8;ANTXR1;ARHGAP22;ESR1;F11R;USP6NL;WNT4;RASA3;RIN2;ARHGEF7;TBC1D15
2	GO:0030198	extracellular matrix organization	ORA	Micro	2.91084	0.00643103	8	GeneSet252	Micro_extracellular matrix organization	2.2047	295328	FBLN1;COL11A2;ANTXR1;F11R;ITGB2;HAS1;LOXL3;COL5A1
2	GO:0071560	cellular response to transforming growth factor beta stimulus	ORA	Astro	2.81825	0.00310766	10	GeneSet51	Astro_cellular response to transforming growth factor beta stimulus	2.2047	295328	CITED2;F11R;MTMR4;ITGA8;ACVR2A;CREBBP;SMAD2;PRDM16;VASN;TGFBR3
2	GO:0000904	cell morphogenesis involved in differentiation	ORA	Astro	1.91475	0.00343026	21	GeneSet54	Astro_cell morphogenesis involved in differentiation	2.2047	295328	GLI2;GLI3;MATN4;ITGA8;KNDC1;APBB1;KIF5C;ATP8A2;KANK1;SHANK2;CHRNB2;ANTXR1;CIB1;VAX2;RADIL;FBLN1;FBXO31;CDH4;TUBB3;PALLD;NTRK3
2	GO:0045444	fat cell differentiation	ORA	Micro	3.60736	0.00656165	6	GeneSet255	Micro_fat cell differentiation	2.2047	295328	EGR2;FFAR2;CTBP2;GPX1;TRIO;TRPM4
2	GO:0008283	cell proliferation	ORA	Micro	1.65292	0.00658205	26	GeneSet256	Micro_cell proliferation	2.2047	295328	BRCA1;FBLN1;EPS8;CIB1;CNN1;BRCA2;CYBA;CTBP2;GPX1;ATP8A2;PTPRJ;PURB;ESR1;SCIN;STAT5A;WNT4;TAL1;IRS2;HOXA5;CITED2;FOXJ2;ATOH8;TRPM4;E2F4;CDK13;RAB33B
2	GO:0030036	actin cytoskeleton organization	ORA	Astro	1.97593	0.00378687	19	GeneSet55	Astro_actin cytoskeleton organization	2.2047	295328	F11R;BCAR1;CGNL1;IQSEC3;MRAS;CORO7;BBS4;DPYSL3;MYO18A;SYNPO2;KANK1;ARHGEF10;MYOM2;ANTXR1;GRHL3;TMOD2;PALLD;NTRK3;SORBS3
2	GO:0071559	response to transforming growth factor beta	ORA	Astro	2.73536	0.00384053	10	GeneSet56	Astro_response to transforming growth factor beta	2.2047	295328	CITED2;F11R;MTMR4;ITGA8;ACVR2A;CREBBP;SMAD2;PRDM16;VASN;TGFBR3
2	GO:0051130	positive regulation of cellular component organization	ORA	Micro	1.88914	0.00665531	18	GeneSet257	Micro_positive regulation of cellular component organization	2.2047	295328	BRCA1;EPS8;CDH4;CIB1;CYBA;MAPK8;GPX1;ATP8A2;DPYSL3;PTPRJ;ESR1;PLCG2;SCIN;WNT4;TAL1;NAF1;SWAP70;ARHGEF7
2	GO:0030199	collagen fibril organization	ORA	Micro	7.73006	0.00686029	3	GeneSet258	Micro_collagen fibril organization	2.2047	295328	COL11A2;LOXL3;COL5A1
2	GO:0010628	positive regulation of gene expression	ORA	Astro	1.49894	0.00392192	44	GeneSet57	Astro_positive regulation of gene expression	2.2047	295328	GLI2;GLI3;CITED2;CASZ1;E2F4;DAB2IP;IKZF3;FOXA2;FIGLA;HMGA2;ATOH8;ITGA8;ESR1;FOXJ2;ACVR2A;LRP5;KDM3A;MNAT1;LARP1;ARNTL2;EBF1;CDK13;APBB1;HIVEP3;CREBBP;ZXDC;PLAGL1;NFATC1;CTBP2;UBTF;TCF4;MAPK8;TFDP1;NFIA;RNF207;SMAD2;GRHL3;SOX7;PRDM16;SP7;BRF1;MZF1;TLE1;NTRK3
2	GO:0031532	actin cytoskeleton reorganization	ORA	Micro	5.26073	0.0071247	4	GeneSet260	Micro_actin cytoskeleton reorganization	2.2047	295328	EPS8;ANTXR1;F11R;PARVG
2	GO:0009914	hormone transport	ORA	Astro	2.42615	0.00425128	12	GeneSet59	Astro_hormone transport	2.2047	295328	GCK;KCNG2;FOXA2;CACNA1E;LRP5;ICA1;GNAS;PTPRN2;RAB11B;SMAD2;HTR1A;OPRK1
2	GO:0090100	positive regulation of transmembrane receptor protein serine/threonine kinase signaling pathway	ORA	Astro	3.86742	0.00465721	6	GeneSet61	Astro_positive regulation of transmembrane receptor protein serine/threonine kinase signaling pathway	2.2047	295328	CITED2;ITGA8;ACVR2A;CREBBP;SMAD2;TGFBR3
2	GO:0019722	calcium-mediated signaling	ORA	Micro	3.53993	0.00717328	6	GeneSet261	Micro_calcium-mediated signaling	2.2047	295328	MAPK7;CIB1;PTPRJ;DYRK2;PLCG2;TRPM4
2	GO:0001954	positive regulation of cell-matrix adhesion	ORA	Micro	7.57545	0.0072565	3	GeneSet262	Micro_positive regulation of cell-matrix adhesion	2.2047	295328	CIB1;PTPRJ;WNT4
2	GO:0030512	negative regulation of transforming growth factor beta receptor signaling pathway	ORA	Astro	4.58462	0.00469548	5	GeneSet62	Astro_negative regulation of transforming growth factor beta receptor signaling pathway	2.2047	295328	MTMR4;SMAD2;PRDM16;VASN;TGFBR3
2	GO:1900024	regulation of substrate adhesion-dependent cell spreading	ORA	Micro	7.57545	0.0072565	3	GeneSet263	Micro_regulation of substrate adhesion-dependent cell spreading	2.2047	295328	FBLN1;CIB1;ARHGEF7
2	GO:0097435	supramolecular fiber organization	ORA	Astro	1.9327	0.00479303	19	GeneSet63	Astro_supramolecular fiber organization	2.2047	295328	COL5A3;ADAMTS2;BCAR1;LOXL4;CGNL1;COL5A1;CORO7;BBS4;DST;DPYSL3;SYNPO2;KANK1;ARHGEF10;TUBGCP4;MYOM2;CIB1;COL11A2;TMOD2;SORBS3
2	GO:0030595	leukocyte chemotaxis	ORA	Micro	3.52347	0.00733243	6	GeneSet265	Micro_leukocyte chemotaxis	2.2047	295328	IL17RA;CSF3R;FFAR2;ITGB2;SWAP70;TRPM4
2	GO:0007178	transmembrane receptor protein serine/threonine kinase signaling pathway	ORA	Astro	2.38176	0.00491547	12	GeneSet64	Astro_transmembrane receptor protein serine/threonine kinase signaling pathway	2.2047	295328	CITED2;F11R;MTMR4;ATOH8;ITGA8;ACVR2A;BTBD11;CREBBP;SMAD2;PRDM16;VASN;TGFBR3
2	GO:0040012	regulation of locomotion	ORA	Micro	2.01904	0.00735615	15	GeneSet266	Micro_regulation of locomotion	2.2047	295328	FBLN1;CIB1;DPYSL3;PTPRJ;PKN2;PTGER4;STAT5A;WNT4;IRS2;HAS1;CITED2;SWAP70;ATOH8;ARHGEF7;USP14
2	GO:0007160	cell-matrix adhesion	ORA	Micro	3.50715	0.00749412	6	GeneSet267	Micro_cell-matrix adhesion	2.2047	295328	CIB1;PTPRJ;PARVG;WNT4;ITGB2;ARHGEF7
2	GO:0010557	positive regulation of macromolecule biosynthetic process	ORA	Astro	1.49741	0.00494274	42	GeneSet65	Astro_positive regulation of macromolecule biosynthetic process	2.2047	295328	GLI2;GCK;GLI3;CITED2;CASZ1;E2F4;DAB2IP;IKZF3;FOXA2;FIGLA;HMGA2;DYRK2;ATOH8;ITGA8;ESR1;FOXJ2;ACVR2A;LRP5;KDM3A;MNAT1;LARP1;ARNTL2;EBF1;CDK13;APBB1;HIVEP3;CREBBP;ZXDC;PLAGL1;NFATC1;CTBP2;UBTF;TCF4;TFDP1;NFIA;SMAD2;GRHL3;SOX7;PRDM16;SP7;BRF1;MZF1
2	GO:0045596	negative regulation of cell differentiation	ORA	Micro	2.23465	0.00761141	12	GeneSet268	Micro_negative regulation of cell differentiation	2.2047	295328	FBLN1;CIB1;DPYSL3;TRIO;WNT4;TAL1;HOXA5;FOXJ2;TRPM4;CDK13;LOXL3;COL5A1
2	GO:0034330	cell junction organization	ORA	Micro	3.10106	0.00763393	7	GeneSet270	Micro_cell junction organization	2.2047	295328	CDH4;PTPRJ;PKN2;F11R;WNT4;TLN2;ARHGEF7
2	GO:0051254	positive regulation of RNA metabolic process	ORA	Astro	1.52216	0.00518018	39	GeneSet67	Astro_positive regulation of RNA metabolic process	2.2047	295328	GLI2;GLI3;CITED2;CASZ1;E2F4;DAB2IP;IKZF3;FOXA2;FIGLA;HMGA2;ATOH8;ITGA8;ESR1;FOXJ2;ACVR2A;LRP5;KDM3A;MNAT1;ARNTL2;EBF1;CDK13;APBB1;HIVEP3;CREBBP;ZXDC;PLAGL1;NFATC1;CTBP2;UBTF;TCF4;TFDP1;NFIA;SMAD2;GRHL3;SOX7;PRDM16;SP7;BRF1;MZF1
2	GO:1903845	negative regulation of cellular response to transforming growth factor beta stimulus	ORA	Astro	4.45901	0.00528485	5	GeneSet68	Astro_negative regulation of cellular response to transforming growth factor beta stimulus	2.2047	295328	MTMR4;SMAD2;PRDM16;VASN;TGFBR3
2	GO:0034260	negative regulation of GTPase activity	ORA	Astro	5.66101	0.00535059	4	GeneSet69	Astro_negative regulation of GTPase activity	2.2047	295328	F11R;DAB2IP;BBS4;PTPRN2
2	GO:0097193	intrinsic apoptotic signaling pathway	ORA	Micro	3.10106	0.00763393	7	GeneSet269	Micro_intrinsic apoptotic signaling pathway	2.2047	295328	BRCA1;MAPK7;BRCA2;GPX1;HERPUD1;DYRK2;SGMS1
2	GO:0051270	regulation of cellular component movement	ORA	Micro	2.01047	0.00763715	15	GeneSet271	Micro_regulation of cellular component movement	2.2047	295328	FBLN1;CIB1;DPYSL3;PTPRJ;PKN2;PTGER4;STAT5A;WNT4;IRS2;HAS1;CITED2;SWAP70;ATOH8;TRPM4;ARHGEF7
2	GO:0050727	regulation of inflammatory response	ORA	Micro	2.79795	0.00808039	8	GeneSet272	Micro_regulation of inflammatory response	2.2047	295328	MAPK7;IL17RA;IL1RL2;FFAR2;GPX1;ESR1;PTGER4;ITGB2
2	GO:0051046	regulation of secretion	ORA	Micro	2.12886	0.00817896	13	GeneSet273	Micro_regulation of secretion	2.2047	295328	IL17RA;FFAR2;CYBA;ICA1;SCIN;PTGER4;KMO;ITGB2;IRS2;RPH3AL;TRPM4;ARHGEF7;RAB33B
2	GO:2000145	regulation of cell motility	ORA	Micro	2.04821	0.00847248	14	GeneSet274	Micro_regulation of cell motility	2.2047	295328	FBLN1;CIB1;DPYSL3;PTPRJ;PKN2;PTGER4;STAT5A;WNT4;IRS2;HAS1;CITED2;SWAP70;ATOH8;ARHGEF7
2	GO:0045927	positive regulation of growth	ORA	Astro	2.60406	0.00540953	10	GeneSet70	Astro_positive regulation of growth	2.2047	295328	ACACB;CACNG7;MUL1;BBS4;ATP8A2;RFTN1;CIB1;TGFBR3;CDH4;NTRK3
2	GO:0051302	regulation of cell division	ORA	Micro	3.99549	0.00847865	5	GeneSet275	Micro_regulation of cell division	2.2047	295328	CIB1;BRCA2;PKN2;TAL1;PRDM15
2	GO:0002252	immune effector process	ORA	Micro	1.88114	0.00867712	17	GeneSet277	Micro_immune effector process	2.2047	295328	FFAR2;CYBA;PTPRJ;PLCG2;SLC15A4;PTGER4;MX2;RNASE6;ITGB2;COPB1;MX1;SWAP70;MANBA;TRPM4;CDK13;LOXL3;ERP44
2	GO:0002366	leukocyte activation involved in immune response	ORA	Micro	2.18628	0.00897495	12	GeneSet278	Micro_leukocyte activation involved in immune response	2.2047	295328	CYBA;PTPRJ;PLCG2;SLC15A4;PTGER4;ITGB2;COPB1;SWAP70;MANBA;CDK13;LOXL3;ERP44
2	GO:0060074	synapse maturation	ORA	Astro	8.1377	0.0057112	3	GeneSet74	Astro_synapse maturation	2.2047	295328	DAB2IP;NFIA;PALM
2	GO:0045088	regulation of innate immune response	ORA	Micro	2.73729	0.00915565	8	GeneSet279	Micro_regulation of innate immune response	2.2047	295328	FFAR2;LILRA4;CYBA;CREBBP;ESR1;PLCG2;ITGB2;ALPK1
2	GO:0000209	protein polyubiquitination	ORA	Oligo	2.99018	0.00927203	7	GeneSet466	Oligo_protein polyubiquitination	2.2047	295328	FBXO31;DYSF;FBXO32;SPSB1;FBXW10;BRCA1;TRIM27
2	GO:0002263	cell activation involved in immune response	ORA	Micro	2.17373	0.00936906	12	GeneSet280	Micro_cell activation involved in immune response	2.2047	295328	CYBA;PTPRJ;PLCG2;SLC15A4;PTGER4;ITGB2;COPB1;SWAP70;MANBA;CDK13;LOXL3;ERP44
2	GO:1901657	glycosyl compound metabolic process	ORA	Oligo	3.8627	0.00973078	5	GeneSet467	Oligo_glycosyl compound metabolic process	2.2047	295328	GMPR2;AKR7A2;MOCS1;TYW3;PRPSAP2
2	GO:0016192	vesicle-mediated transport	ORA	Oligo	1.57054	0.0101248	28	GeneSet469	Oligo_vesicle-mediated transport	2.2047	295328	COPB1;GOLGA5;MANBA;GULP1;DNM1;DNAJC6;CNST;ADRA1A;CHRNB2;CHMP5;MYO18A;LOXL3;GAB2;DYSF;KRT18;ATP9B;BICD2;ANKRD50;ERP44;CLTA;RAB33B;KIF5C;STX12;HMOX2;TRIM27;MIF;SLC17A7;TMEM87A
2	GO:0033043	regulation of organelle organization	ORA	Micro	1.82395	0.0094216	18	GeneSet281	Micro_regulation of organelle organization	2.2047	295328	BRCA1;EPS8;CIB1;MAPK8;GPX1;TRIM36;SCIN;F11R;PTGER4;USP6NL;WNT4;TAL1;NAF1;SWAP70;BICD2;CDK13;RAB33B;TBC1D15
2	GO:0006383	transcription by RNA polymerase III	ORA	Micro	6.88678	0.00943905	3	GeneSet284	Micro_transcription by RNA polymerase III	2.2047	295328	BRCA1;BRF1;GTF3A
2	GO:0010332	response to gamma radiation	ORA	Micro	6.88678	0.00943905	3	GeneSet283	Micro_response to gamma radiation	2.2047	295328	BRCA2;CYBA;GPX1
2	GO:0030199	collagen fibril organization	ORA	Oligo	6.66907	0.0102664	3	GeneSet474	Oligo_collagen fibril organization	2.2047	295328	LOXL3;COL5A1;ADAMTS2
2	GO:0009891	positive regulation of biosynthetic process	ORA	Micro	1.61952	0.00994543	25	GeneSet285	Micro_positive regulation of biosynthetic process	2.2047	295328	BRCA1;MAPK7;BRF1;MZF1;EGR2;BRCA2;CYBA;CTBP2;CREBBP;TAF2;WDR43;DYRK2;ESR1;WNT4;ITGB2;TAL1;IRS2;HOXA5;CITED2;NAF1;FOXJ2;ATOH8;E2F4;CDK13;PRDM15
2	GO:0045935	positive regulation of nucleobase-containing compound metabolic process	ORA	Astro	1.48038	0.00602494	42	GeneSet75	Astro_positive regulation of nucleobase-containing compound metabolic process	2.2047	295328	GLI2;GLI3;CITED2;CASZ1;E2F4;DAB2IP;IKZF3;FOXA2;FIGLA;HMGA2;ATOH8;ITGA8;ESR1;FOXJ2;ACVR2A;FAM168A;LRP5;KDM3A;MNAT1;ARNTL2;EBF1;CDK13;APBB1;MGMT;HIVEP3;CREBBP;ZXDC;PLAGL1;NFATC1;CTBP2;UBTF;TCF4;TFDP1;NFIA;SMAD2;GRHL3;SOX7;PRDM16;SP7;BRF1;RTEL1;MZF1
2	GO:0090287	regulation of cellular response to growth factor stimulus	ORA	Astro	2.54303	0.00636249	10	GeneSet76	Astro_regulation of cellular response to growth factor stimulus	2.2047	295328	CITED2;DAB2IP;MTMR4;ITGA8;ACVR2A;CREBBP;SMAD2;PRDM16;VASN;TGFBR3
2	GO:0007204	positive regulation of cytosolic calcium ion concentration	ORA	Micro	2.93622	0.010133	7	GeneSet288	Micro_positive regulation of cytosolic calcium ion concentration	2.2047	295328	CYBA;ESR1;PLCG2;PTGER4;SWAP70;RASA3;TRPM4
2	GO:0051271	negative regulation of cellular component movement	ORA	Micro	2.93622	0.010133	7	GeneSet289	Micro_negative regulation of cellular component movement	2.2047	295328	FBLN1;DPYSL3;PTPRJ;PTGER4;WNT4;HAS1;CITED2
2	GO:0001678	cellular glucose homeostasis	ORA	Astro	3.16466	0.00688358	7	GeneSet77	Astro_cellular glucose homeostasis	2.2047	295328	GCK;FOXA2;LRP5;UBTF;PTPRN2;RAB11B;OPRK1
2	GO:0031328	positive regulation of cellular biosynthetic process	ORA	Astro	1.45876	0.00703165	43	GeneSet78	Astro_positive regulation of cellular biosynthetic process	2.2047	295328	GLI2;GCK;GLI3;ITGB2;CITED2;CASZ1;E2F4;DAB2IP;IKZF3;FOXA2;FIGLA;HMGA2;DYRK2;ATOH8;ITGA8;ESR1;FOXJ2;ACVR2A;LRP5;KDM3A;MNAT1;LARP1;ARNTL2;EBF1;CDK13;APBB1;HIVEP3;CREBBP;ZXDC;PLAGL1;NFATC1;CTBP2;UBTF;TCF4;TFDP1;NFIA;SMAD2;GRHL3;SOX7;PRDM16;SP7;BRF1;MZF1
2	GO:0030029	actin filament-based process	ORA	Astro	1.82102	0.00731256	20	GeneSet79	Astro_actin filament-based process	2.2047	295328	F11R;BCAR1;CGNL1;IQSEC3;MRAS;CORO7;BBS4;DPYSL3;MYO18A;SYNPO2;KANK1;ARHGEF10;RNF207;MYOM2;ANTXR1;GRHL3;TMOD2;PALLD;NTRK3;SORBS3
2	GO:0002757	immune response-activating signal transduction	ORA	Micro	2.5029	0.0101574	9	GeneSet290	Micro_immune response-activating signal transduction	2.2047	295328	FFAR2;LILRA4;CYBA;CREBBP;PTPRJ;ESR1;PLCG2;ITGB2;ALPK1
2	GO:0010941	regulation of cell death	ORA	Micro	1.68446	0.0102129	22	GeneSet291	Micro_regulation of cell death	2.2047	295328	BRCA1;MCF2L;MAPK7;CIB1;BNIP2;MAPK8;GPX1;HERPUD1;CREBBP;TRIO;ESR1;PLCG2;SCIN;KMO;WNT4;ITGB2;IRS2;HOXA5;CITED2;SGMS1;RASSF2;ARHGEF7
2	GO:0048646	anatomical structure formation involved in morphogenesis	ORA	Micro	1.89327	0.0102273	16	GeneSet292	Micro_anatomical structure formation involved in morphogenesis	2.2047	295328	BRCA1;MAPK7;CIB1;EGR2;CSF3R;GPX1;ATP8A2;ARHGAP22;WNT4;ITGB2;TAL1;HOXA5;CITED2;FOXJ2;ATOH8;COL5A1
2	GO:0030099	myeloid cell differentiation	ORA	Micro	2.66507	0.0106463	8	GeneSet293	Micro_myeloid cell differentiation	2.2047	295328	CIB1;CSF3R;CREBBP;PURB;SCIN;TAL1;HOXA5;RASSF2
2	GO:0031279	regulation of cyclase activity	ORA	Astro	5.106	0.00772023	4	GeneSet81	Astro_regulation of cyclase activity	2.2047	295328	GABBR2;GNG7;MAPK8;PALM
2	GO:0071158	positive regulation of cell cycle arrest	ORA	Astro	4.06885	0.0077596	5	GeneSet82	Astro_positive regulation of cell cycle arrest	2.2047	295328	E2F4;DAB2IP;HMGA2;PLAGL1;TFDP1
2	GO:0002684	positive regulation of immune system process	ORA	Micro	1.93449	0.0106665	15	GeneSet294	Micro_positive regulation of immune system process	2.2047	295328	IL1RL2;FFAR2;LILRA4;CYBA;CREBBP;PTPRJ;ESR1;PLCG2;SCIN;ITGB2;TAL1;IRS2;HOXA5;ALPK1;SWAP70
2	GO:0006468	protein phosphorylation	ORA	Micro	1.62913	0.0108069	24	GeneSet295	Micro_protein phosphorylation	2.2047	295328	FBLN1;MAPK7;ACSL1;BCAR3;CIB1;CSNK1D;MAPK8;MLKL;PTPRJ;TRIO;RPLP1;DYRK2;PKN2;PTGER4;STAT5A;ITGB2;TAL1;IRS2;ALPK1;RASA3;CDK13;ADCK1;RASSF2;PRDM15
2	GO:0080134	regulation of response to stress	ORA	Micro	1.7626	0.0108359	19	GeneSet296	Micro_regulation of response to stress	2.2047	295328	BRCA1;MAPK7;IL17RA;IL1RL2;FFAR2;LILRA4;CYBA;GPX1;HERPUD1;CREBBP;MLKL;ESR1;PLCG2;PTGER4;WNT4;ITGB2;ALPK1;RASSF2;USP14
2	GO:0090092	regulation of transmembrane receptor protein serine/threonine kinase signaling pathway	ORA	Astro	2.61569	0.00791788	9	GeneSet83	Astro_regulation of transmembrane receptor protein serine/threonine kinase signaling pathway	2.2047	295328	CITED2;MTMR4;ITGA8;ACVR2A;CREBBP;SMAD2;PRDM16;VASN;TGFBR3
2	GO:0006282	regulation of DNA repair	ORA	Astro	3.45672	0.007981	6	GeneSet84	Astro_regulation of DNA repair	2.2047	295328	HMGA2;FAM168A;BPHL;APBB1;MGMT;RTEL1
2	GO:0046578	regulation of Ras protein signal transduction	ORA	Micro	3.23737	0.0108644	6	GeneSet297	Micro_regulation of Ras protein signal transduction	2.2047	295328	MCF2L;EPS8;TRIO;IRS2;RASA3;ARHGEF7
2	GO:0001667	ameboidal-type cell migration	ORA	Micro	2.65108	0.0109649	8	GeneSet298	Micro_ameboidal-type cell migration	2.2047	295328	CIB1;GPX1;PKN2;STAT5A;ITGB2;HAS1;ATOH8;ARHGEF7
2	GO:0001816	cytokine production	ORA	Micro	2.12794	0.0109689	12	GeneSet299	Micro_cytokine production	2.2047	295328	BRCA1;IL17RA;IL1RL2;FFAR2;LILRA4;CYBA;CREBBP;PTPRJ;PLCG2;F11R;PTGER4;TRPM4
2	GO:0051049	regulation of transport	ORA	Micro	1.64528	0.0112809	23	GeneSet300	Micro_regulation of transport	2.2047	295328	IL17RA;CIB1;FFAR2;CYBA;MAPK8;ATP8A2;PTPRJ;TMEM37;ICA1;PLCG2;SCIN;PTGER4;MX2;PACSIN2;KMO;ITGB2;IRS2;RPH3AL;TRPM4;RUFY1;ARHGEF7;RAB33B;CNST
2	GO:0051707	response to other organism	ORA	Micro	1.97058	0.0116381	14	GeneSet301	Micro_response to other organism	2.2047	295328	IL17RA;HMGN2;CYBA;MACROD2;MAPK8;GPX1;PLCG2;PTGER4;MX2;RNASE6;KMO;MX1;CMPK2;SGMS1
2	GO:0043207	response to external biotic stimulus	ORA	Micro	1.96619	0.0118498	14	GeneSet302	Micro_response to external biotic stimulus	2.2047	295328	IL17RA;HMGN2;CYBA;MACROD2;MAPK8;GPX1;PLCG2;PTGER4;MX2;RNASE6;KMO;MX1;CMPK2;SGMS1
2	GO:0007264	small GTPase mediated signal transduction	ORA	Micro	2.28727	0.0124315	10	GeneSet303	Micro_small GTPase mediated signal transduction	2.2047	295328	MCF2L;EPS8;BCAR3;TRIO;ARHGAP22;IRS2;RASA3;RIN2;ARHGEF7;RAB33B
2	GO:0038095	Fc-epsilon receptor signaling pathway	ORA	Micro	6.20939	0.0125127	3	GeneSet304	Micro_Fc-epsilon receptor signaling pathway	2.2047	295328	LILRA4;MAPK8;PLCG2
2	GO:0040013	negative regulation of locomotion	ORA	Micro	2.81466	0.0125666	7	GeneSet305	Micro_negative regulation of locomotion	2.2047	295328	FBLN1;DPYSL3;PTPRJ;PTGER4;WNT4;HAS1;CITED2
2	GO:0043087	regulation of GTPase activity	ORA	Micro	2.40745	0.0128475	9	GeneSet306	Micro_regulation of GTPase activity	2.2047	295328	BNIP2;ARHGAP22;F11R;USP6NL;WNT4;RASA3;RIN2;ARHGEF7;TBC1D15
2	GO:0006813	potassium ion transport	ORA	Astro	2.55858	0.00907956	9	GeneSet86	Astro_potassium ion transport	2.2047	295328	GCK;KCNN3;ATP1A3;KCNG2;KCNJ12;KCNAB2;KCNMA1;RNF207;OPRK1
2	GO:0043062	extracellular structure organization	ORA	Astro	2.1158	0.00913174	13	GeneSet87	Astro_extracellular structure organization	2.2047	295328	ITGB2;COL5A3;F11R;HPSE2;ADAMTS2;MATN4;ITGA8;LOXL4;ABI3BP;COL5A1;ANTXR1;COL11A2;FBLN1
2	GO:0009891	positive regulation of biosynthetic process	ORA	Astro	1.43631	0.00914746	43	GeneSet88	Astro_positive regulation of biosynthetic process	2.2047	295328	GLI2;GCK;GLI3;ITGB2;CITED2;CASZ1;E2F4;DAB2IP;IKZF3;FOXA2;FIGLA;HMGA2;DYRK2;ATOH8;ITGA8;ESR1;FOXJ2;ACVR2A;LRP5;KDM3A;MNAT1;LARP1;ARNTL2;EBF1;CDK13;APBB1;HIVEP3;CREBBP;ZXDC;PLAGL1;NFATC1;CTBP2;UBTF;TCF4;TFDP1;NFIA;SMAD2;GRHL3;SOX7;PRDM16;SP7;BRF1;MZF1
2	GO:0120039	plasma membrane bounded cell projection morphogenesis	ORA	Astro	1.8425	0.00956061	18	GeneSet89	Astro_plasma membrane bounded cell projection morphogenesis	2.2047	295328	GLI2;GLI3;DAB2IP;KNDC1;CACNG7;MUL1;APBB1;KIF5C;ATP8A2;KANK1;SHANK2;CHRNB2;VAX2;FBXO31;CDH4;TUBB3;PALLD;NTRK3
2	GO:1904377	positive regulation of protein localization to cell periphery	ORA	Micro	6.10924	0.0130742	3	GeneSet307	Micro_positive regulation of protein localization to cell periphery	2.2047	295328	EPB41L2;CIB1;CNST
2	GO:0050678	regulation of epithelial cell proliferation	ORA	Micro	2.77925	0.0133937	7	GeneSet308	Micro_regulation of epithelial cell proliferation	2.2047	295328	BRCA2;CYBA;GPX1;STAT5A;HOXA5;ATOH8;RAB33B
2	GO:0009968	negative regulation of signal transduction	ORA	Micro	1.78567	0.0140466	17	GeneSet309	Micro_negative regulation of signal transduction	2.2047	295328	BRCA1;FBLN1;MAPK7;CIB1;LILRA4;EPS15L1;GPX1;HERPUD1;PTPRJ;DYRK2;ESR1;WNT4;RASA3;RPH3AL;RASSF2;ARHGEF7;PRDM15
2	GO:0045087	innate immune response	ORA	Micro	1.9847	0.014099	13	GeneSet310	Micro_innate immune response	2.2047	295328	IL1RL2;FFAR2;LILRA4;CYBA;CREBBP;ESR1;PLCG2;MX2;RNASE6;ITGB2;ALPK1;MX1;USP14
2	GO:0034121	regulation of toll-like receptor signaling pathway	ORA	Micro	5.91832	0.0142398	3	GeneSet311	Micro_regulation of toll-like receptor signaling pathway	2.2047	295328	LILRA4;CYBA;ESR1
2	GO:0007010	cytoskeleton organization	ORA	Astro	1.55242	0.00960648	31	GeneSet90	Astro_cytoskeleton organization	2.2047	295328	F11R;ANK1;E2F4;BCAR1;CGNL1;HYDIN;BICD2;IQSEC3;MRAS;CORO7;FAM83H;BBS4;DST;ATP8A2;DPYSL3;MYO18A;SYNPO2;KANK1;ARHGEF10;TUBGCP4;XRCC2;MYOM2;ANTXR1;CIB1;GRHL3;PALM;TMOD2;TUBB3;PALLD;NTRK3;SORBS3
2	GO:0043062	extracellular structure organization	ORA	Micro	2.52515	0.0143539	8	GeneSet313	Micro_extracellular structure organization	2.2047	295328	FBLN1;COL11A2;ANTXR1;F11R;ITGB2;HAS1;LOXL3;COL5A1
2	GO:0050714	positive regulation of protein secretion	ORA	Micro	3.04235	0.014399	6	GeneSet314	Micro_positive regulation of protein secretion	2.2047	295328	IL17RA;FFAR2;PTGER4;IRS2;RPH3AL;TRPM4
2	GO:0048858	cell projection morphogenesis	ORA	Astro	1.8396	0.009706	18	GeneSet91	Astro_cell projection morphogenesis	2.2047	295328	GLI2;GLI3;DAB2IP;KNDC1;CACNG7;MUL1;APBB1;KIF5C;ATP8A2;KANK1;SHANK2;CHRNB2;VAX2;FBXO31;CDH4;TUBB3;PALLD;NTRK3
2	GO:0010811	positive regulation of cell-substrate adhesion	ORA	Micro	4.27992	0.0144169	4	GeneSet315	Micro_positive regulation of cell-substrate adhesion	2.2047	295328	CIB1;PTPRJ;WNT4;ARHGEF7
2	GO:1905477	positive regulation of protein localization to membrane	ORA	Micro	4.27992	0.0144169	4	GeneSet316	Micro_positive regulation of protein localization to membrane	2.2047	295328	CIB1;MAPK8;ITGB2;CNST
2	GO:0009749	response to glucose	ORA	Astro	2.71257	0.00977291	8	GeneSet92	Astro_response to glucose	2.2047	295328	GCK;FOXA2;LRP5;UBTF;PTPRN2;RAB11B;SMAD2;OPRK1
2	GO:0051058	negative regulation of small GTPase mediated signal transduction	ORA	Astro	4.73466	0.0100474	4	GeneSet93	Astro_negative regulation of small GTPase mediated signal transduction	2.2047	295328	DAB2IP;CGNL1;KANK1;ADRA1A
2	GO:0072657	protein localization to membrane	ORA	Astro	1.86632	0.0103434	17	GeneSet94	Astro_protein localization to membrane	2.2047	295328	ITGB2;F11R;DNAJA3;ANK1;GRIN2A;SYS1;RFTN1;MAPK8;RAB11B;TFDP1;NRXN2;SSR3;CIB1;PALM;ZDHHC23;LZTFL1;PPP1R13B
2	GO:0006915	apoptotic process	ORA	Micro	1.58482	0.0148276	24	GeneSet317	Micro_apoptotic process	2.2047	295328	BRCA1;MCF2L;MAPK7;CIB1;BNIP2;BRCA2;MAPK8;GPX1;HERPUD1;CREBBP;TRIO;DYRK2;ESR1;PKN2;SCIN;WNT4;ITGB2;IRS2;HOXA5;CITED2;MX1;SGMS1;RASSF2;ARHGEF7
2	GO:0002220	innate immune response activating cell surface receptor signaling pathway	ORA	Micro	5.82727	0.0148441	3	GeneSet318	Micro_innate immune response activating cell surface receptor signaling pathway	2.2047	295328	FFAR2;CREBBP;PLCG2
2	GO:0051130	positive regulation of cellular component organization	ORA	Astro	1.56936	0.0105659	29	GeneSet95	Astro_positive regulation of cellular component organization	2.2047	295328	ANK1;DAB2IP;LTK;ESR1;LRP5;CACNG7;CLEC16A;MUL1;BBS4;APBB1;ATP8A2;DPYSL3;MYO18A;SYNPO2;ARHGEF10;TERF1;MNS1;MAPK8;GPRC5B;TFDP1;SHANK2;CIB1;PALM;RTEL1;FBXO31;CDH4;PPP1R13B;NTRK3;SORBS3
2	GO:0043269	regulation of ion transport	ORA	Astro	1.81679	0.0109341	18	GeneSet96	Astro_regulation of ion transport	2.2047	295328	GCK;KCNG2;CATSPER4;KCNJ12;CA7;CLIC5;KCNAB2;CACNA1E;KMO;CACNG7;ATP8A2;RAB11B;SHANK2;CHRNB2;KCNMA1;RNF207;HTR1A;OPRK1
2	GO:0009746	response to hexose	ORA	Astro	2.64372	0.0112958	8	GeneSet97	Astro_response to hexose	2.2047	295328	GCK;FOXA2;LRP5;UBTF;PTPRN2;RAB11B;SMAD2;OPRK1
2	GO:0009607	response to biotic stimulus	ORA	Micro	1.90886	0.0150136	14	GeneSet319	Micro_response to biotic stimulus	2.2047	295328	IL17RA;HMGN2;CYBA;MACROD2;MAPK8;GPX1;PLCG2;PTGER4;MX2;RNASE6;KMO;MX1;CMPK2;SGMS1
2	GO:0018193	peptidyl-amino acid modification	ORA	Micro	1.77094	0.0151347	17	GeneSet320	Micro_peptidyl-amino acid modification	2.2047	295328	BRCA1;MAPK7;BCAR3;EGR2;CSNK1D;BRCA2;MAPK8;CREBBP;PTPRJ;DYRK2;PKN2;STAT5A;ITGB2;TAL1;TRPM4;LOXL3;RASSF2
2	GO:0016055	Wnt signaling pathway	ORA	Astro	1.99436	0.0113092	14	GeneSet98	Astro_Wnt signaling pathway	2.2047	295328	GLI3;DAB2IP;AES;ESR1;LRP5;NFATC1;KANK1;GPRC5B;GRHL3;VAX2;SOX7;WIF1;TSPAN12;TLE1
2	GO:0030336	negative regulation of cell migration	ORA	Micro	3.00613	0.0151918	6	GeneSet321	Micro_negative regulation of cell migration	2.2047	295328	DPYSL3;PTPRJ;PTGER4;WNT4;HAS1;CITED2
2	GO:0007043	cell-cell junction assembly	ORA	Micro	4.20859	0.0152486	4	GeneSet322	Micro_cell-cell junction assembly	2.2047	295328	CDH4;PKN2;F11R;TLN2
2	GO:0031328	positive regulation of cellular biosynthetic process	ORA	Micro	1.57904	0.0154506	24	GeneSet323	Micro_positive regulation of cellular biosynthetic process	2.2047	295328	BRCA1;MAPK7;BRF1;MZF1;EGR2;BRCA2;CTBP2;CREBBP;TAF2;WDR43;DYRK2;ESR1;WNT4;ITGB2;TAL1;IRS2;HOXA5;CITED2;NAF1;FOXJ2;ATOH8;E2F4;CDK13;PRDM15
2	GO:0045597	positive regulation of cell differentiation	ORA	Micro	1.89454	0.0159319	14	GeneSet325	Micro_positive regulation of cell differentiation	2.2047	295328	CDH4;CIB1;CSNK1D;BNIP2;IL1RL2;ATP8A2;DPYSL3;SCIN;WNT4;TAL1;HOXA5;ATOH8;TRPM4;ARHGEF7
2	GO:0048514	blood vessel morphogenesis	ORA	Micro	2.19961	0.0159453	10	GeneSet326	Micro_blood vessel morphogenesis	2.2047	295328	BRCA1;MAPK7;CIB1;GPX1;ARHGAP22;WNT4;ITGB2;TAL1;HOXA5;FOXJ2
2	GO:0070206	protein trimerization	ORA	Oligo	6.05156	0.0133704	3	GeneSet490	Oligo_protein trimerization	2.2047	295328	MLKL;TRIM27;MIF
2	GO:0051056	regulation of small GTPase mediated signal transduction	ORA	Micro	2.6701	0.0163524	7	GeneSet328	Micro_regulation of small GTPase mediated signal transduction	2.2047	295328	MCF2L;EPS8;TRIO;ARHGAP22;IRS2;RASA3;ARHGEF7
2	GO:0007229	integrin-mediated signaling pathway	ORA	Oligo	4.31398	0.0140233	4	GeneSet491	Oligo_integrin-mediated signaling pathway	2.2047	295328	ITGBL1;LOXL3;BCAR1;ITGA8
2	GO:0061098	positive regulation of protein tyrosine kinase activity	ORA	Oligo	5.94153	0.0140484	3	GeneSet492	Oligo_positive regulation of protein tyrosine kinase activity	2.2047	295328	GPRC5B;ADRA1A;NOX4
2	GO:0198738	cell-cell signaling by wnt	ORA	Astro	1.98135	0.0119208	14	GeneSet104	Astro_cell-cell signaling by wnt	2.2047	295328	GLI3;DAB2IP;AES;ESR1;LRP5;NFATC1;KANK1;GPRC5B;GRHL3;VAX2;SOX7;WIF1;TSPAN12;TLE1
2	GO:0046605	regulation of centrosome cycle	ORA	Oligo	5.83543	0.0147456	3	GeneSet495	Oligo_regulation of centrosome cycle	2.2047	295328	CHMP5;KIF25;BRCA1
2	GO:0006007	glucose catabolic process	ORA	Astro	6.10327	0.012792	3	GeneSet105	Astro_glucose catabolic process	2.2047	295328	GCK;LRP5;PGAM2
2	GO:0010557	positive regulation of macromolecule biosynthetic process	ORA	Micro	1.59032	0.0164305	23	GeneSet329	Micro_positive regulation of macromolecule biosynthetic process	2.2047	295328	BRCA1;MAPK7;BRF1;MZF1;EGR2;BRCA2;CTBP2;CREBBP;TAF2;WDR43;DYRK2;ESR1;WNT4;TAL1;IRS2;HOXA5;CITED2;NAF1;FOXJ2;ATOH8;E2F4;CDK13;PRDM15
2	GO:0033692	cellular polysaccharide biosynthetic process	ORA	Micro	5.57019	0.016743	3	GeneSet330	Micro_cellular polysaccharide biosynthetic process	2.2047	295328	DYRK2;IRS2;HAS1
2	GO:0044087	regulation of cellular component biogenesis	ORA	Micro	1.88043	0.016893	14	GeneSet331	Micro_regulation of cellular component biogenesis	2.2047	295328	BRCA1;EPS8;ANTXR1;DPYSL3;PTPRJ;WDR43;ESR1;SCIN;PTGER4;USP6NL;WNT4;TAL1;SWAP70;TBC1D15
2	GO:0097190	apoptotic signaling pathway	ORA	Micro	2.16937	0.0173912	10	GeneSet332	Micro_apoptotic signaling pathway	2.2047	295328	BRCA1;MAPK7;CIB1;BRCA2;MAPK8;GPX1;HERPUD1;DYRK2;WNT4;SGMS1
2	GO:0043067	regulation of programmed cell death	ORA	Micro	1.64935	0.0176067	20	GeneSet333	Micro_regulation of programmed cell death	2.2047	295328	BRCA1;MCF2L;MAPK7;CIB1;BNIP2;MAPK8;GPX1;HERPUD1;CREBBP;TRIO;ESR1;PLCG2;SCIN;WNT4;IRS2;HOXA5;CITED2;SGMS1;RASSF2;ARHGEF7
2	GO:0032990	cell part morphogenesis	ORA	Astro	1.78632	0.0128218	18	GeneSet106	Astro_cell part morphogenesis	2.2047	295328	GLI2;GLI3;DAB2IP;KNDC1;CACNG7;MUL1;APBB1;KIF5C;ATP8A2;KANK1;SHANK2;CHRNB2;VAX2;FBXO31;CDH4;TUBB3;PALLD;NTRK3
2	GO:0034284	response to monosaccharide	ORA	Astro	2.57828	0.0129874	8	GeneSet109	Astro_response to monosaccharide	2.2047	295328	GCK;FOXA2;LRP5;UBTF;PTPRN2;RAB11B;SMAD2;OPRK1
2	GO:0071804	cellular potassium ion transport	ORA	Astro	2.57828	0.0129874	8	GeneSet107	Astro_cellular potassium ion transport	2.2047	295328	KCNN3;ATP1A3;KCNG2;KCNJ12;KCNAB2;KCNMA1;RNF207;OPRK1
2	GO:0071805	potassium ion transmembrane transport	ORA	Astro	2.57828	0.0129874	8	GeneSet108	Astro_potassium ion transmembrane transport	2.2047	295328	KCNN3;ATP1A3;KCNG2;KCNJ12;KCNAB2;KCNMA1;RNF207;OPRK1
2	GO:0002683	negative regulation of immune system process	ORA	Micro	2.42803	0.0177547	8	GeneSet334	Micro_negative regulation of immune system process	2.2047	295328	CIB1;LILRA4;GPX1;PTPRJ;PTGER4;TAL1;HOXA5;LOXL3
2	GO:0060627	regulation of vesicle-mediated transport	ORA	Micro	2.27719	0.017835	9	GeneSet335	Micro_regulation of vesicle-mediated transport	2.2047	295328	CYBA;PTPRJ;PLCG2;PACSIN2;ITGB2;RPH3AL;RUFY1;RAB33B;CNST
2	GO:0038093	Fc receptor signaling pathway	ORA	Micro	3.97662	0.0183958	4	GeneSet336	Micro_Fc receptor signaling pathway	2.2047	295328	LILRA4;MAPK8;PTPRJ;PLCG2
2	GO:0007169	transmembrane receptor protein tyrosine kinase signaling pathway	ORA	Micro	2.05449	0.0185405	11	GeneSet338	Micro_transmembrane receptor protein tyrosine kinase signaling pathway	2.2047	295328	EPS8;HNRNPH1;CYBA;EPS15L1;CRIM1;PTPRJ;STAT5A;WNT4;IRS2;RASSF2;ARHGEF7
2	GO:0010876	lipid localization	ORA	Oligo	2.38747	0.0195615	8	GeneSet506	Oligo_lipid localization	2.2047	295328	GULP1;HDLBP;IRS2;DYSF;ATP9B;ATP8A2;STX12;MIF
2	GO:0005977	glycogen metabolic process	ORA	Micro	5.33483	0.0187717	3	GeneSet339	Micro_glycogen metabolic process	2.2047	295328	DYRK2;IRS2;PPP1R2
2	GO:0051480	regulation of cytosolic calcium ion concentration	ORA	Micro	2.58422	0.0191964	7	GeneSet340	Micro_regulation of cytosolic calcium ion concentration	2.2047	295328	CYBA;ESR1;PLCG2;PTGER4;SWAP70;RASA3;TRPM4
2	GO:2001022	positive regulation of response to DNA damage stimulus	ORA	Astro	3.53813	0.0136999	5	GeneSet110	Astro_positive regulation of response to DNA damage stimulus	2.2047	295328	HMGA2;FAM168A;APBB1;MGMT;NSMCE1
2	GO:0048585	negative regulation of response to stimulus	ORA	Micro	1.6344	0.0192448	20	GeneSet341	Micro_negative regulation of response to stimulus	2.2047	295328	BRCA1;FBLN1;MAPK7;CIB1;LILRA4;EPS15L1;GPX1;HERPUD1;PTPRJ;DYRK2;ESR1;PTGER4;WNT4;RASA3;RPH3AL;LOXL3;RASSF2;ARHGEF7;USP14;PRDM15
2	GO:0032101	regulation of response to external stimulus	ORA	Micro	1.9651	0.0193977	12	GeneSet342	Micro_regulation of response to external stimulus	2.2047	295328	MAPK7;IL17RA;IL1RL2;FFAR2;CYBA;GPX1;ESR1;PTGER4;WNT4;ITGB2;SWAP70;USP14
2	GO:0006073	cellular glucan metabolic process	ORA	Micro	5.26073	0.019477	3	GeneSet343	Micro_cellular glucan metabolic process	2.2047	295328	DYRK2;IRS2;PPP1R2
2	GO:0043618	regulation of transcription from RNA polymerase II promoter in response to stress	ORA	Micro	5.26073	0.019477	3	GeneSet345	Micro_regulation of transcription from RNA polymerase II promoter in response to stress	2.2047	295328	MAPK7;CREBBP;CITED2
2	GO:0044042	glucan metabolic process	ORA	Micro	5.26073	0.019477	3	GeneSet344	Micro_glucan metabolic process	2.2047	295328	DYRK2;IRS2;PPP1R2
2	GO:0043542	endothelial cell migration	ORA	Micro	3.23737	0.0195378	5	GeneSet346	Micro_endothelial cell migration	2.2047	295328	CIB1;GPX1;STAT5A;ITGB2;ATOH8
2	GO:0048193	Golgi vesicle transport	ORA	Oligo	2.38094	0.019848	8	GeneSet510	Oligo_Golgi vesicle transport	2.2047	295328	COPB1;GOLGA5;CNST;MYO18A;KRT18;ATP9B;BICD2;RAB33B
2	GO:0009617	response to bacterium	ORA	Micro	2.12198	0.0199453	10	GeneSet347	Micro_response to bacterium	2.2047	295328	CYBA;MACROD2;MAPK8;GPX1;PLCG2;PTGER4;RNASE6;KMO;CMPK2;SGMS1
2	GO:0051129	negative regulation of cellular component organization	ORA	Micro	2.03046	0.0200333	11	GeneSet348	Micro_negative regulation of cellular component organization	2.2047	295328	BRCA1;FBLN1;EPS8;CIB1;ANTXR1;GPX1;DPYSL3;SCIN;PTGER4;PACSIN2;SWAP70
2	GO:0051258	protein polymerization	ORA	Micro	2.80572	0.0205941	6	GeneSet349	Micro_protein polymerization	2.2047	295328	EPS8;CSNK1D;SCIN;MX2;CORO7;MX1
2	GO:0097529	myeloid leukocyte migration	ORA	Micro	3.18832	0.0207168	5	GeneSet350	Micro_myeloid leukocyte migration	2.2047	295328	IL17RA;CSF3R;PTGER4;ITGB2;SWAP70
2	GO:0002224	toll-like receptor signaling pathway	ORA	Micro	3.82599	0.0208736	4	GeneSet352	Micro_toll-like receptor signaling pathway	2.2047	295328	LILRA4;CYBA;ESR1;ITGB2
2	GO:0050729	positive regulation of inflammatory response	ORA	Micro	3.82599	0.0208736	4	GeneSet351	Micro_positive regulation of inflammatory response	2.2047	295328	IL17RA;FFAR2;PTGER4;ITGB2
2	GO:0000271	polysaccharide biosynthetic process	ORA	Micro	5.11855	0.020931	3	GeneSet353	Micro_polysaccharide biosynthetic process	2.2047	295328	DYRK2;IRS2;HAS1
2	GO:0071333	cellular response to glucose stimulus	ORA	Astro	3.05164	0.0141918	6	GeneSet114	Astro_cellular response to glucose stimulus	2.2047	295328	FOXA2;LRP5;UBTF;PTPRN2;RAB11B;OPRK1
2	GO:1903707	negative regulation of hemopoiesis	ORA	Micro	3.79722	0.0213926	4	GeneSet354	Micro_negative regulation of hemopoiesis	2.2047	295328	CIB1;TAL1;HOXA5;LOXL3
2	GO:1990778	protein localization to cell periphery	ORA	Oligo	2.53321	0.021246	7	GeneSet514	Oligo_protein localization to cell periphery	2.2047	295328	DPP6;CNST;MAP7;LZTFL1;KRT18;GRIN2A;RAP2A
2	GO:0045055	regulated exocytosis	ORA	Micro	1.93498	0.0215871	12	GeneSet355	Micro_regulated exocytosis	2.2047	295328	CYBA;CTBP2;PTPRJ;TAGLN2;SCIN;SLC15A4;ITGB2;COPB1;MANBA;RPH3AL;CDK13;ERP44
2	GO:0030072	peptide hormone secretion	ORA	Astro	2.37212	0.0143518	9	GeneSet115	Astro_peptide hormone secretion	2.2047	295328	GCK;KCNG2;FOXA2;CACNA1E;LRP5;ICA1;PTPRN2;RAB11B;SMAD2
2	GO:0051346	negative regulation of hydrolase activity	ORA	Micro	2.3381	0.0217014	8	GeneSet357	Micro_negative regulation of hydrolase activity	2.2047	295328	MAPK7;GPX1;HERPUD1;CRIM1;F11R;PPP1R2;CNST;USP14
2	GO:0090087	regulation of peptide transport	ORA	Micro	2.0012	0.0220229	11	GeneSet358	Micro_regulation of peptide transport	2.2047	295328	IL17RA;CIB1;FFAR2;ICA1;PTGER4;ITGB2;IRS2;RPH3AL;TRPM4;ARHGEF7;CNST
2	GO:0019725	cellular homeostasis	ORA	Astro	1.63286	0.0143644	23	GeneSet116	Astro_cellular homeostasis	2.2047	295328	CDH23;GCK;ATP1A3;E2F4;FOXA2;CA7;ESR1;LRP5;ATP2B2;FAM155A;GRIN2A;ERP44;CLN5;HMOX2;HERPUD1;TERF1;UBTF;PTPRN2;RAB11B;KCNMA1;RTEL1;OPRK1;ADRA1A
2	GO:0043276	anoikis	ORA	Astro	5.74426	0.0150911	3	GeneSet118	Astro_anoikis	2.2047	295328	AES;TFDP1;TLE1
2	GO:0048665	neuron fate specification	ORA	Astro	5.74426	0.0150911	3	GeneSet120	Astro_neuron fate specification	2.2047	295328	GLI2;GLI3;NTRK3
2	GO:0071331	cellular response to hexose stimulus	ORA	Astro	3.00469	0.0152184	6	GeneSet121	Astro_cellular response to hexose stimulus	2.2047	295328	FOXA2;LRP5;UBTF;PTPRN2;RAB11B;OPRK1
2	GO:0070507	regulation of microtubule cytoskeleton organization	ORA	Oligo	3.11223	0.0227434	5	GeneSet517	Oligo_regulation of microtubule cytoskeleton organization	2.2047	295328	CHMP5;KIF25;BICD2;STMN1;BRCA1
2	GO:0010647	positive regulation of cell communication	ORA	Astro	1.4275	0.0155471	38	GeneSet122	Astro_positive regulation of cell communication	2.2047	295328	GCK;CITED2;DAB2IP;LTK;CA7;ITGA8;ESR1;F10;ACVR2A;ALPK1;GRIN2A;FGF5;KMO;CACNG7;CC2D1A;CLEC16A;MUL1;CREBBP;MIB2;SH3BP2;CTBP2;KANK1;MAPK8;GPRC5B;TFDP1;SHANK2;CHRNB2;RNF207;SMAD2;CIB1;OPRK1;TGFBR3;PRMT5;TMOD2;PPP1R13B;NTRK3;SORBS3;ADRA1A
2	GO:0006766	vitamin metabolic process	ORA	Astro	2.98175	0.0157506	6	GeneSet123	Astro_vitamin metabolic process	2.2047	295328	CLYBL;CYP24A1;CYP1A1;MCCC1;KMO;PDXK
2	GO:0045944	positive regulation of transcription by RNA polymerase II	ORA	Micro	1.72956	0.022292	16	GeneSet359	Micro_positive regulation of transcription by RNA polymerase II	2.2047	295328	BRCA1;MAPK7;MZF1;EGR2;CTBP2;CREBBP;TAF2;ESR1;TAL1;HOXA5;CITED2;FOXJ2;ATOH8;E2F4;CDK13;PRDM15
2	GO:0002791	regulation of peptide secretion	ORA	Oligo	2.11739	0.0272033	9	GeneSet522	Oligo_regulation of peptide secretion	2.2047	295328	IRS2;ARHGEF7;MYO18A;MBP;ICA1;CACNA1E;APBB1;TRIM27;MIF
2	GO:0071326	cellular response to monosaccharide stimulus	ORA	Astro	2.98175	0.0157506	6	GeneSet124	Astro_cellular response to monosaccharide stimulus	2.2047	295328	FOXA2;LRP5;UBTF;PTPRN2;RAB11B;OPRK1
2	GO:0097530	granulocyte migration	ORA	Micro	3.74097	0.0224541	4	GeneSet360	Micro_granulocyte migration	2.2047	295328	IL17RA;CSF3R;PTGER4;ITGB2
2	GO:0010810	regulation of cell-substrate adhesion	ORA	Micro	3.10979	0.0227836	5	GeneSet361	Micro_regulation of cell-substrate adhesion	2.2047	295328	FBLN1;CIB1;PTPRJ;WNT4;ARHGEF7
2	GO:0050657	nucleic acid transport	ORA	Oligo	2.85152	0.0315595	5	GeneSet527	Oligo_nucleic acid transport	2.2047	295328	BICD2;MAGOH;TOMM20;KIF5C;RBFOX1
2	GO:0050658	RNA transport	ORA	Oligo	2.85152	0.0315595	5	GeneSet528	Oligo_RNA transport	2.2047	295328	BICD2;MAGOH;TOMM20;KIF5C;RBFOX1
2	GO:0010256	endomembrane system organization	ORA	Oligo	2.17313	0.0318643	8	GeneSet530	Oligo_endomembrane system organization	2.2047	295328	GOLGA5;DNM1;CHMP5;ARHGEF7;MYO18A;DYSF;COL5A1;RAB33B
2	GO:0007030	Golgi organization	ORA	Micro	3.71346	0.0229967	4	GeneSet362	Micro_Golgi organization	2.2047	295328	CSNK1D;USP6NL;ARHGEF7;RAB33B
2	GO:0045638	negative regulation of myeloid cell differentiation	ORA	Micro	4.91913	0.0232209	3	GeneSet363	Micro_negative regulation of myeloid cell differentiation	2.2047	295328	CIB1;TAL1;HOXA5
2	GO:0048812	neuron projection morphogenesis	ORA	Astro	1.7793	0.0159044	17	GeneSet125	Astro_neuron projection morphogenesis	2.2047	295328	GLI2;GLI3;DAB2IP;KNDC1;CACNG7;MUL1;APBB1;KIF5C;ATP8A2;SHANK2;CHRNB2;VAX2;FBXO31;CDH4;TUBB3;PALLD;NTRK3
2	GO:0031571	mitotic G1 DNA damage checkpoint	ORA	Astro	4.13343	0.0159624	4	GeneSet126	Astro_mitotic G1 DNA damage checkpoint	2.2047	295328	E2F4;PLAGL1;TFDP1;FBXO31
2	GO:0044819	mitotic G1/S transition checkpoint	ORA	Astro	4.13343	0.0159624	4	GeneSet127	Astro_mitotic G1/S transition checkpoint	2.2047	295328	E2F4;PLAGL1;TFDP1;FBXO31
2	GO:0006874	cellular calcium ion homeostasis	ORA	Micro	2.30082	0.0236103	8	GeneSet364	Micro_cellular calcium ion homeostasis	2.2047	295328	CYBA;HERPUD1;ESR1;PLCG2;PTGER4;SWAP70;RASA3;TRPM4
2	GO:0050808	synapse organization	ORA	Astro	2.02914	0.0162174	12	GeneSet128	Astro_synapse organization	2.2047	295328	DNAJA3;DAB2IP;MDGA1;ARHGAP22;CTBP2;SHANK2;NRXN2;NFIA;CHRNB2;PALM;PDZRN3;NTRK3
2	GO:0051954	positive regulation of amine transport	ORA	Astro	5.58013	0.0163223	3	GeneSet129	Astro_positive regulation of amine transport	2.2047	295328	KMO;CHRNB2;OPRK1
2	GO:0023056	positive regulation of signaling	ORA	Astro	1.42258	0.0163496	38	GeneSet130	Astro_positive regulation of signaling	2.2047	295328	GCK;CITED2;DAB2IP;LTK;CA7;ITGA8;ESR1;F10;ACVR2A;ALPK1;GRIN2A;FGF5;KMO;CACNG7;CC2D1A;CLEC16A;MUL1;CREBBP;MIB2;SH3BP2;CTBP2;KANK1;MAPK8;GPRC5B;TFDP1;SHANK2;CHRNB2;RNF207;SMAD2;CIB1;OPRK1;TGFBR3;PRMT5;TMOD2;PPP1R13B;NTRK3;SORBS3;ADRA1A
2	GO:0007389	pattern specification process	ORA	Astro	1.95455	0.016718	13	GeneSet131	Astro_pattern specification process	2.2047	295328	GLI2;GLI3;CITED2;FOXA2;ACVR2A;LRP5;BBS4;MNS1;XRCC2;RNF207;SMAD2;GRHL3;VAX2
2	GO:0000902	cell morphogenesis	ORA	Micro	1.80001	0.0236262	14	GeneSet365	Micro_cell morphogenesis	2.2047	295328	FBLN1;MAPK7;EPS8;CDH4;CIB1;EGR2;ANTXR1;ATP8A2;PACSIN2;PARVG;ITGB2;TAL1;IRS2;ARHGEF7
2	GO:0044783	G1 DNA damage checkpoint	ORA	Astro	4.06885	0.0168267	4	GeneSet132	Astro_G1 DNA damage checkpoint	2.2047	295328	E2F4;PLAGL1;TFDP1;FBXO31
2	GO:0044773	mitotic DNA damage checkpoint	ORA	Astro	3.35575	0.0168889	5	GeneSet134	Astro_mitotic DNA damage checkpoint	2.2047	295328	E2F4;HMGA2;PLAGL1;TFDP1;FBXO31
2	GO:0006869	lipid transport	ORA	Oligo	2.30362	0.0332536	7	GeneSet533	Oligo_lipid transport	2.2047	295328	GULP1;HDLBP;IRS2;ATP9B;ATP8A2;STX12;MIF
2	GO:0030030	cell projection organization	ORA	Astro	1.45431	0.0170136	34	GeneSet135	Astro_cell projection organization	2.2047	295328	GLI2;CDH23;GLI3;MYO10;ATP1A3;E2F4;DAB2IP;LTK;ITGA8;KNDC1;HYDIN;LRP12;CACNG7;MUL1;BBS4;APBB1;KIF5C;ATP8A2;DPYSL3;KANK1;MNS1;GPRC5B;SHANK2;CHRNB2;CIB1;VAX2;RTN4RL1;PALM;TMEM216;FBXO31;CDH4;TUBB3;PALLD;NTRK3
2	GO:0051236	establishment of RNA localization	ORA	Oligo	2.80743	0.0334203	5	GeneSet534	Oligo_establishment of RNA localization	2.2047	295328	BICD2;MAGOH;TOMM20;KIF5C;RBFOX1
2	GO:0045761	regulation of adenylate cyclase activity	ORA	Astro	5.42513	0.0176083	3	GeneSet136	Astro_regulation of adenylate cyclase activity	2.2047	295328	GABBR2;GNG7;PALM
2	GO:0000122	negative regulation of transcription by RNA polymerase II	ORA	Astro	1.63728	0.0184208	21	GeneSet137	Astro_negative regulation of transcription by RNA polymerase II	2.2047	295328	GLI2;GLI3;CITED2;DNAJA3;E2F4;DAB2IP;HMGA2;AES;ESR1;KCTD1;CC2D1A;APBB1;CREBBP;ZHX2;NFIA;SMAD2;VAX2;SOX7;PRDM16;MZF1;SORBS3
2	GO:0044089	positive regulation of cellular component biogenesis	ORA	Micro	2.16442	0.0238544	9	GeneSet366	Micro_positive regulation of cellular component biogenesis	2.2047	295328	EPS8;DPYSL3;PTPRJ;WDR43;ESR1;SCIN;WNT4;TAL1;SWAP70
2	GO:0043620	regulation of DNA-templated transcription in response to stress	ORA	Micro	4.85606	0.0240133	3	GeneSet368	Micro_regulation of DNA-templated transcription in response to stress	2.2047	295328	MAPK7;CREBBP;CITED2
2	GO:0030111	regulation of Wnt signaling pathway	ORA	Astro	2.1415	0.0194147	10	GeneSet139	Astro_regulation of Wnt signaling pathway	2.2047	295328	GLI3;DAB2IP;AES;ESR1;NFATC1;KANK1;GPRC5B;SOX7;WIF1;TLE1
2	GO:0007229	integrin-mediated signaling pathway	ORA	Astro	3.22285	0.0197687	5	GeneSet140	Astro_integrin-mediated signaling pathway	2.2047	295328	ITGB2;ITGA8;BCAR1;DST;FBLN1
2	GO:0120036	plasma membrane bounded cell projection organization	ORA	Astro	1.44378	0.0204764	33	GeneSet141	Astro_plasma membrane bounded cell projection organization	2.2047	295328	GLI2;CDH23;GLI3;MYO10;ATP1A3;E2F4;DAB2IP;LTK;KNDC1;HYDIN;LRP12;CACNG7;MUL1;BBS4;APBB1;KIF5C;ATP8A2;DPYSL3;KANK1;MNS1;GPRC5B;SHANK2;CHRNB2;CIB1;VAX2;RTN4RL1;PALM;TMEM216;FBXO31;CDH4;TUBB3;PALLD;NTRK3
2	GO:0071260	cellular response to mechanical stimulus	ORA	Micro	4.85606	0.0240133	3	GeneSet367	Micro_cellular response to mechanical stimulus	2.2047	295328	CYBA;MAPK8;PTGER4
2	GO:0071322	cellular response to carbohydrate stimulus	ORA	Astro	2.81014	0.0204784	6	GeneSet142	Astro_cellular response to carbohydrate stimulus	2.2047	295328	FOXA2;LRP5;UBTF;PTPRN2;RAB11B;OPRK1
2	GO:0090288	negative regulation of cellular response to growth factor stimulus	ORA	Astro	2.79007	0.0211301	6	GeneSet143	Astro_negative regulation of cellular response to growth factor stimulus	2.2047	295328	DAB2IP;MTMR4;SMAD2;PRDM16;VASN;TGFBR3
2	GO:0061448	connective tissue development	ORA	Astro	2.211	0.0216063	9	GeneSet144	Astro_connective tissue development	2.2047	295328	GLI2;GLI3;HMGA2;MATN4;LRP5;COL5A1;BBS4;GNAS;COL11A2
2	GO:0046883	regulation of hormone secretion	ORA	Astro	2.20268	0.0220746	9	GeneSet145	Astro_regulation of hormone secretion	2.2047	295328	GCK;KCNG2;FOXA2;CACNA1E;LRP5;ICA1;GNAS;HTR1A;OPRK1
2	GO:0019827	stem cell population maintenance	ORA	Astro	2.73153	0.0231692	6	GeneSet147	Astro_stem cell population maintenance	2.2047	295328	HMGA2;KDM3A;DDX6;ZHX2;SMAD2;PRDM16
2	GO:0002064	epithelial cell development	ORA	Micro	3.0645	0.0240857	5	GeneSet369	Micro_epithelial cell development	2.2047	295328	GPX1;ESR1;F11R;HOXA5;E2F4
2	GO:1903508	positive regulation of nucleic acid-templated transcription	ORA	Micro	1.59517	0.0242975	20	GeneSet370	Micro_positive regulation of nucleic acid-templated transcription	2.2047	295328	BRCA1;MAPK7;BRF1;MZF1;EGR2;BRCA2;CTBP2;CREBBP;TAF2;WDR43;ESR1;WNT4;TAL1;HOXA5;CITED2;FOXJ2;ATOH8;E2F4;CDK13;PRDM15
2	GO:0090150	establishment of protein localization to membrane	ORA	Astro	2.07992	0.0232036	10	GeneSet148	Astro_establishment of protein localization to membrane	2.2047	295328	ITGB2;SYS1;RFTN1;MAPK8;RAB11B;TFDP1;SSR3;CIB1;ZDHHC23;PPP1R13B
2	GO:1902680	positive regulation of RNA biosynthetic process	ORA	Micro	1.59416	0.0244431	20	GeneSet371	Micro_positive regulation of RNA biosynthetic process	2.2047	295328	BRCA1;MAPK7;BRF1;MZF1;EGR2;BRCA2;CTBP2;CREBBP;TAF2;WDR43;ESR1;WNT4;TAL1;HOXA5;CITED2;FOXJ2;ATOH8;E2F4;CDK13;PRDM15
2	GO:0009743	response to carbohydrate	ORA	Astro	2.31472	0.0232204	8	GeneSet149	Astro_response to carbohydrate	2.2047	295328	GCK;FOXA2;LRP5;UBTF;PTPRN2;RAB11B;SMAD2;OPRK1
2	GO:0051896	regulation of protein kinase B signaling	ORA	Micro	3.0497	0.0245302	5	GeneSet372	Micro_regulation of protein kinase B signaling	2.2047	295328	CIB1;GPX1;PTPRJ;ESR1;IRS2
2	GO:0034332	adherens junction organization	ORA	Micro	3.63331	0.0246723	4	GeneSet373	Micro_adherens junction organization	2.2047	295328	CDH4;PTPRJ;WNT4;ARHGEF7
2	GO:0009314	response to radiation	ORA	Micro	2.28005	0.0247529	8	GeneSet374	Micro_response to radiation	2.2047	295328	BRCA1;BRCA2;CYBA;MAPK8;GPX1;ATP8A2;CREBBP;F11R
2	GO:1900744	regulation of p38MAPK cascade	ORA	Astro	4.88262	0.0233025	3	GeneSet150	Astro_regulation of p38MAPK cascade	2.2047	295328	DAB2IP;PHLPP1;OPRK1
2	GO:0031023	microtubule organizing center organization	ORA	Oligo	3.25159	0.0350637	4	GeneSet540	Oligo_microtubule organizing center organization	2.2047	295328	ARHGEF10;CHMP5;KIF25;BRCA1
2	GO:0007030	Golgi organization	ORA	Oligo	3.20377	0.0367183	4	GeneSet543	Oligo_Golgi organization	2.2047	295328	GOLGA5;ARHGEF7;MYO18A;RAB33B
2	GO:0044774	mitotic DNA integrity checkpoint	ORA	Astro	3.07083	0.0237982	5	GeneSet152	Astro_mitotic DNA integrity checkpoint	2.2047	295328	E2F4;HMGA2;PLAGL1;TFDP1;FBXO31
2	GO:0071156	regulation of cell cycle arrest	ORA	Astro	3.07083	0.0237982	5	GeneSet151	Astro_regulation of cell cycle arrest	2.2047	295328	E2F4;DAB2IP;HMGA2;PLAGL1;TFDP1
2	GO:0048013	ephrin receptor signaling pathway	ORA	Oligo	4.0848	0.0373154	3	GeneSet545	Oligo_ephrin receptor signaling pathway	2.2047	295328	DNM1;ARHGEF7;EPHA10
2	GO:0043122	regulation of I-kappaB kinase/NF-kappaB signaling	ORA	Astro	2.29433	0.0243195	8	GeneSet153	Astro_regulation of I-kappaB kinase/NF-kappaB signaling	2.2047	295328	DAB2IP;ESR1;ALPK1;CC2D1A;MUL1;MIB2;GPRC5B;TLE1
2	GO:0070897	transcription preinitiation complex assembly	ORA	Astro	4.76353	0.0248639	3	GeneSet154	Astro_transcription preinitiation complex assembly	2.2047	295328	ESR1;UBTF;BRF1
2	GO:0051668	localization within membrane	ORA	Astro	2.67541	0.0253366	6	GeneSet155	Astro_localization within membrane	2.2047	295328	ITGB2;DNAJA3;CACNG7;KIF5C;RFTN1;NRXN2
2	GO:0007045	cell-substrate adherens junction assembly	ORA	Micro	4.79459	0.0248202	3	GeneSet376	Micro_cell-substrate adherens junction assembly	2.2047	295328	PTPRJ;WNT4;ARHGEF7
2	GO:0007167	enzyme linked receptor protein signaling pathway	ORA	Oligo	1.65209	0.0383864	15	GeneSet551	Oligo_enzyme linked receptor protein signaling pathway	2.2047	295328	DNM1;IRS2;ARHGEF7;KANK1;EPHA10;GAB2;FAM20C;FGF5;BTBD11;RASSF2;ONECUT2;BCAR1;ITGA8;STMN1;ACVR2A
2	GO:0043271	negative regulation of ion transport	ORA	Oligo	3.13462	0.0392836	4	GeneSet553	Oligo_negative regulation of ion transport	2.2047	295328	IRS2;DYSF;PXK;TRIM27
2	GO:0098727	maintenance of cell number	ORA	Astro	2.67541	0.0253366	6	GeneSet156	Astro_maintenance of cell number	2.2047	295328	HMGA2;KDM3A;DDX6;ZHX2;SMAD2;PRDM16
2	GO:0010863	positive regulation of phospholipase C activity	ORA	Astro	4.65011	0.0264804	3	GeneSet158	Astro_positive regulation of phospholipase C activity	2.2047	295328	ESR1;NTRK3;ADRA1A
2	GO:0043124	negative regulation of I-kappaB kinase/NF-kappaB signaling	ORA	Astro	4.65011	0.0264804	3	GeneSet157	Astro_negative regulation of I-kappaB kinase/NF-kappaB signaling	2.2047	295328	DAB2IP;ESR1;TLE1
2	GO:0032886	regulation of microtubule-based process	ORA	Oligo	2.66981	0.0401103	5	GeneSet556	Oligo_regulation of microtubule-based process	2.2047	295328	CHMP5;KIF25;BICD2;STMN1;BRCA1
2	GO:0051898	negative regulation of protein kinase B signaling	ORA	Astro	4.65011	0.0264804	3	GeneSet159	Astro_negative regulation of protein kinase B signaling	2.2047	295328	MUL1;PHLPP1;CIB1
2	GO:0030198	extracellular matrix organization	ORA	Oligo	2.1974	0.0412151	7	GeneSet557	Oligo_extracellular matrix organization	2.2047	295328	LOXL3;ETS1;LAMB3;COL5A1;ADAMTS2;ITGA8;PXDN
2	GO:0055082	cellular chemical homeostasis	ORA	Astro	1.61479	0.0275237	19	GeneSet160	Astro_cellular chemical homeostasis	2.2047	295328	CDH23;GCK;ATP1A3;FOXA2;CA7;ESR1;LRP5;ATP2B2;FAM155A;GRIN2A;CLN5;HMOX2;HERPUD1;UBTF;PTPRN2;RAB11B;KCNMA1;OPRK1;ADRA1A
2	GO:0042593	glucose homeostasis	ORA	Astro	2.23525	0.0278347	8	GeneSet161	Astro_glucose homeostasis	2.2047	295328	GCK;FOXA2;LRP5;UBTF;GPRC5B;PTPRN2;RAB11B;OPRK1
2	GO:0007212	dopamine receptor signaling pathway	ORA	Astro	4.54197	0.0281519	3	GeneSet164	Astro_dopamine receptor signaling pathway	2.2047	295328	GNAS;PALM;PRMT5
2	GO:0032924	activin receptor signaling pathway	ORA	Astro	4.54197	0.0281519	3	GeneSet163	Astro_activin receptor signaling pathway	2.2047	295328	CITED2;ACVR2A;SMAD2
2	GO:0051489	regulation of filopodium assembly	ORA	Astro	4.54197	0.0281519	3	GeneSet165	Astro_regulation of filopodium assembly	2.2047	295328	MYO10;DPYSL3;PALM
2	GO:0002790	peptide secretion	ORA	Oligo	1.87162	0.0422618	10	GeneSet559	Oligo_peptide secretion	2.2047	295328	IRS2;ARHGEF7;MYO18A;DYSF;MBP;ICA1;CACNA1E;APBB1;TRIM27;MIF
2	GO:0048041	focal adhesion assembly	ORA	Micro	4.79459	0.0248202	3	GeneSet377	Micro_focal adhesion assembly	2.2047	295328	PTPRJ;WNT4;ARHGEF7
2	GO:0018105	peptidyl-serine phosphorylation	ORA	Micro	2.68633	0.0248451	6	GeneSet378	Micro_peptidyl-serine phosphorylation	2.2047	295328	MAPK7;BCAR3;CSNK1D;MAPK8;PKN2;RASSF2
2	GO:0072525	pyridine-containing compound biosynthetic process	ORA	Astro	2.9325	0.028323	5	GeneSet166	Astro_pyridine-containing compound biosynthetic process	2.2047	295328	GCK;KMO;PRKAG2;PDXK;PGAM2
2	GO:0033500	carbohydrate homeostasis	ORA	Astro	2.22569	0.028453	8	GeneSet167	Astro_carbohydrate homeostasis	2.2047	295328	GCK;FOXA2;LRP5;UBTF;GPRC5B;PTPRN2;RAB11B;OPRK1
2	GO:0006887	exocytosis	ORA	Micro	1.83596	0.0250107	13	GeneSet379	Micro_exocytosis	2.2047	295328	CYBA;CTBP2;PTPRJ;TAGLN2;SCIN;SLC15A4;ITGB2;COPB1;MANBA;RPH3AL;CDK13;ERP44;RAB33B
2	GO:0070201	regulation of establishment of protein localization	ORA	Micro	1.96163	0.0250485	11	GeneSet380	Micro_regulation of establishment of protein localization	2.2047	295328	IL17RA;CIB1;FFAR2;MAPK8;ICA1;PTGER4;ITGB2;IRS2;RPH3AL;TRPM4;CNST
2	GO:0010639	negative regulation of organelle organization	ORA	Astro	1.93024	0.0287263	11	GeneSet168	Astro_negative regulation of organelle organization	2.2047	295328	ACAA2;KDM3A;MNAT1;CLEC16A;MUL1;BBS4;KANK1;TERF1;CIB1;RTEL1;TMOD2
2	GO:0001764	neuron migration	ORA	Astro	2.58682	0.029242	6	GeneSet169	Astro_neuron migration	2.2047	295328	DAB2IP;MDGA1;LRP12;BBS4;FBXO31;NTRK3
2	GO:0048585	negative regulation of response to stimulus	ORA	Oligo	1.48058	0.0441171	21	GeneSet563	Oligo_negative regulation of response to stimulus	2.2047	295328	LPAR1;DNM1;ADRA1A;ARHGEF7;KANK1;LOXL3;EPHA10;ETS1;ADAMTS18;ACAA2;RASSF2;USP14;PRDM15;PDE8A;ONECUT2;STMN1;PXDN;PDE2A;BRCA1;TRIM27;MIF
2	GO:0045765	regulation of angiogenesis	ORA	Micro	2.67684	0.0252239	6	GeneSet382	Micro_regulation of angiogenesis	2.2047	295328	BRCA1;MAPK7;CIB1;ITGB2;HOXA5;FOXJ2
2	GO:0090130	tissue migration	ORA	Micro	2.67684	0.0252239	6	GeneSet381	Micro_tissue migration	2.2047	295328	CIB1;GPX1;PKN2;STAT5A;ITGB2;ATOH8
2	GO:0090101	negative regulation of transmembrane receptor protein serine/threonine kinase signaling pathway	ORA	Astro	2.90632	0.0292888	5	GeneSet170	Astro_negative regulation of transmembrane receptor protein serine/threonine kinase signaling pathway	2.2047	295328	MTMR4;SMAD2;PRDM16;VASN;TGFBR3
2	GO:0043086	negative regulation of catalytic activity	ORA	Oligo	1.72673	0.0462298	12	GeneSet564	Oligo_negative regulation of catalytic activity	2.2047	295328	CNST;IRS2;DHCR24;ELFN1;MNAT1;GABBR2;USP14;TMEM132D;PXK;PRPSAP2;PPP1R12B;TRIM27
2	GO:0009411	response to UV	ORA	Micro	3.60736	0.0252469	4	GeneSet385	Micro_response to UV	2.2047	295328	BRCA2;MAPK8;GPX1;CREBBP
2	GO:0035023	regulation of Rho protein signal transduction	ORA	Micro	3.60736	0.0252469	4	GeneSet384	Micro_regulation of Rho protein signal transduction	2.2047	295328	MCF2L;EPS8;TRIO;ARHGEF7
2	GO:0042058	regulation of epidermal growth factor receptor signaling pathway	ORA	Micro	4.73466	0.0256416	3	GeneSet386	Micro_regulation of epidermal growth factor receptor signaling pathway	2.2047	295328	EPS15L1;PTPRJ;ARHGEF7
2	GO:0045936	negative regulation of phosphate metabolic process	ORA	Micro	2.13594	0.0256975	9	GeneSet387	Micro_negative regulation of phosphate metabolic process	2.2047	295328	FBLN1;CIB1;PTPRJ;IRS2;SWAP70;PPP1R2;RASSF2;CNST;PRDM15
2	GO:0072524	pyridine-containing compound metabolic process	ORA	Astro	2.553	0.030909	6	GeneSet171	Astro_pyridine-containing compound metabolic process	2.2047	295328	GCK;KCNAB2;KMO;PRKAG2;PDXK;PGAM2
2	GO:0022604	regulation of cell morphogenesis	ORA	Astro	1.78926	0.0314452	13	GeneSet172	Astro_regulation of cell morphogenesis	2.2047	295328	ITGB2;MYO10;KNDC1;CACNG7;MUL1;KANK1;CHRNB2;CIB1;PALM;FBLN1;FBXO31;CDH4;NTRK3
2	GO:0038066	p38MAPK cascade	ORA	Astro	4.3401	0.0316592	3	GeneSet174	Astro_p38MAPK cascade	2.2047	295328	DAB2IP;PHLPP1;OPRK1
2	GO:0030334	regulation of cell migration	ORA	Micro	1.88444	0.0258552	12	GeneSet388	Micro_regulation of cell migration	2.2047	295328	CIB1;DPYSL3;PTPRJ;PTGER4;STAT5A;WNT4;IRS2;HAS1;CITED2;SWAP70;ATOH8;ARHGEF7
2	GO:1900274	regulation of phospholipase C activity	ORA	Astro	4.3401	0.0316592	3	GeneSet173	Astro_regulation of phospholipase C activity	2.2047	295328	ESR1;NTRK3;ADRA1A
2	GO:0010563	negative regulation of phosphorus metabolic process	ORA	Micro	2.13193	0.0259689	9	GeneSet389	Micro_negative regulation of phosphorus metabolic process	2.2047	295328	FBLN1;CIB1;PTPRJ;IRS2;SWAP70;PPP1R2;RASSF2;CNST;PRDM15
2	GO:0031589	cell-substrate adhesion	ORA	Astro	1.96089	0.0329137	10	GeneSet175	Astro_cell-substrate adhesion	2.2047	295328	ITGB2;COL5A3;ITGA8;ABI3BP;KANK1;ANTXR1;CIB1;RADIL;FBLN1;SORBS3
2	GO:0022603	regulation of anatomical structure morphogenesis	ORA	Micro	1.77649	0.0260723	14	GeneSet390	Micro_regulation of anatomical structure morphogenesis	2.2047	295328	BRCA1;FBLN1;MAPK7;EPS8;CDH4;CIB1;ESR1;WNT4;ITGB2;HOXA5;CITED2;FOXJ2;ARHGEF7;COL5A1
2	GO:0006633	fatty acid biosynthetic process	ORA	Oligo	2.96403	0.0466139	4	GeneSet565	Oligo_fatty acid biosynthetic process	2.2047	295328	ASAH2B;THNSL2;BRCA1;MIF
2	GO:0002253	activation of immune response	ORA	Micro	2.12794	0.0262423	9	GeneSet391	Micro_activation of immune response	2.2047	295328	FFAR2;LILRA4;CYBA;CREBBP;PTPRJ;ESR1;PLCG2;ITGB2;ALPK1
2	GO:1903530	regulation of secretion by cell	ORA	Micro	1.94514	0.0264343	11	GeneSet392	Micro_regulation of secretion by cell	2.2047	295328	IL17RA;FFAR2;ICA1;PTGER4;KMO;ITGB2;IRS2;RPH3AL;TRPM4;ARHGEF7;RAB33B
3	GO:0042391	regulation of membrane potential	ORA	Oligo	3.15734	0.000444329	12	GeneSet393	Oligo_regulation of membrane potential	12.6113	27858.4	KCNMA1;ADRA1A;CHRNB2;GRIN2D;KCNA1;GRIN2A;SLC1A6;SHANK3;CACNA1E;PXK;NALCN;SLC17A7
3	GO:0007268	chemical synaptic transmission	ORA	Oligo	2.54431	0.000567343	16	GeneSet394	Oligo_chemical synaptic transmission	12.6113	27858.4	DNM1;ADRA1A;CHRNB2;GRIN2D;KCNA1;MBP;GRIN2A;GABBR2;SYN2;USP14;SLC1A6;SHANK3;SYN3;CACNA1E;PXK;SLC17A7
3	GO:0098916	anterograde trans-synaptic signaling	ORA	Oligo	2.54431	0.000567343	16	GeneSet395	Oligo_anterograde trans-synaptic signaling	12.6113	27858.4	DNM1;ADRA1A;CHRNB2;GRIN2D;KCNA1;MBP;GRIN2A;GABBR2;SYN2;USP14;SLC1A6;SHANK3;SYN3;CACNA1E;PXK;SLC17A7
3	GO:0099537	trans-synaptic signaling	ORA	Oligo	2.51493	0.000642799	16	GeneSet396	Oligo_trans-synaptic signaling	12.6113	27858.4	DNM1;ADRA1A;CHRNB2;GRIN2D;KCNA1;MBP;GRIN2A;GABBR2;SYN2;USP14;SLC1A6;SHANK3;SYN3;CACNA1E;PXK;SLC17A7
3	GO:0006811	ion transport	ORA	Oligo	1.89676	0.000677481	28	GeneSet397	Oligo_ion transport	12.6113	27858.4	KCNG1;DPP6;KCNMA1;ADRA1A;CHRNB2;ATP4A;GJD3;IRS2;GRIN2D;KCNA1;DYSF;KCNK9;ATP9B;FAM155A;GRIN2A;CNNM1;SLC1A6;SHANK3;PLLP;SLC6A13;ATP8A2;CACNA1E;PDE2A;PXK;NALCN;TRIM27;MIF;SLC17A7
3	GO:0099536	synaptic signaling	ORA	Oligo	2.49692	0.000694202	16	GeneSet398	Oligo_synaptic signaling	12.6113	27858.4	DNM1;ADRA1A;CHRNB2;GRIN2D;KCNA1;MBP;GRIN2A;GABBR2;SYN2;USP14;SLC1A6;SHANK3;SYN3;CACNA1E;PXK;SLC17A7
3	GO:0060078	regulation of postsynaptic membrane potential	ORA	Oligo	4.77057	0.00166211	6	GeneSet407	Oligo_regulation of postsynaptic membrane potential	12.6113	27858.4	CHRNB2;GRIN2D;KCNA1;GRIN2A;SHANK3;SLC17A7
3	GO:0030001	metal ion transport	ORA	Oligo	2.20188	0.00186433	17	GeneSet409	Oligo_metal ion transport	12.6113	27858.4	KCNG1;DPP6;KCNMA1;ADRA1A;CHRNB2;ATP4A;GRIN2D;KCNA1;DYSF;KCNK9;FAM155A;GRIN2A;CACNA1E;PDE2A;NALCN;TRIM27;SLC17A7
3	GO:0060079	excitatory postsynaptic potential	ORA	Oligo	5.50142	0.00218511	5	GeneSet413	Oligo_excitatory postsynaptic potential	12.6113	27858.4	CHRNB2;GRIN2D;GRIN2A;SHANK3;SLC17A7
3	GO:0043269	regulation of ion transport	ORA	Oligo	2.36433	0.00249207	14	GeneSet417	Oligo_regulation of ion transport	12.6113	27858.4	KCNG1;DPP6;KCNMA1;CHRNB2;IRS2;KCNA1;DYSF;SHANK3;ATP8A2;CACNA1E;PXK;NALCN;TRIM27;MIF
3	GO:0071804	cellular potassium ion transport	ORA	Oligo	3.77474	0.00264732	7	GeneSet418	Oligo_cellular potassium ion transport	12.6113	27858.4	KCNG1;DPP6;KCNMA1;ATP4A;KCNA1;KCNK9;NALCN
3	GO:0071805	potassium ion transmembrane transport	ORA	Oligo	3.77474	0.00264732	7	GeneSet419	Oligo_potassium ion transmembrane transport	12.6113	27858.4	KCNG1;DPP6;KCNMA1;ATP4A;KCNA1;KCNK9;NALCN
3	GO:0051049	regulation of transport	ORA	Oligo	1.72804	0.00274952	28	GeneSet422	Oligo_regulation of transport	12.6113	27858.4	KCNG1;DPP6;DNM1;DNAJC6;KCNMA1;CNST;ADRA1A;CHRNB2;IRS2;ARHGEF7;MYO18A;KCNA1;GAB2;DYSF;MBP;ACAA2;ICA1;RAB33B;SHANK3;ATP8A2;CACNA1E;PDE2A;PXK;APBB1;NALCN;TRIM27;MIF;SLC17A7
3	GO:0006836	neurotransmitter transport	ORA	Oligo	3.25159	0.00335747	8	GeneSet426	Oligo_neurotransmitter transport	12.6113	27858.4	ADRA1A;CHRNB2;ICA1;SYN2;SLC1A6;SLC6A13;SYN3;SLC17A7
3	GO:0006816	calcium ion transport	ORA	Oligo	2.70965	0.00402746	10	GeneSet430	Oligo_calcium ion transport	12.6113	27858.4	ADRA1A;CHRNB2;GRIN2D;DYSF;FAM155A;GRIN2A;CACNA1E;PDE2A;NALCN;TRIM27
3	GO:0097479	synaptic vesicle localization	ORA	Oligo	3.98517	0.00407414	6	GeneSet431	Oligo_synaptic vesicle localization	12.6113	27858.4	DNM1;ADRA1A;CHRNB2;SYN2;KIF5C;SYN3
3	GO:0070509	calcium ion import	ORA	Oligo	5.8095	0.0050099	4	GeneSet440	Oligo_calcium ion import	12.6113	27858.4	DYSF;FAM155A;CACNA1E;TRIM27
3	GO:0006813	potassium ion transport	ORA	Oligo	3.32968	0.00526125	7	GeneSet441	Oligo_potassium ion transport	12.6113	27858.4	KCNG1;DPP6;KCNMA1;ATP4A;KCNA1;KCNK9;NALCN
3	GO:0034220	ion transmembrane transport	ORA	Oligo	1.88149	0.00578688	19	GeneSet447	Oligo_ion transmembrane transport	12.6113	27858.4	KCNG1;DPP6;KCNMA1;CHRNB2;ATP4A;GJD3;IRS2;GRIN2D;KCNA1;DYSF;KCNK9;FAM155A;GRIN2A;SLC1A6;SHANK3;CACNA1E;PDE2A;NALCN;SLC17A7
3	GO:0098662	inorganic cation transmembrane transport	ORA	Oligo	2.11218	0.00670748	14	GeneSet452	Oligo_inorganic cation transmembrane transport	12.6113	27858.4	KCNG1;DPP6;KCNMA1;ATP4A;GRIN2D;KCNA1;DYSF;KCNK9;FAM155A;GRIN2A;CACNA1E;PDE2A;NALCN;SLC17A7
3	GO:0098655	cation transmembrane transport	ORA	Oligo	2.01719	0.00762552	15	GeneSet454	Oligo_cation transmembrane transport	12.6113	27858.4	KCNG1;DPP6;KCNMA1;ATP4A;GRIN2D;KCNA1;DYSF;KCNK9;FAM155A;GRIN2A;SHANK3;CACNA1E;PDE2A;NALCN;SLC17A7
3	GO:0070838	divalent metal ion transport	ORA	Oligo	2.43143	0.00843767	10	GeneSet462	Oligo_divalent metal ion transport	12.6113	27858.4	ADRA1A;CHRNB2;GRIN2D;DYSF;FAM155A;GRIN2A;CACNA1E;PDE2A;NALCN;TRIM27
3	GO:0072511	divalent inorganic cation transport	ORA	Oligo	2.41526	0.00881959	10	GeneSet463	Oligo_divalent inorganic cation transport	12.6113	27858.4	ADRA1A;CHRNB2;GRIN2D;DYSF;FAM155A;GRIN2A;CACNA1E;PDE2A;NALCN;TRIM27
3	GO:0006812	cation transport	ORA	Oligo	1.76481	0.0133688	18	GeneSet489	Oligo_cation transport	12.6113	27858.4	KCNG1;DPP6;KCNMA1;ADRA1A;CHRNB2;ATP4A;GRIN2D;KCNA1;DYSF;KCNK9;FAM155A;GRIN2A;SHANK3;CACNA1E;PDE2A;NALCN;TRIM27;SLC17A7
3	GO:0050806	positive regulation of synaptic transmission	ORA	Astro	2.84819	0.0119076	7	GeneSet103	Astro_positive regulation of synaptic transmission	12.6113	27858.4	CA7;GRIN2A;KMO;CACNG7;SHANK2;CHRNB2;ADRA1A
3	GO:0032940	secretion by cell	ORA	Oligo	1.628	0.0154507	22	GeneSet496	Oligo_secretion by cell	12.6113	27858.4	COPB1;MANBA;ADRA1A;CHRNB2;IRS2;ARHGEF7;MYO18A;GAB2;DYSF;MBP;ICA1;ERP44;RAB33B;SYN2;SLC1A6;SYN3;CACNA1E;APBB1;HMOX2;TRIM27;MIF;SLC17A7
3	GO:0050806	positive regulation of synaptic transmission	ORA	Oligo	3.404	0.016098	5	GeneSet498	Oligo_positive regulation of synaptic transmission	12.6113	27858.4	ADRA1A;CHRNB2;GRIN2D;GRIN2A;SHANK3
3	GO:0098660	inorganic ion transmembrane transport	ORA	Oligo	1.88737	0.0167605	14	GeneSet499	Oligo_inorganic ion transmembrane transport	12.6113	27858.4	KCNG1;DPP6;KCNMA1;ATP4A;GRIN2D;KCNA1;DYSF;KCNK9;FAM155A;GRIN2A;CACNA1E;PDE2A;NALCN;SLC17A7
3	GO:0060627	regulation of vesicle-mediated transport	ORA	Oligo	2.18293	0.0169175	10	GeneSet500	Oligo_regulation of vesicle-mediated transport	12.6113	27858.4	DNM1;DNAJC6;CNST;ADRA1A;CHRNB2;MYO18A;GAB2;DYSF;RAB33B;SLC17A7
3	GO:0007267	cell-cell signaling	ORA	Oligo	1.58969	0.0172719	23	GeneSet501	Oligo_cell-cell signaling	12.6113	27858.4	DNM1;GPRC5B;ADRA1A;CHRNB2;IRS2;GRIN2D;ARHGEF7;KANK1;KCNA1;MBP;ICA1;GRIN2A;FGF5;GABBR2;SYN2;USP14;PRDM15;SLC1A6;SHANK3;SYN3;CACNA1E;PXK;SLC17A7
3	GO:0070588	calcium ion transmembrane transport	ORA	Oligo	2.61129	0.0183335	7	GeneSet504	Oligo_calcium ion transmembrane transport	12.6113	27858.4	GRIN2D;DYSF;FAM155A;GRIN2A;CACNA1E;PDE2A;NALCN
3	GO:0007269	neurotransmitter secretion	ORA	Astro	2.76188	0.0139146	7	GeneSet112	Astro_neurotransmitter secretion	12.6113	27858.4	FBXL20;KMO;CTBP2;PTPRN2;NRXN2;CHRNB2;ADRA1A
3	GO:0099643	signal release from synapse	ORA	Astro	2.76188	0.0139146	7	GeneSet113	Astro_signal release from synapse	12.6113	27858.4	FBXL20;KMO;CTBP2;PTPRN2;NRXN2;CHRNB2;ADRA1A
3	GO:0034765	regulation of ion transmembrane transport	ORA	Oligo	2.22302	0.0206734	9	GeneSet513	Oligo_regulation of ion transmembrane transport	12.6113	27858.4	KCNG1;DPP6;KCNMA1;IRS2;KCNA1;DYSF;SHANK3;CACNA1E;NALCN
3	GO:0001505	regulation of neurotransmitter levels	ORA	Astro	2.13766	0.0147808	11	GeneSet117	Astro_regulation of neurotransmitter levels	12.6113	27858.4	ITGB2;FBXL20;GRIN2A;KMO;MOXD1;CTBP2;PTPRN2;NRXN2;CHRNB2;HTR1A;ADRA1A
3	GO:0051640	organelle localization	ORA	Oligo	1.90545	0.0243368	12	GeneSet518	Oligo_organelle localization	12.6113	27858.4	DNM1;ADRA1A;CHRNB2;CHMP5;GAB2;KIF25;BICD2;ARL8B;SYN2;KIF5C;SYN3;STX12
3	GO:0055085	transmembrane transport	ORA	Oligo	1.5342	0.0318481	21	GeneSet529	Oligo_transmembrane transport	12.6113	27858.4	KCNG1;DPP6;KCNMA1;CHRNB2;ATP4A;GJD3;IRS2;GRIN2D;KCNA1;DYSF;KCNK9;FAM155A;GRIN2A;TOMM20;SLC1A6;SHANK3;SLC6A13;CACNA1E;PDE2A;NALCN;SLC17A7
3	GO:0006836	neurotransmitter transport	ORA	Astro	2.18625	0.0230328	9	GeneSet146	Astro_neurotransmitter transport	12.6113	27858.4	FBXL20;ICA1;KMO;CTBP2;PTPRN2;NRXN2;CHRNB2;HTR1A;ADRA1A
3	GO:0060291	long-term synaptic potentiation	ORA	Oligo	4.18954	0.0350078	3	GeneSet539	Oligo_long-term synaptic potentiation	12.6113	27858.4	GRIN2D;GRIN2A;SHANK3
3	GO:0001505	regulation of neurotransmitter levels	ORA	Oligo	2.27611	0.0351384	7	GeneSet541	Oligo_regulation of neurotransmitter levels	12.6113	27858.4	ADRA1A;CHRNB2;GRIN2A;SYN2;SLC1A6;SYN3;SLC17A7
3	GO:1901379	regulation of potassium ion transmembrane transport	ORA	Oligo	4.0848	0.0373154	3	GeneSet546	Oligo_regulation of potassium ion transmembrane transport	12.6113	27858.4	KCNG1;DPP6;KCNA1
3	GO:0050804	modulation of chemical synaptic transmission	ORA	Oligo	2.09477	0.0382838	8	GeneSet549	Oligo_modulation of chemical synaptic transmission	12.6113	27858.4	DNM1;ADRA1A;CHRNB2;GRIN2D;GRIN2A;SHANK3;SYN3;PXK
3	GO:0099177	regulation of trans-synaptic signaling	ORA	Oligo	2.08975	0.0387405	8	GeneSet552	Oligo_regulation of trans-synaptic signaling	12.6113	27858.4	DNM1;ADRA1A;CHRNB2;GRIN2D;GRIN2A;SHANK3;SYN3;PXK
3	GO:0042493	response to drug	ORA	Oligo	1.64378	0.0398379	15	GeneSet555	Oligo_response to drug	12.6113	27858.4	KCNMA1;ADRA1A;CHRNB2;GABPA;CHMP5;ETS1;GRIN2A;FBXO32;SLC35F3;PDE8A;RAP2A;SLC1A6;PDE2A;BRCA1;SLC17A7
3	GO:1901615	organic hydroxy compound metabolic process	ORA	Oligo	1.96071	0.0412683	9	GeneSet558	Oligo_organic hydroxy compound metabolic process	12.6113	27858.4	HDLBP;CHRNB2;ASAH2B;DHCR24;DYSF;AKR7A2;ACAA2;GRIN2A;GK5
3	GO:0060402	calcium ion transport into cytosol	ORA	Oligo	3.04694	0.0428598	4	GeneSet562	Oligo_calcium ion transport into cytosol	12.6113	27858.4	ADRA1A;GRIN2D;FAM155A;GRIN2A
4	GO:0035024	negative regulation of Rho protein signal transduction	ORA	Oligo	15.5612	0.000893666	3	GeneSet402	Oligo_negative regulation of Rho protein signal transduction	36.5922	35165.1	ADRA1A;KANK1;STMN1
4	GO:0032231	regulation of actin filament bundle assembly	ORA	Oligo	5.98506	0.00150633	5	GeneSet406	Oligo_regulation of actin filament bundle assembly	36.5922	35165.1	LPAR1;ARHGEF10;SHANK3;NOX4;STMN1
4	GO:0035023	regulation of Rho protein signal transduction	ORA	Oligo	4.66835	0.00185535	6	GeneSet408	Oligo_regulation of Rho protein signal transduction	36.5922	35165.1	LPAR1;ARHGEF10;ADRA1A;ARHGEF7;KANK1;STMN1
4	GO:0097435	supramolecular fiber organization	ORA	Oligo	2.3828	0.00232169	14	GeneSet414	Oligo_supramolecular fiber organization	36.5922	35165.1	LPAR1;MYOM2;ARHGEF10;KANK1;LOXL3;COL5A1;NCKAP5;SHANK3;ADAMTS2;NOX4;BCAR1;STMN1;USH1C;TRIM27
4	GO:0051017	actin filament bundle assembly	ORA	Oligo	4.416	0.00245408	6	GeneSet416	Oligo_actin filament bundle assembly	36.5922	35165.1	LPAR1;ARHGEF10;SHANK3;NOX4;STMN1;USH1C
4	GO:0061572	actin filament bundle organization	ORA	Oligo	4.32827	0.00271247	6	GeneSet420	Oligo_actin filament bundle organization	36.5922	35165.1	LPAR1;ARHGEF10;SHANK3;NOX4;STMN1;USH1C
4	GO:0007015	actin filament organization	ORA	Oligo	2.80743	0.00313602	10	GeneSet425	Oligo_actin filament organization	36.5922	35165.1	LPAR1;MYOM2;ARHGEF10;KANK1;SHANK3;NOX4;BCAR1;STMN1;USH1C;TRIM27
4	GO:0051056	regulation of small GTPase mediated signal transduction	ORA	Oligo	2.96179	0.00353175	9	GeneSet428	Oligo_regulation of small GTPase mediated signal transduction	36.5922	35165.1	LPAR1;ARHGEF10;ADRA1A;IRS2;ARHGEF7;KANK1;ARHGAP10;ARHGAP22;STMN1
4	GO:0042552	myelination	ORA	Oligo	4.65505	0.00448923	5	GeneSet433	Oligo_myelination	36.5922	35165.1	LPAR1;ARHGEF10;MBP;NAB1;PLLP
4	GO:0007272	ensheathment of neurons	ORA	Oligo	4.57681	0.00482278	5	GeneSet435	Oligo_ensheathment of neurons	36.5922	35165.1	LPAR1;ARHGEF10;MBP;NAB1;PLLP
4	GO:0008366	axon ensheathment	ORA	Oligo	4.57681	0.00482278	5	GeneSet436	Oligo_axon ensheathment	36.5922	35165.1	LPAR1;ARHGEF10;MBP;NAB1;PLLP
4	GO:0051492	regulation of stress fiber assembly	ORA	Oligo	5.58606	0.00575664	4	GeneSet445	Oligo_regulation of stress fiber assembly	36.5922	35165.1	LPAR1;ARHGEF10;NOX4;STMN1
4	GO:0046578	regulation of Ras protein signal transduction	ORA	Oligo	3.25853	0.00590547	7	GeneSet448	Oligo_regulation of Ras protein signal transduction	36.5922	35165.1	LPAR1;ARHGEF10;ADRA1A;IRS2;ARHGEF7;KANK1;STMN1
4	GO:0051493	regulation of cytoskeleton organization	ORA	Oligo	2.39642	0.00647934	11	GeneSet450	Oligo_regulation of cytoskeleton organization	36.5922	35165.1	LPAR1;ARHGEF10;CHMP5;KANK1;KIF25;BICD2;SHANK3;NOX4;STMN1;BRCA1;TRIM27
4	GO:0031032	actomyosin structure organization	ORA	Oligo	3.552	0.00707609	6	GeneSet453	Oligo_actomyosin structure organization	36.5922	35165.1	LPAR1;MYOM2;ARHGEF10;MYO18A;NOX4;STMN1
4	GO:0110053	regulation of actin filament organization	ORA	Oligo	3.04999	0.00836694	7	GeneSet458	Oligo_regulation of actin filament organization	36.5922	35165.1	LPAR1;ARHGEF10;KANK1;SHANK3;NOX4;STMN1;TRIM27
4	GO:0110020	regulation of actomyosin structure organization	ORA	Oligo	5.00819	0.00843254	4	GeneSet460	Oligo_regulation of actomyosin structure organization	36.5922	35165.1	LPAR1;ARHGEF10;NOX4;STMN1
4	GO:0030038	contractile actin filament bundle assembly	ORA	Oligo	4.736	0.0102206	4	GeneSet470	Oligo_contractile actin filament bundle assembly	36.5922	35165.1	LPAR1;ARHGEF10;NOX4;STMN1
4	GO:0043149	stress fiber assembly	ORA	Oligo	4.736	0.0102206	4	GeneSet471	Oligo_stress fiber assembly	36.5922	35165.1	LPAR1;ARHGEF10;NOX4;STMN1
4	GO:0046580	negative regulation of Ras protein signal transduction	ORA	Oligo	6.66907	0.0102664	3	GeneSet473	Oligo_negative regulation of Ras protein signal transduction	36.5922	35165.1	ADRA1A;KANK1;STMN1
4	GO:0007266	Rho protein signal transduction	ORA	Oligo	3.21955	0.0111728	6	GeneSet477	Oligo_Rho protein signal transduction	36.5922	35165.1	LPAR1;ARHGEF10;ADRA1A;ARHGEF7;KANK1;STMN1
4	GO:0051496	positive regulation of stress fiber assembly	ORA	Oligo	6.28431	0.0120719	3	GeneSet483	Oligo_positive regulation of stress fiber assembly	36.5922	35165.1	LPAR1;ARHGEF10;NOX4
4	GO:0030036	actin cytoskeleton organization	ORA	Oligo	2.08808	0.0128103	12	GeneSet486	Oligo_actin cytoskeleton organization	36.5922	35165.1	LPAR1;MYOM2;ARHGEF10;KANK1;MYO18A;RAP2A;SHANK3;NOX4;BCAR1;STMN1;USH1C;TRIM27
4	GO:0007264	small GTPase mediated signal transduction	ORA	Oligo	2.17067	0.012991	11	GeneSet487	Oligo_small GTPase mediated signal transduction	36.5922	35165.1	LPAR1;ARHGEF10;ADRA1A;IRS2;ARHGEF7;KANK1;ARHGAP10;ARHGAP22;RAB33B;RAP2A;STMN1
4	GO:0051058	negative regulation of small GTPase mediated signal transduction	ORA	Oligo	5.94153	0.0140484	3	GeneSet493	Oligo_negative regulation of small GTPase mediated signal transduction	36.5922	35165.1	ADRA1A;KANK1;STMN1
4	GO:0032233	positive regulation of actin filament bundle assembly	ORA	Oligo	5.27071	0.0193356	3	GeneSet505	Oligo_positive regulation of actin filament bundle assembly	36.5922	35165.1	LPAR1;ARHGEF10;NOX4
4	GO:0007265	Ras protein signal transduction	ORA	Oligo	2.24337	0.0196209	9	GeneSet507	Oligo_Ras protein signal transduction	36.5922	35165.1	LPAR1;ARHGEF10;ADRA1A;IRS2;ARHGEF7;KANK1;RAB33B;RAP2A;STMN1
4	GO:0032956	regulation of actin cytoskeleton organization	ORA	Oligo	2.3828	0.0284229	7	GeneSet523	Oligo_regulation of actin cytoskeleton organization	36.5922	35165.1	LPAR1;ARHGEF10;KANK1;SHANK3;NOX4;STMN1;TRIM27
4	GO:0030029	actin filament-based process	ORA	Oligo	1.82816	0.0320771	12	GeneSet531	Oligo_actin filament-based process	36.5922	35165.1	LPAR1;MYOM2;ARHGEF10;KANK1;MYO18A;RAP2A;SHANK3;NOX4;BCAR1;STMN1;USH1C;TRIM27
4	GO:1902903	regulation of supramolecular fiber organization	ORA	Oligo	2.31762	0.0323371	7	GeneSet532	Oligo_regulation of supramolecular fiber organization	36.5922	35165.1	LPAR1;ARHGEF10;KANK1;SHANK3;NOX4;STMN1;TRIM27
4	GO:0010001	glial cell differentiation	ORA	Oligo	2.77878	0.0346981	5	GeneSet538	Oligo_glial cell differentiation	36.5922	35165.1	LPAR1;ARHGEF10;FGF5;NAB1;PRDM8
5	GO:1901028	regulation of mitochondrial outer membrane permeabilization involved in apoptotic signaling pathway	ORA	Astro	7.75019	0.000439724	5	GeneSet8	Astro_regulation of mitochondrial outer membrane permeabilization involved in apoptotic signaling pathway	92.2533	20757	ACAA2;MUL1;MAPK8;TFDP1;PPP1R13B
5	GO:0097345	mitochondrial outer membrane permeabilization	ORA	Astro	6.25977	0.00118608	5	GeneSet26	Astro_mitochondrial outer membrane permeabilization	92.2533	20757	ACAA2;MUL1;MAPK8;TFDP1;PPP1R13B
5	GO:0090559	regulation of membrane permeability	ORA	Astro	4.94442	0.00134989	6	GeneSet28	Astro_regulation of membrane permeability	92.2533	20757	F11R;ACAA2;MUL1;MAPK8;TFDP1;PPP1R13B
5	GO:1902110	positive regulation of mitochondrial membrane permeability involved in apoptotic process	ORA	Astro	6.02792	0.00140783	5	GeneSet29	Astro_positive regulation of mitochondrial membrane permeability involved in apoptotic process	92.2533	20757	ACAA2;MUL1;MAPK8;TFDP1;PPP1R13B
5	GO:1902686	mitochondrial outer membrane permeabilization involved in programmed cell death	ORA	Astro	5.81264	0.00165872	5	GeneSet32	Astro_mitochondrial outer membrane permeabilization involved in programmed cell death	92.2533	20757	ACAA2;MUL1;MAPK8;TFDP1;PPP1R13B
5	GO:0035794	positive regulation of mitochondrial membrane permeability	ORA	Astro	5.6122	0.00194095	5	GeneSet34	Astro_positive regulation of mitochondrial membrane permeability	92.2533	20757	ACAA2;MUL1;MAPK8;TFDP1;PPP1R13B
5	GO:1902108	regulation of mitochondrial membrane permeability involved in apoptotic process	ORA	Astro	5.51708	0.00209452	5	GeneSet36	Astro_regulation of mitochondrial membrane permeability involved in apoptotic process	92.2533	20757	ACAA2;MUL1;MAPK8;TFDP1;PPP1R13B
5	GO:1905710	positive regulation of membrane permeability	ORA	Astro	5.42513	0.00225678	5	GeneSet39	Astro_positive regulation of membrane permeability	92.2533	20757	ACAA2;MUL1;MAPK8;TFDP1;PPP1R13B
5	GO:0046902	regulation of mitochondrial membrane permeability	ORA	Astro	4.7175	0.0041544	5	GeneSet58	Astro_regulation of mitochondrial membrane permeability	92.2533	20757	ACAA2;MUL1;MAPK8;TFDP1;PPP1R13B
5	GO:1900739	regulation of protein insertion into mitochondrial membrane involved in apoptotic signaling pathway	ORA	Astro	8.1377	0.0057112	3	GeneSet72	Astro_regulation of protein insertion into mitochondrial membrane involved in apoptotic signaling pathway	92.2533	20757	MAPK8;TFDP1;PPP1R13B
5	GO:1900740	positive regulation of protein insertion into mitochondrial membrane involved in apoptotic signaling pathway	ORA	Astro	8.1377	0.0057112	3	GeneSet73	Astro_positive regulation of protein insertion into mitochondrial membrane involved in apoptotic signaling pathway	92.2533	20757	MAPK8;TFDP1;PPP1R13B
5	GO:0001844	protein insertion into mitochondrial membrane involved in apoptotic signaling pathway	ORA	Astro	6.97517	0.00883689	3	GeneSet85	Astro_protein insertion into mitochondrial membrane involved in apoptotic signaling pathway	92.2533	20757	MAPK8;TFDP1;PPP1R13B
5	GO:0051204	protein insertion into mitochondrial membrane	ORA	Astro	6.30015	0.0117234	3	GeneSet101	Astro_protein insertion into mitochondrial membrane	92.2533	20757	MAPK8;TFDP1;PPP1R13B
5	GO:1901030	positive regulation of mitochondrial outer membrane permeabilization involved in apoptotic signaling pathway	ORA	Astro	5.91832	0.0139144	3	GeneSet111	Astro_positive regulation of mitochondrial outer membrane permeabilization involved in apoptotic signaling pathway	92.2533	20757	MAPK8;TFDP1;PPP1R13B
5	GO:0008637	apoptotic mitochondrial changes	ORA	Astro	2.8061	0.0333593	5	GeneSet176	Astro_apoptotic mitochondrial changes	92.2533	20757	ACAA2;MUL1;MAPK8;TFDP1;PPP1R13B
6	GO:0097107	postsynaptic density assembly	ORA	Astro	10.8503	0.00246412	3	GeneSet45	Astro_postsynaptic density assembly	170	6120	SHANK2;NRXN2;NTRK3
6	GO:0098698	postsynaptic specialization assembly	ORA	Astro	8.87749	0.00444468	3	GeneSet60	Astro_postsynaptic specialization assembly	170	6120	SHANK2;NRXN2;NTRK3
6	GO:1904861	excitatory synapse assembly	ORA	Astro	8.49151	0.005054	3	GeneSet66	Astro_excitatory synapse assembly	170	6120	SHANK2;NRXN2;NTRK3
6	GO:0097106	postsynaptic density organization	ORA	Astro	6.30015	0.0117234	3	GeneSet100	Astro_postsynaptic density organization	170	6120	SHANK2;NRXN2;NTRK3
6	GO:0099068	postsynapse assembly	ORA	Astro	6.30015	0.0117234	3	GeneSet102	Astro_postsynapse assembly	170	6120	SHANK2;NRXN2;NTRK3
6	GO:0099084	postsynaptic specialization organization	ORA	Astro	5.74426	0.0150911	3	GeneSet119	Astro_postsynaptic specialization organization	170	6120	SHANK2;NRXN2;NTRK3
7	GO:0099504	synaptic vesicle cycle	ORA	Oligo	3.95076	0.00204961	7	GeneSet412	Oligo_synaptic vesicle cycle	85.3138	4180.38	DNM1;DNAJC6;ADRA1A;CHRNB2;SYN2;SYN3;SLC17A7
7	GO:0072583	clathrin-dependent endocytosis	ORA	Oligo	7.97035	0.00626491	3	GeneSet449	Oligo_clathrin-dependent endocytosis	85.3138	4180.38	DNM1;DNAJC6;CLTA
7	GO:0099003	vesicle-mediated transport in synapse	ORA	Oligo	3.21955	0.0111728	6	GeneSet478	Oligo_vesicle-mediated transport in synapse	85.3138	4180.38	DNM1;DNAJC6;ADRA1A;CHRNB2;KIF5C;SLC17A7
7	GO:0048488	synaptic vesicle endocytosis	ORA	Oligo	6.40754	0.0114512	3	GeneSet480	Oligo_synaptic vesicle endocytosis	85.3138	4180.38	DNM1;DNAJC6;SLC17A7
7	GO:0140238	presynaptic endocytosis	ORA	Oligo	6.40754	0.0114512	3	GeneSet481	Oligo_presynaptic endocytosis	85.3138	4180.38	DNM1;DNAJC6;SLC17A7
7	GO:0036465	synaptic vesicle recycling	ORA	Oligo	5.18705	0.0201688	3	GeneSet511	Oligo_synaptic vesicle recycling	85.3138	4180.38	DNM1;DNAJC6;SLC17A7
7	GO:0098693	regulation of synaptic vesicle cycle	ORA	Oligo	3.85586	0.0203392	4	GeneSet512	Oligo_regulation of synaptic vesicle cycle	85.3138	4180.38	DNM1;ADRA1A;CHRNB2;SLC17A7
8	GO:1901880	negative regulation of protein depolymerization	ORA	Micro	7.8911	0.00165435	4	GeneSet206	Micro_negative regulation of protein depolymerization	47.9441	25362.4	EPS8;CIB1;SCIN;SWAP70
8	GO:0043242	negative regulation of protein complex disassembly	ORA	Micro	7.1131	0.00242449	4	GeneSet213	Micro_negative regulation of protein complex disassembly	47.9441	25362.4	EPS8;CIB1;SCIN;SWAP70
8	GO:0070884	regulation of calcineurin-NFAT signaling cascade	ORA	Micro	10.8221	0.00264114	3	GeneSet215	Micro_regulation of calcineurin-NFAT signaling cascade	47.9441	25362.4	MAPK7;CIB1;DYRK2
8	GO:0106056	regulation of calcineurin-mediated signaling	ORA	Micro	10.8221	0.00264114	3	GeneSet216	Micro_regulation of calcineurin-mediated signaling	47.9441	25362.4	MAPK7;CIB1;DYRK2
8	GO:1901879	regulation of protein depolymerization	ORA	Micro	6.39279	0.00357149	4	GeneSet226	Micro_regulation of protein depolymerization	47.9441	25362.4	EPS8;CIB1;SCIN;SWAP70
8	GO:0030835	negative regulation of actin filament depolymerization	ORA	Micro	9.46932	0.00387388	3	GeneSet229	Micro_negative regulation of actin filament depolymerization	47.9441	25362.4	EPS8;SCIN;SWAP70
8	GO:0051494	negative regulation of cytoskeleton organization	ORA	Micro	4.64182	0.00454744	5	GeneSet234	Micro_negative regulation of cytoskeleton organization	47.9441	25362.4	BRCA1;EPS8;CIB1;SCIN;SWAP70
8	GO:0033173	calcineurin-NFAT signaling cascade	ORA	Micro	8.80867	0.00475613	3	GeneSet237	Micro_calcineurin-NFAT signaling cascade	47.9441	25362.4	MAPK7;CIB1;DYRK2
8	GO:0097720	calcineurin-mediated signaling	ORA	Micro	8.23419	0.00575041	3	GeneSet247	Micro_calcineurin-mediated signaling	47.9441	25362.4	MAPK7;CIB1;DYRK2
8	GO:0051493	regulation of cytoskeleton organization	ORA	Micro	2.52515	0.00646075	10	GeneSet253	Micro_regulation of cytoskeleton organization	47.9441	25362.4	BRCA1;EPS8;CIB1;TRIM36;SCIN;F11R;PTGER4;WNT4;SWAP70;BICD2
8	GO:0051017	actin filament bundle assembly	ORA	Micro	4.26546	0.00647894	5	GeneSet254	Micro_actin filament bundle assembly	47.9441	25362.4	EPS8;DPYSL3;PTGER4;WNT4;SWAP70
8	GO:0061572	actin filament bundle organization	ORA	Micro	4.18071	0.00703972	5	GeneSet259	Micro_actin filament bundle organization	47.9441	25362.4	EPS8;DPYSL3;PTGER4;WNT4;SWAP70
8	GO:0030834	regulation of actin filament depolymerization	ORA	Micro	7.57545	0.0072565	3	GeneSet264	Micro_regulation of actin filament depolymerization	47.9441	25362.4	EPS8;SCIN;SWAP70
8	GO:0030042	actin filament depolymerization	ORA	Micro	7.14666	0.00852535	3	GeneSet276	Micro_actin filament depolymerization	47.9441	25362.4	EPS8;SCIN;SWAP70
8	GO:0048016	inositol phosphate-mediated signaling	ORA	Micro	6.88678	0.00943905	3	GeneSet282	Micro_inositol phosphate-mediated signaling	47.9441	25362.4	MAPK7;CIB1;DYRK2
8	GO:0043244	regulation of protein complex disassembly	ORA	Micro	4.76444	0.010031	4	GeneSet286	Micro_regulation of protein complex disassembly	47.9441	25362.4	EPS8;CIB1;SCIN;SWAP70
8	GO:0051261	protein depolymerization	ORA	Micro	4.76444	0.010031	4	GeneSet287	Micro_protein depolymerization	47.9441	25362.4	EPS8;CIB1;SCIN;SWAP70
8	GO:1902903	regulation of supramolecular fiber organization	ORA	Micro	2.68633	0.0158695	7	GeneSet324	Micro_regulation of supramolecular fiber organization	47.9441	25362.4	EPS8;CIB1;GPX1;SCIN;PTGER4;WNT4;SWAP70
8	GO:0033627	cell adhesion mediated by integrin	ORA	Micro	5.65332	0.0160956	3	GeneSet327	Micro_cell adhesion mediated by integrin	47.9441	25362.4	CIB1;ITGB2;SWAP70
8	GO:1902904	negative regulation of supramolecular fiber organization	ORA	Micro	3.97662	0.0183958	4	GeneSet337	Micro_negative regulation of supramolecular fiber organization	47.9441	25362.4	EPS8;CIB1;SCIN;SWAP70
8	GO:0033173	calcineurin-NFAT signaling cascade	ORA	Astro	4.54197	0.0281519	3	GeneSet162	Astro_calcineurin-NFAT signaling cascade	47.9441	25362.4	DYRK2;NFATC1;CIB1
8	GO:0032970	regulation of actin filament-based process	ORA	Micro	2.44144	0.0252273	7	GeneSet383	Micro_regulation of actin filament-based process	47.9441	25362.4	EPS8;SCIN;F11R;PTGER4;WNT4;SWAP70;TRPM4
8	GO:0097720	calcineurin-mediated signaling	ORA	Astro	4.24575	0.0334947	3	GeneSet177	Astro_calcineurin-mediated signaling	47.9441	25362.4	DYRK2;NFATC1;CIB1
	GO:0045893	positive regulation of transcription, DNA-templated	ORA	Astro	1.69377	0.000771194	39	GeneSet12	Astro_positive regulation of transcription			GLI2;GLI3;CITED2;CASZ1;E2F4;DAB2IP;IKZF3;FOXA2;FIGLA;HMGA2;ATOH8;ITGA8;ESR1;FOXJ2;ACVR2A;LRP5;KDM3A;MNAT1;ARNTL2;EBF1;CDK13;APBB1;HIVEP3;CREBBP;ZXDC;PLAGL1;NFATC1;CTBP2;UBTF;TCF4;TFDP1;NFIA;SMAD2;GRHL3;SOX7;PRDM16;SP7;BRF1;MZF1
	GO:0099565	chemical synaptic transmission, postsynaptic	ORA	Oligo	5.0901	0.00306363	5	GeneSet424	Oligo_chemical synaptic transmission			CHRNB2;GRIN2D;GRIN2A;SHANK3;SLC17A7
	GO:0006890	retrograde vesicle-mediated transport, Golgi to ER	ORA	Oligo	5.06642	0.0081015	4	GeneSet457	Oligo_retrograde vesicle-mediated transport			COPB1;ATP9B;BICD2;RAB33B
	GO:0045893	positive regulation of transcription, DNA-templated	ORA	Micro	1.68456	0.0142747	20	GeneSet312	Micro_positive regulation of transcription			BRCA1;MAPK7;BRF1;MZF1;EGR2;BRCA2;CTBP2;CREBBP;TAF2;WDR43;ESR1;WNT4;TAL1;HOXA5;CITED2;FOXJ2;ATOH8;E2F4;CDK13;PRDM15
	GO:0051968	positive regulation of synaptic transmission, glutamatergic	ORA	Astro	6.30015	0.0117234	3	GeneSet99	Astro_positive regulation of synaptic transmission			KMO;CACNG7;SHANK2
	GO:0000380	alternative mRNA splicing, via spliceosome	ORA	Micro	5.0503	0.0216797	3	GeneSet356	Micro_alternative mRNA splicing			MAGOH;CELF2;CDK13

## Sheet: GO Microglia-annotated DMPs
All DMPs													Gebe nody												Promoter (TSS1500, TSS200)
geneSet	description	link	size	overlap	expect	enrichmentRatio	pValue	logP	FDR	overlapId	userId		geneSet	description	link	size	overlap	expect	enrichmentRatio	pValue	FDR	overlapId	userId		geneSet	description	link	size	overlap	expect	enrichmentRatio	pValue	FDR	overlapId	userId
GO:0002520	immune system development	http://amigo.geneontology.org/amigo/term/GO:0002520	881	19	6.9778	2.72292	6.49989e-05	4.18709	0.28118	675;1387;1441;3202;5336;5734;5795;5814;6886;8621;8808;8874;9770;10370;10519;23075;54361;84695;85477	CIB1;CSF3R;IL1RL2;BRCA2;CREBBP;PTPRJ;PURB;PLCG2;SCIN;PTGER4;WNT4;TAL1;HOXA5;CITED2;SWAP70;CDK13;LOXL3;RASSF2;ARHGEF7		GO:0007204	positive regulation of cytosolic calcium ion concentration	http://amigo.geneontology.org/amigo/term/GO:0007204	301	7	1.21007	5.7848	0.000201155	0.525389	1535;2099;5336;5734;22821;23075;54795	TRPM4;RASA3;PTGER4;CYBA;SWAP70;PLCG2;ESR1		GO:0070884	regulation of calcineurin-NFAT signaling cascade	http://amigo.geneontology.org/amigo/term/GO:0070884	35	3	0.0609024	49.2591	2.9864e-05	0.135747	5598;8445;10519	MAPK7;DYRK2;CIB1
GO:0048534	hematopoietic or lymphoid organ development	http://amigo.geneontology.org/amigo/term/GO:0048534	833	18	6.59762	2.72825	0.000100552	3.99761	0.28118	675;1387;1441;3202;5336;5734;5795;5814;6886;8621;8808;8874;9770;10370;10519;54361;84695;85477	CIB1;CSF3R;IL1RL2;BRCA2;CREBBP;PTPRJ;PURB;PLCG2;SCIN;PTGER4;WNT4;TAL1;HOXA5;CITED2;CDK13;LOXL3;RASSF2;ARHGEF7		GO:0001817	regulation of cytokine production	http://amigo.geneontology.org/amigo/term/GO:0001817	642	10	2.58094	3.87455	0.000229009	0.525389	1387;1535;5336;5734;5795;8808;23547;23765;50848;54795	TRPM4;PTGER4;IL1RL2;LILRA4;PTPRJ;CYBA;IL17RA;PLCG2;F11R;CREBBP		GO:0006302	double-strand break repair	http://amigo.geneontology.org/amigo/term/GO:0006302	218	4	0.379335	10.5448	0.000523257	0.432448	672;675;10519;254394	BRCA2;MCM9;CIB1;BRCA1
GO:0030097	hemopoiesis	http://amigo.geneontology.org/amigo/term/GO:0030097	791	17	6.26497	2.7135	0.000169863	3.7699	0.28118	675;1387;1441;3202;5336;5734;5795;5814;6886;8621;8808;8874;9770;10519;54361;84695;85477	CIB1;CSF3R;IL1RL2;BRCA2;CREBBP;PTPRJ;PURB;PLCG2;SCIN;PTGER4;WNT4;TAL1;HOXA5;CDK13;LOXL3;RASSF2;ARHGEF7		GO:0002758	innate immune response-activating signal transduction	http://amigo.geneontology.org/amigo/term/GO:0002758	230	6	0.924637	6.48903	0.00031998	0.525389	1387;1535;2099;5336;23547;80216	LILRA4;CYBA;PLCG2;ALPK1;ESR1;CREBBP		GO:0050848	regulation of calcium-mediated signaling	http://amigo.geneontology.org/amigo/term/GO:0050848	95	3	0.165307	18.1481	0.000588801	0.446065	5598;8445;10519	MAPK7;DYRK2;CIB1
GO:0040011	locomotion	http://amigo.geneontology.org/amigo/term/GO:0040011	1738	28	13.7655	2.03407	0.000193131	3.71415	0.28118	1002;1289;1441;1809;1959;2059;2192;2867;2876;3036;3202;3689;5586;5598;5734;5795;6776;8660;8874;9097;10370;10519;23075;23765;50848;54361;54795;84913	FBLN1;MAPK7;EPS8;IL17RA;CDH4;CIB1;EGR2;CSF3R;FFAR2;GPX1;DPYSL3;PTPRJ;PKN2;F11R;PTGER4;STAT5A;WNT4;ITGB2;IRS2;HAS1;HOXA5;CITED2;SWAP70;ATOH8;TRPM4;ARHGEF7;COL5A1;USP14		GO:0006874	cellular calcium ion homeostasis	http://amigo.geneontology.org/amigo/term/GO:0006874	439	8	1.76485	4.53296	0.000363729	0.525389	1535;2099;5336;5734;9709;22821;23075;54795	TRPM4;RASA3;PTGER4;CYBA;SWAP70;PLCG2;ESR1;HERPUD1		GO:0008630	intrinsic apoptotic signaling pathway in response to DNA damage	http://amigo.geneontology.org/amigo/term/GO:0008630	103	3	0.179227	16.7385	0.00074531	0.521201	672;675;8445	BRCA2;DYRK2;BRCA1
GO:0002682	regulation of immune system process	http://amigo.geneontology.org/amigo/term/GO:0002682	1400	24	11.0884	2.16442	0.000242666	3.61499	0.28118	1387;1441;1535;2099;2867;2876;3202;3689;5336;5599;5734;5795;5814;6886;8660;8808;9770;10519;23075;23547;54795;80216;84695;85477	CIB1;CSF3R;IL1RL2;FFAR2;LILRA4;CYBA;MAPK8;GPX1;CREBBP;PTPRJ;PURB;ESR1;PLCG2;SCIN;PTGER4;ITGB2;TAL1;IRS2;HOXA5;ALPK1;SWAP70;TRPM4;LOXL3;RASSF2		GO:0051050	positive regulation of transport	http://amigo.geneontology.org/amigo/term/GO:0051050	932	11	3.74679	2.93585	0.00113817	0.835805	1535;5336;5734;5795;8564;9501;23765;51761;54795;85477;163882	SCIN;RPH3AL;TRPM4;PTGER4;PTPRJ;CYBA;IL17RA;PLCG2;KMO;ATP8A2;CNST		GO:0015031	protein transport	http://amigo.geneontology.org/amigo/term/GO:0015031	1942	10	3.37922	2.95927	0.00111283	0.586019	1211;1959;2867;4116;6176;10282;10519;64786;79585;80230	RUFY1;EGR2;RPLP1;FFAR2;CORO7;CIB1;BET1;TBC1D15;MAGOH;CLTA
GO:0045637	regulation of myeloid cell differentiation	http://amigo.geneontology.org/amigo/term/GO:0045637	221	8	1.75039	4.57041	0.000379349	3.42096	0.320368	1387;1441;3202;5814;6886;9770;10519;85477	CIB1;CSF3R;CREBBP;PURB;SCIN;TAL1;HOXA5;RASSF2		GO:0051047	positive regulation of secretion	http://amigo.geneontology.org/amigo/term/GO:0051047	406	7	1.63219	4.28873	0.00119519	0.835805	1535;5734;8564;9501;23765;54795;85477	SCIN;RPH3AL;TRPM4;PTGER4;CYBA;IL17RA;KMO		GO:0015833	peptide transport	http://amigo.geneontology.org/amigo/term/GO:0015833	1977	10	3.44012	2.90688	0.0012792	0.612062	1211;1959;2867;4116;6176;10282;10519;64786;79585;80230	RUFY1;EGR2;RPLP1;FFAR2;CORO7;CIB1;BET1;TBC1D15;MAGOH;CLTA
GO:0051047	positive regulation of secretion	http://amigo.geneontology.org/amigo/term/GO:0051047	406	11	3.21565	3.42077	0.000387642	3.41157	0.320368	1535;2867;3689;5734;8564;8660;8874;9501;23765;54795;85477	IL17RA;FFAR2;CYBA;SCIN;PTGER4;KMO;ITGB2;IRS2;RPH3AL;TRPM4;ARHGEF7		GO:0007043	cell-cell junction assembly	http://amigo.geneontology.org/amigo/term/GO:0007043	120	4	0.482419	8.29154	0.00138108	0.856533	1002;5586;50848;83660	TLN2;PKN2;CDH4;F11R		GO:0046907	intracellular transport	http://amigo.geneontology.org/amigo/term/GO:0046907	1803	9	3.13735	2.86867	0.00266013	0.910167	1211;1488;1959;4116;6176;10282;10519;64786;79585	EGR2;RPLP1;CORO7;CIB1;CTBP2;BET1;TBC1D15;MAGOH;CLTA
GO:0016477	cell migration	http://amigo.geneontology.org/amigo/term/GO:0016477	1368	23	10.835	2.12275	0.000439078	3.35746	0.332638	1289;1441;1809;2059;2867;2876;3036;3202;3689;5586;5734;5795;6776;8660;8874;10370;10519;23075;23765;50848;54361;54795;84913	EPS8;IL17RA;CIB1;CSF3R;FFAR2;GPX1;DPYSL3;PTPRJ;PKN2;F11R;PTGER4;STAT5A;WNT4;ITGB2;IRS2;HAS1;HOXA5;CITED2;SWAP70;ATOH8;TRPM4;ARHGEF7;COL5A1		GO:0045089	positive regulation of innate immune response	http://amigo.geneontology.org/amigo/term/GO:0045089	311	6	1.25027	4.79896	0.00154461	0.877629	1387;1535;2099;5336;23547;80216	LILRA4;CYBA;PLCG2;ALPK1;ESR1;CREBBP		GO:0034613	cellular protein localization	http://amigo.geneontology.org/amigo/term/GO:0034613	1815	9	3.15823	2.8497	0.00278491	0.910167	675;1211;1959;4116;6176;10519;11252;64786;254394	EGR2;BRCA2;RPLP1;MCM9;PACSIN2;CIB1;TBC1D15;MAGOH;CLTA
GO:0002758	innate immune response-activating signal transduction	http://amigo.geneontology.org/amigo/term/GO:0002758	230	8	1.82167	4.39157	0.000494555	3.30579	0.345846	1387;1535;2099;2867;3689;5336;23547;80216	FFAR2;LILRA4;CYBA;CREBBP;ESR1;PLCG2;ITGB2;ALPK1		GO:0006875	cellular metal ion homeostasis	http://amigo.geneontology.org/amigo/term/GO:0006875	559	8	2.24727	3.55988	0.00174362	0.932427	1535;2099;5336;5734;9709;22821;23075;54795	TRPM4;RASA3;PTGER4;CYBA;SWAP70;PLCG2;ESR1;HERPUD1		GO:0070727	cellular macromolecule localization	http://amigo.geneontology.org/amigo/term/GO:0070727	1825	9	3.17563	2.83409	0.00289247	0.910167	675;1211;1959;4116;6176;10519;11252;64786;254394	EGR2;BRCA2;RPLP1;MCM9;PACSIN2;CIB1;TBC1D15;MAGOH;CLTA
GO:0007010	cytoskeleton organization	http://amigo.geneontology.org/amigo/term/GO:0007010	1300	22	10.2964	2.13667	0.000544169	3.26427	0.35336	672;675;1264;1453;1809;1874;2037;2059;5734;10519;11252;23075;23299;50848;51761;54361;55521;64098;79585;83660;84168;85477	BRCA1;EPS8;EPB41L2;CIB1;CSNK1D;CNN1;BRCA2;ANTXR1;ATP8A2;DPYSL3;TRIM36;SCIN;F11R;PTGER4;PACSIN2;PARVG;WNT4;CORO7;SWAP70;BICD2;E2F4;TLN2		GO:0031347	regulation of defense response	http://amigo.geneontology.org/amigo/term/GO:0031347	701	9	2.81813	3.1936	0.00188557	0.952316	1387;1535;2099;5336;5734;8808;23547;23765;80216	PTGER4;IL1RL2;LILRA4;CYBA;IL17RA;PLCG2;ALPK1;ESR1;CREBBP		GO:0010557	positive regulation of macromolecule biosynthetic process	http://amigo.geneontology.org/amigo/term/GO:0010557	1826	9	3.17737	2.83253	0.0029034	0.910167	672;675;1488;1959;3202;5598;6925;8445;92345	NAF1;MAPK7;EGR2;BRCA2;HOXA5;DYRK2;CTBP2;BRCA1;TCF4
GO:0034446	substrate adhesion-dependent cell spreading	http://amigo.geneontology.org/amigo/term/GO:0034446	88	5	0.696988	7.17373	0.000668835	3.17468	0.387488	2192;8874;10519;64098;84168	FBLN1;CIB1;ANTXR1;PARVG;ARHGEF7		GO:0034121	regulation of toll-like receptor signaling pathway	http://amigo.geneontology.org/amigo/term/GO:0034121	64	3	0.25729	11.66	0.00217167	1	1535;2099;23547	LILRA4;CYBA;ESR1		GO:0097190	apoptotic signaling pathway	http://amigo.geneontology.org/amigo/term/GO:0097190	582	5	1.01272	4.9372	0.00302439	0.91649	672;675;5598;8445;10519	MAPK7;BRCA2;DYRK2;CIB1;BRCA1
GO:0015833	peptide transport	http://amigo.geneontology.org/amigo/term/GO:0015833	1977	29	15.6585	1.85203	0.000699384	3.15528	0.387488	1211;1315;1959;2867;3382;3689;4116;4600;5734;6176;6228;6238;8660;8874;9501;9709;9712;10282;10519;23299;23765;54795;57182;64786;79585;80230;83452;121260;163882	IL17RA;CIB1;EGR2;MAGOH;CLTA;FFAR2;HERPUD1;BET1;RPLP1;ICA1;SLC15A4;PTGER4;MX2;USP6NL;ITGB2;IRS2;CORO7;COPB1;RPH3AL;BICD2;TRPM4;RRBP1;RUFY1;ANKRD50;ARHGEF7;RPS23;RAB33B;CNST;TBC1D15		GO:0034329	cell junction assembly	http://amigo.geneontology.org/amigo/term/GO:0034329	235	5	0.944738	5.29247	0.00253523	1	1002;5586;5795;50848;83660	TLN2;PTPRJ;PKN2;CDH4;F11R		GO:0018205	peptidyl-lysine modification	http://amigo.geneontology.org/amigo/term/GO:0018205	360	4	0.626425	6.38544	0.00331782	0.972978	672;675;1959;84695	EGR2;BRCA2;LOXL3;BRCA1
GO:0051674	localization of cell	http://amigo.geneontology.org/amigo/term/GO:0051674	1518	24	12.023	1.99617	0.000784764	3.10526	0.387488	1289;1441;1809;2059;2192;2867;2876;3036;3202;3689;5586;5734;5795;6776;8660;8874;10370;10519;23075;23765;50848;54361;54795;84913	FBLN1;EPS8;IL17RA;CIB1;CSF3R;FFAR2;GPX1;DPYSL3;PTPRJ;PKN2;F11R;PTGER4;STAT5A;WNT4;ITGB2;IRS2;HAS1;HOXA5;CITED2;SWAP70;ATOH8;TRPM4;ARHGEF7;COL5A1		GO:0030198	extracellular matrix organization	http://amigo.geneontology.org/amigo/term/GO:0030198	347	6	1.395	4.30109	0.00267694	1	1289;1302;2192;3036;50848;84168	HAS1;ANTXR1;COL11A2;F11R;FBLN1;COL5A1		GO:0031328	positive regulation of cellular biosynthetic process	http://amigo.geneontology.org/amigo/term/GO:0031328	1919	9	3.33919	2.69526	0.00407643	1	672;675;1488;1959;3202;5598;6925;8445;92345	NAF1;MAPK7;EGR2;BRCA2;HOXA5;DYRK2;CTBP2;BRCA1;TCF4
GO:0048870	cell motility	http://amigo.geneontology.org/amigo/term/GO:0048870	1518	24	12.023	1.99617	0.000784764	3.10526	0.387488	1289;1441;1809;2059;2192;2867;2876;3036;3202;3689;5586;5734;5795;6776;8660;8874;10370;10519;23075;23765;50848;54361;54795;84913	FBLN1;EPS8;IL17RA;CIB1;CSF3R;FFAR2;GPX1;DPYSL3;PTPRJ;PKN2;F11R;PTGER4;STAT5A;WNT4;ITGB2;IRS2;HAS1;HOXA5;CITED2;SWAP70;ATOH8;TRPM4;ARHGEF7;COL5A1		GO:0007155	cell adhesion	http://amigo.geneontology.org/amigo/term/GO:0007155	1369	13	5.5036	2.36209	0.00281741	1	1002;1289;1441;2192;3036;5586;5795;8808;23075;50848;64098;83660;84168	PARVG;IL1RL2;TLN2;HAS1;PTPRJ;CSF3R;PKN2;SWAP70;ANTXR1;CDH4;F11R;FBLN1;COL5A1		GO:0009891	positive regulation of biosynthetic process	http://amigo.geneontology.org/amigo/term/GO:0009891	1949	9	3.3914	2.65377	0.0045266	1	672;675;1488;1959;3202;5598;6925;8445;92345	NAF1;MAPK7;EGR2;BRCA2;HOXA5;DYRK2;CTBP2;BRCA1;TCF4
GO:0002218	activation of innate immune response	http://amigo.geneontology.org/amigo/term/GO:0002218	252	8	1.99592	4.00818	0.000898502	3.04648	0.387488	1387;1535;2099;2867;3689;5336;23547;80216	FFAR2;LILRA4;CYBA;CREBBP;ESR1;PLCG2;ITGB2;ALPK1		GO:0022610	biological adhesion	http://amigo.geneontology.org/amigo/term/GO:0022610	1377	13	5.53576	2.34837	0.00296422	1	1002;1289;1441;2192;3036;5586;5795;8808;23075;50848;64098;83660;84168	PARVG;IL1RL2;TLN2;HAS1;PTPRJ;CSF3R;PKN2;SWAP70;ANTXR1;CDH4;F11R;FBLN1;COL5A1		GO:0045444	fat cell differentiation	http://amigo.geneontology.org/amigo/term/GO:0045444	210	3	0.365415	8.20985	0.00566067	1	1488;1959;2867	EGR2;FFAR2;CTBP2
GO:0044264	cellular polysaccharide metabolic process	http://amigo.geneontology.org/amigo/term/GO:0044264	97	5	0.768271	6.50812	0.00103969	2.9831	0.387488	3036;4126;5504;8445;8660	DYRK2;IRS2;HAS1;MANBA;PPP1R2		GO:2000146	negative regulation of cell motility	http://amigo.geneontology.org/amigo/term/GO:2000146	267	5	1.07338	4.65817	0.00437334	1	1809;2192;3036;5734;5795	PTGER4;HAS1;PTPRJ;DPYSL3;FBLN1		GO:0019722	calcium-mediated signaling	http://amigo.geneontology.org/amigo/term/GO:0019722	214	3	0.372375	8.0564	0.00596414	1	5598;8445;10519	MAPK7;DYRK2;CIB1
GO:0034097	response to cytokine	http://amigo.geneontology.org/amigo/term/GO:0034097	1100	19	8.71235	2.18081	0.00106176	2.97397	0.387488	672;1441;1488;1535;1809;2059;2180;3689;4599;4600;5598;5599;6776;8564;8660;8808;10519;23765;259230	BRCA1;MAPK7;ACSL1;EPS8;IL17RA;CIB1;CSF3R;IL1RL2;CYBA;MAPK8;CTBP2;DPYSL3;MX2;KMO;STAT5A;ITGB2;IRS2;MX1;SGMS1		GO:0032940	secretion by cell	http://amigo.geneontology.org/amigo/term/GO:0032940	1472	13	5.91768	2.19681	0.00524331	1	1535;3382;5734;5795;6854;8407;8564;9501;23071;23765;54795;85477;121260	SCIN;SLC15A4;RPH3AL;TRPM4;PTGER4;TAGLN2;PTPRJ;CYBA;IL17RA;KMO;ERP44;ICA1;SYN2		GO:0006886	intracellular protein transport	http://amigo.geneontology.org/amigo/term/GO:0006886	1107	6	1.92626	3.11485	0.0107453	1	1211;1959;4116;6176;10519;64786	EGR2;RPLP1;CIB1;TBC1D15;MAGOH;CLTA
GO:1903706	regulation of hemopoiesis	http://amigo.geneontology.org/amigo/term/GO:1903706	389	10	3.081	3.2457	0.00106739	2.97168	0.387488	1387;1441;3202;5814;6886;8808;9770;10519;84695;85477	CIB1;CSF3R;IL1RL2;CREBBP;PURB;SCIN;TAL1;HOXA5;LOXL3;RASSF2		GO:0034446	substrate adhesion-dependent cell spreading	http://amigo.geneontology.org/amigo/term/GO:0034446	88	3	0.353774	8.47999	0.00534123	1	2192;64098;84168	PARVG;ANTXR1;FBLN1		GO:0006281	DNA repair	http://amigo.geneontology.org/amigo/term/GO:0006281	511	4	0.889176	4.49855	0.0112948	1	672;675;10519;254394	BRCA2;MCM9;CIB1;BRCA1
GO:0071345	cellular response to cytokine stimulus	http://amigo.geneontology.org/amigo/term/GO:0071345	1015	18	8.03912	2.23905	0.00107787	2.96743	0.387488	672;1441;1488;1535;1809;2059;2180;3689;4599;4600;5599;6776;8564;8660;8808;10519;23765;259230	BRCA1;ACSL1;EPS8;IL17RA;CIB1;CSF3R;IL1RL2;CYBA;MAPK8;CTBP2;DPYSL3;MX2;KMO;STAT5A;ITGB2;IRS2;MX1;SGMS1		GO:0002684	positive regulation of immune system process	http://amigo.geneontology.org/amigo/term/GO:0002684	979	10	3.93574	2.54082	0.00548089	1	1387;1535;2099;5336;5795;8808;23075;23547;80216;85477	SCIN;IL1RL2;LILRA4;PTPRJ;CYBA;SWAP70;PLCG2;ALPK1;ESR1;CREBBP		GO:0045935	positive regulation of nucleobase-containing compound metabolic process	http://amigo.geneontology.org/amigo/term/GO:0045935	1847	8	3.21391	2.48918	0.0113886	1	672;675;1488;1959;3202;5598;6925;92345	NAF1;MAPK7;EGR2;BRCA2;HOXA5;CTBP2;BRCA1;TCF4
GO:0051050	positive regulation of transport	http://amigo.geneontology.org/amigo/term/GO:0051050	932	17	7.38174	2.30298	0.00110225	2.95772	0.387488	1535;2867;3689;5336;5599;5734;5795;8564;8660;8874;9501;10519;23765;51761;54795;85477;163882	IL17RA;CIB1;FFAR2;CYBA;MAPK8;ATP8A2;PTPRJ;PLCG2;SCIN;PTGER4;KMO;ITGB2;IRS2;RPH3AL;TRPM4;ARHGEF7;CNST		GO:0048870	cell motility	http://amigo.geneontology.org/amigo/term/GO:0048870	1518	13	6.1026	2.13024	0.00677193	1	1289;1441;1809;2192;3036;5586;5734;5795;23075;23765;50848;54795;84913	TRPM4;PTGER4;HAS1;PTPRJ;CSF3R;PKN2;IL17RA;SWAP70;F11R;ATOH8;DPYSL3;FBLN1;COL5A1		GO:0006974	cellular response to DNA damage stimulus	http://amigo.geneontology.org/amigo/term/GO:0006974	806	5	1.4025	3.56507	0.0118017	1	672;675;8445;10519;254394	BRCA2;MCM9;DYRK2;CIB1;BRCA1
GO:0015031	protein transport	http://amigo.geneontology.org/amigo/term/GO:0015031	1942	28	15.3813	1.8204	0.00115099	2.93893	0.387488	1211;1315;1959;2867;3382;3689;4116;4600;5734;6176;6228;6238;8660;9501;9709;9712;10282;10519;23299;23765;54795;57182;64786;79585;80230;83452;121260;163882	IL17RA;CIB1;EGR2;MAGOH;CLTA;FFAR2;HERPUD1;BET1;RPLP1;ICA1;SLC15A4;PTGER4;MX2;USP6NL;ITGB2;IRS2;CORO7;COPB1;RPH3AL;BICD2;TRPM4;RRBP1;RUFY1;ANKRD50;RPS23;RAB33B;CNST;TBC1D15		GO:0016477	cell migration	http://amigo.geneontology.org/amigo/term/GO:0016477	1368	12	5.49958	2.18198	0.00778421	1	1289;1441;1809;3036;5586;5734;5795;23075;23765;50848;54795;84913	TRPM4;PTGER4;HAS1;PTPRJ;CSF3R;PKN2;IL17RA;SWAP70;F11R;ATOH8;DPYSL3;COL5A1		GO:0016192	vesicle-mediated transport	http://amigo.geneontology.org/amigo/term/GO:0016192	1942	8	3.37922	2.36741	0.0151883	1	1211;1488;4126;10282;11252;79585;80230;84695	RUFY1;PACSIN2;CORO7;CTBP2;BET1;LOXL3;CLTA;MANBA
GO:0016192	vesicle-mediated transport	http://amigo.geneontology.org/amigo/term/GO:0016192	1942	28	15.3813	1.8204	0.00115099	2.93893	0.387488	1211;1315;1453;1488;1535;2217;3689;4126;5336;5795;8407;8621;9501;9712;10282;11252;23071;23299;54453;57182;58513;79585;80230;83452;84695;85477;121260;163882	CSNK1D;CLTA;CYBA;EPS15L1;CTBP2;BET1;FCGRT;PTPRJ;PLCG2;TAGLN2;SCIN;SLC15A4;PACSIN2;USP6NL;ITGB2;CORO7;COPB1;MANBA;RIN2;RPH3AL;BICD2;CDK13;LOXL3;ERP44;RUFY1;ANKRD50;RAB33B;CNST		GO:0097529	myeloid leukocyte migration	http://amigo.geneontology.org/amigo/term/GO:0097529	198	4	0.795992	5.02518	0.0082714	1	1441;5734;23075;23765	PTGER4;CSF3R;IL17RA;SWAP70		GO:0018193	peptidyl-amino acid modification	http://amigo.geneontology.org/amigo/term/GO:0018193	1212	6	2.10896	2.845	0.01631	1	672;675;1959;5598;8445;84695	MAPK7;EGR2;BRCA2;DYRK2;LOXL3;BRCA1
GO:0043085	positive regulation of catalytic activity	http://amigo.geneontology.org/amigo/term/GO:0043085	1380	22	10.93	2.0128	0.00119922	2.9211	0.387488	663;1535;2099;2180;2192;3689;5599;6176;6886;8874;9712;9770;10519;22821;50848;54361;54453;58504;64786;84168;92345;197259	FBLN1;ACSL1;CIB1;BNIP2;CYBA;MAPK8;ANTXR1;MLKL;ARHGAP22;RPLP1;ESR1;F11R;USP6NL;WNT4;ITGB2;TAL1;NAF1;RASA3;RIN2;RASSF2;ARHGEF7;TBC1D15		GO:0040011	locomotion	http://amigo.geneontology.org/amigo/term/GO:0040011	1738	14	6.98704	2.00371	0.00833023	1	1002;1289;1441;1809;2192;3036;5586;5734;5795;23075;23765;50848;54795;84913	TRPM4;PTGER4;HAS1;PTPRJ;CSF3R;PKN2;IL17RA;SWAP70;CDH4;F11R;ATOH8;DPYSL3;FBLN1;COL5A1		GO:1903508	positive regulation of nucleic acid-templated transcription	http://amigo.geneontology.org/amigo/term/GO:1903508	1583	7	2.75453	2.54127	0.0165969	1	672;675;1488;1959;3202;5598;6925	MAPK7;EGR2;BRCA2;HOXA5;CTBP2;BRCA1;TCF4
GO:0034067	protein localization to Golgi apparatus	http://amigo.geneontology.org/amigo/term/GO:0034067	27	3	0.213849	14.0286	0.00123608	2.90796	0.387488	1453;23299;83452	CSNK1D;BICD2;RAB33B		GO:0051336	regulation of hydrolase activity	http://amigo.geneontology.org/amigo/term/GO:0051336	1241	11	4.98902	2.20484	0.0101061	1	663;2099;2192;9709;9712;22821;50848;51232;54453;84168;163882	RIN2;RASA3;BNIP2;USP6NL;CRIM1;ANTXR1;ESR1;F11R;HERPUD1;FBLN1;CNST		GO:1902680	positive regulation of RNA biosynthetic process	http://amigo.geneontology.org/amigo/term/GO:1902680	1584	7	2.75627	2.53966	0.0166504	1	672;675;1488;1959;3202;5598;6925	MAPK7;EGR2;BRCA2;HOXA5;CTBP2;BRCA1;TCF4
GO:0006928	movement of cell or subcellular component	http://amigo.geneontology.org/amigo/term/GO:0006928	1967	28	15.5793	1.79726	0.00139884	2.85423	0.411705	1002;1289;1441;1809;1959;2059;2192;2867;2876;3036;3202;3689;5586;5598;5734;5795;6776;8660;8874;10370;10519;23075;23299;23765;50848;54361;54795;84913	FBLN1;MAPK7;EPS8;IL17RA;CDH4;CIB1;EGR2;CSF3R;FFAR2;GPX1;DPYSL3;PTPRJ;PKN2;F11R;PTGER4;STAT5A;WNT4;ITGB2;IRS2;HAS1;HOXA5;CITED2;SWAP70;BICD2;ATOH8;TRPM4;ARHGEF7;COL5A1		GO:0032479	regulation of type I interferon production	http://amigo.geneontology.org/amigo/term/GO:0032479	112	3	0.450258	6.66285	0.0103622	1	1387;5336;23547	LILRA4;PLCG2;CREBBP		GO:0006401	RNA catabolic process	http://amigo.geneontology.org/amigo/term/GO:0006401	341	3	0.593364	5.05592	0.0209357	1	4116;6176;92345	NAF1;RPLP1;MAGOH
GO:0030036	actin cytoskeleton organization	http://amigo.geneontology.org/amigo/term/GO:0030036	626	13	4.95812	2.62196	0.0014039	2.85266	0.411705	1264;1809;2037;2059;5734;11252;23075;50848;54361;64098;79585;84168;85477	EPS8;EPB41L2;CNN1;ANTXR1;DPYSL3;SCIN;F11R;PTGER4;PACSIN2;PARVG;WNT4;CORO7;SWAP70		GO:0046903	secretion	http://amigo.geneontology.org/amigo/term/GO:0046903	1605	13	6.45236	2.01477	0.0106323	1	1535;3382;5734;5795;6854;8407;8564;9501;23071;23765;54795;85477;121260	SCIN;SLC15A4;RPH3AL;TRPM4;PTGER4;TAGLN2;PTPRJ;CYBA;IL17RA;KMO;ERP44;ICA1;SYN2		GO:0051254	positive regulation of RNA metabolic process	http://amigo.geneontology.org/amigo/term/GO:0051254	1668	7	2.90244	2.41177	0.0216037	1	672;675;1488;1959;3202;5598;6925	MAPK7;EGR2;BRCA2;HOXA5;CTBP2;BRCA1;TCF4
GO:0030029	actin filament-based process	http://amigo.geneontology.org/amigo/term/GO:0030029	715	14	5.66303	2.47218	0.00160377	2.79486	0.442344	1264;1809;2037;2059;5734;11252;23075;50848;54361;54795;64098;79585;84168;85477	EPS8;EPB41L2;CNN1;ANTXR1;DPYSL3;SCIN;F11R;PTGER4;PACSIN2;PARVG;WNT4;CORO7;SWAP70;TRPM4		GO:0055082	cellular chemical homeostasis	http://amigo.geneontology.org/amigo/term/GO:0055082	766	8	3.07944	2.59787	0.0114203	1	1535;2099;5336;5734;9709;22821;23075;54795	TRPM4;RASA3;PTGER4;CYBA;SWAP70;PLCG2;ESR1;HERPUD1		GO:0006259	DNA metabolic process	http://amigo.geneontology.org/amigo/term/GO:0006259	970	5	1.68787	2.96232	0.0244728	1	672;675;10519;92345;254394	NAF1;BRCA2;MCM9;CIB1;BRCA1
GO:0005976	polysaccharide metabolic process	http://amigo.geneontology.org/amigo/term/GO:0005976	107	5	0.847474	5.89989	0.0016106	2.79301	0.442344	3036;4126;5504;8445;8660	DYRK2;IRS2;HAS1;MANBA;PPP1R2		GO:0006352	DNA-templated transcription, initiation	http://amigo.geneontology.org/amigo/term/GO:0006352	231	4	0.928657	4.30729	0.0139527	1	1387;2099;2972;6873	TAF2;BRF1;ESR1;CREBBP		GO:0006897	endocytosis	http://amigo.geneontology.org/amigo/term/GO:0006897	675	4	1.17455	3.40557	0.0283435	1	1211;11252;80230;84695	RUFY1;PACSIN2;LOXL3;CLTA
GO:1901880	negative regulation of protein depolymerization	http://amigo.geneontology.org/amigo/term/GO:1901880	64	4	0.5069	7.8911	0.00165435	2.78137	0.442344	2059;10519;23075;85477	EPS8;CIB1;SCIN;SWAP70		GO:1902532	negative regulation of intracellular signal transduction	http://amigo.geneontology.org/amigo/term/GO:1902532	495	6	1.98998	3.01511	0.014422	1	2099;2192;5795;9709;22821;63977	RASA3;PTPRJ;ESR1;HERPUD1;FBLN1;PRDM15		GO:0106056	regulation of calcineurin-mediated signaling	http://amigo.geneontology.org/amigo/term/GO:0106056	35	3	0.0609024	49.2591	2.9864e-05	0.135747	5598;8445;10519	MAPK7;DYRK2;CIB1
GO:0097435	supramolecular fiber organization	http://amigo.geneontology.org/amigo/term/GO:0097435	640	13	5.069	2.56461	0.00170888	2.76729	0.443869	1289;1302;1453;1809;2059;2876;5734;10519;23075;54361;79585;84695;85477	EPS8;CIB1;CSNK1D;COL11A2;GPX1;DPYSL3;SCIN;PTGER4;WNT4;CORO7;SWAP70;LOXL3;COL5A1		GO:0038093	Fc receptor signaling pathway	http://amigo.geneontology.org/amigo/term/GO:0038093	127	3	0.51056	5.8759	0.014526	1	5336;5795;23547	LILRA4;PTPRJ;PLCG2		GO:0033173	calcineurin-NFAT signaling cascade	http://amigo.geneontology.org/amigo/term/GO:0033173	43	3	0.074823	40.0946	5.5786e-05	0.155408	5598;8445;10519	MAPK7;DYRK2;CIB1
GO:0051336	regulation of hydrolase activity	http://amigo.geneontology.org/amigo/term/GO:0051336	1241	20	9.82911	2.03477	0.0017991	2.74494	0.446526	663;2099;2192;2876;5504;5598;5599;8874;9097;9709;9712;22821;50848;51232;54361;54453;58504;64786;84168;163882	FBLN1;MAPK7;BNIP2;MAPK8;ANTXR1;GPX1;HERPUD1;CRIM1;ARHGAP22;ESR1;F11R;USP6NL;WNT4;RASA3;RIN2;PPP1R2;ARHGEF7;CNST;TBC1D15;USP14		GO:0032970	regulation of actin filament-based process	http://amigo.geneontology.org/amigo/term/GO:0032970	362	5	1.4553	3.43572	0.0151338	1	5734;23075;50848;54795;85477	SCIN;TRPM4;PTGER4;SWAP70;F11R		GO:0097720	calcineurin-mediated signaling	http://amigo.geneontology.org/amigo/term/GO:0097720	46	3	0.0800432	37.4798	6.8379e-05	0.155408	5598;8445;10519	MAPK7;DYRK2;CIB1
GO:0044093	positive regulation of molecular function	http://amigo.geneontology.org/amigo/term/GO:0044093	1717	25	13.5992	1.83835	0.00193466	2.71339	0.446526	663;1488;1535;2099;2180;2192;3689;5336;5599;6176;6886;8874;9709;9712;9770;10519;22821;50848;54361;54453;58504;64786;84168;92345;197259	FBLN1;ACSL1;CIB1;BNIP2;CYBA;MAPK8;ANTXR1;CTBP2;HERPUD1;MLKL;ARHGAP22;RPLP1;ESR1;PLCG2;F11R;USP6NL;WNT4;ITGB2;TAL1;NAF1;RASA3;RIN2;RASSF2;ARHGEF7;TBC1D15		GO:0002224	toll-like receptor signaling pathway	http://amigo.geneontology.org/amigo/term/GO:0002224	132	3	0.530661	5.65332	0.0160956	1	1535;2099;23547	LILRA4;CYBA;ESR1		GO:0048016	inositol phosphate-mediated signaling	http://amigo.geneontology.org/amigo/term/GO:0048016	55	3	0.0957038	31.3467	0.00011694	0.21262	5598;8445;10519	MAPK7;DYRK2;CIB1
GO:1902532	negative regulation of intracellular signal transduction	http://amigo.geneontology.org/amigo/term/GO:1902532	495	11	3.92056	2.80572	0.00194241	2.71166	0.446526	2099;2192;2876;5598;5795;8445;9709;9770;10519;22821;63977	FBLN1;MAPK7;CIB1;GPX1;HERPUD1;PTPRJ;DYRK2;ESR1;RASA3;RASSF2;PRDM15		GO:0032640	tumor necrosis factor production	http://amigo.geneontology.org/amigo/term/GO:0032640	133	3	0.534681	5.61082	0.0164206	1	1535;5795;23547	LILRA4;PTPRJ;CYBA		GO:0070885	negative regulation of calcineurin-NFAT signaling cascade	http://amigo.geneontology.org/amigo/term/GO:0070885	15	2	0.026101	76.6253	0.000302698	0.392695	5598;8445	MAPK7;DYRK2
GO:0006955	immune response	http://amigo.geneontology.org/amigo/term/GO:0006955	1919	27	15.1991	1.77642	0.00204841	2.68858	0.446526	1315;1387;1535;2099;2217;2867;2876;3151;3689;4126;4599;4600;5336;5599;5734;5795;6039;8621;8808;9097;23071;23075;23547;54795;80216;84695;121260	HMGN2;IL1RL2;FFAR2;LILRA4;CYBA;MAPK8;GPX1;CREBBP;FCGRT;PTPRJ;ESR1;PLCG2;SLC15A4;PTGER4;MX2;RNASE6;ITGB2;COPB1;ALPK1;MX1;SWAP70;MANBA;TRPM4;CDK13;LOXL3;ERP44;USP14		GO:0045595	regulation of cell differentiation	http://amigo.geneontology.org/amigo/term/GO:0045595	1699	13	6.83025	1.9033	0.0165692	1	663;1002;1289;1387;1441;1809;2192;7204;8808;51761;54795;84913;85477	SCIN;TRPM4;BNIP2;IL1RL2;TRIO;CSF3R;CDH4;ATOH8;DPYSL3;FBLN1;CREBBP;COL5A1;ATP8A2		GO:0106057	negative regulation of calcineurin-mediated signaling	http://amigo.geneontology.org/amigo/term/GO:0106057	15	2	0.026101	76.6253	0.000302698	0.392695	5598;8445	MAPK7;DYRK2
GO:0031349	positive regulation of defense response	http://amigo.geneontology.org/amigo/term/GO:0031349	427	10	3.38198	2.95685	0.00212861	2.6719	0.446526	1387;1535;2099;2867;3689;5336;5734;23547;23765;80216	IL17RA;FFAR2;LILRA4;CYBA;CREBBP;ESR1;PLCG2;PTGER4;ITGB2;ALPK1		GO:0006952	defense response	http://amigo.geneontology.org/amigo/term/GO:0006952	1518	12	6.1026	1.96637	0.016915	1	23;1387;1441;1535;2099;5336;5734;8808;23547;23765;50848;80216	PTGER4;ABCF1;IL1RL2;LILRA4;CSF3R;CYBA;IL17RA;PLCG2;ALPK1;ESR1;F11R;CREBBP		GO:0006978	DNA damage response, signal transduction by p53 class mediator resulting in transcription of p21 class mediator	http://amigo.geneontology.org/amigo/term/GO:0006978	16	2	0.0278411	71.8362	0.000345568	0.392695	672;675	BRCA2;BRCA1
GO:0043242	negative regulation of protein complex disassembly	http://amigo.geneontology.org/amigo/term/GO:0043242	71	4	0.562342	7.1131	0.00242449	2.61538	0.46464	2059;10519;23075;85477	EPS8;CIB1;SCIN;SWAP70		GO:0002366	leukocyte activation involved in immune response	http://amigo.geneontology.org/amigo/term/GO:0002366	693	7	2.78597	2.51259	0.0209267	1	1535;5336;5734;5795;23071;23075;121260	SLC15A4;PTGER4;PTPRJ;CYBA;SWAP70;PLCG2;ERP44		GO:0042772	DNA damage response, signal transduction resulting in transcription	http://amigo.geneontology.org/amigo/term/GO:0042772	17	2	0.0295812	67.6105	0.000391221	0.395177	672;675	BRCA2;BRCA1
GO:1904951	positive regulation of establishment of protein localization	http://amigo.geneontology.org/amigo/term/GO:1904951	437	10	3.46118	2.88919	0.00251704	2.59911	0.46464	2867;3689;5599;5734;8660;9501;10519;23765;54795;163882	IL17RA;CIB1;FFAR2;MAPK8;PTGER4;ITGB2;IRS2;RPH3AL;TRPM4;CNST		GO:0002263	cell activation involved in immune response	http://amigo.geneontology.org/amigo/term/GO:0002263	697	7	2.80205	2.49817	0.0215196	1	1535;5336;5734;5795;23071;23075;121260	SLC15A4;PTGER4;PTPRJ;CYBA;SWAP70;PLCG2;ERP44		GO:0033599	regulation of mammary gland epithelial cell proliferation	http://amigo.geneontology.org/amigo/term/GO:0033599	18	2	0.0313213	63.8544	0.000439649	0.399685	675;3202	BRCA2;HOXA5
GO:0034329	cell junction assembly	http://amigo.geneontology.org/amigo/term/GO:0034329	235	7	1.86127	3.76086	0.00269036	2.57019	0.46464	1002;5586;5795;8874;50848;54361;83660	CDH4;PTPRJ;PKN2;F11R;WNT4;TLN2;ARHGEF7		GO:2000145	regulation of cell motility	http://amigo.geneontology.org/amigo/term/GO:2000145	863	8	3.4694	2.30588	0.0219164	1	1809;2192;3036;5586;5734;5795;23075;84913	PTGER4;HAS1;PTPRJ;PKN2;SWAP70;ATOH8;DPYSL3;FBLN1		GO:0033598	mammary gland epithelial cell proliferation	http://amigo.geneontology.org/amigo/term/GO:0033598	28	2	0.0487219	41.0493	0.00107454	0.586019	675;3202	BRCA2;HOXA5
GO:0032940	secretion by cell	http://amigo.geneontology.org/amigo/term/GO:0032940	1472	22	11.6587	1.887	0.00270882	2.56722	0.46464	1315;1488;1535;2867;3382;3689;4126;5734;5795;6854;8407;8564;8621;8660;8874;9501;23071;23765;54795;83452;85477;121260	IL17RA;FFAR2;CYBA;CTBP2;PTPRJ;ICA1;TAGLN2;SCIN;SLC15A4;PTGER4;KMO;ITGB2;IRS2;COPB1;MANBA;RPH3AL;TRPM4;CDK13;ERP44;ARHGEF7;RAB33B;SYN2		GO:0006928	movement of cell or subcellular component	http://amigo.geneontology.org/amigo/term/GO:0006928	1967	14	7.90766	1.77044	0.0229051	1	1002;1289;1441;1809;2192;3036;5586;5734;5795;23075;23765;50848;54795;84913	TRPM4;PTGER4;HAS1;PTPRJ;CSF3R;PKN2;IL17RA;SWAP70;CDH4;F11R;ATOH8;DPYSL3;FBLN1;COL5A1		GO:0000724	double-strand break repair via homologous recombination	http://amigo.geneontology.org/amigo/term/GO:0000724	119	3	0.207068	14.488	0.00113262	0.586019	672;675;254394	BRCA2;MCM9;BRCA1
GO:0002221	pattern recognition receptor signaling pathway	http://amigo.geneontology.org/amigo/term/GO:0002221	179	6	1.41774	4.2321	0.00302822	2.51881	0.505586	1535;2099;2867;3689;23547;80216	FFAR2;LILRA4;CYBA;ESR1;ITGB2;ALPK1		GO:0006954	inflammatory response	http://amigo.geneontology.org/amigo/term/GO:0006954	717	7	2.88246	2.42849	0.024662	1	23;1535;2099;5734;8808;23765;50848	PTGER4;ABCF1;IL1RL2;CYBA;IL17RA;ESR1;F11R		GO:0050849	negative regulation of calcium-mediated signaling	http://amigo.geneontology.org/amigo/term/GO:0050849	29	2	0.050462	39.6338	0.00115289	0.586019	5598;8445	MAPK7;DYRK2
GO:1903532	positive regulation of secretion by cell	http://amigo.geneontology.org/amigo/term/GO:1903532	376	9	2.97804	3.02212	0.00305877	2.51445	0.505586	2867;3689;5734;8564;8660;8874;9501;23765;54795	IL17RA;FFAR2;PTGER4;KMO;ITGB2;IRS2;RPH3AL;TRPM4;ARHGEF7		GO:0031349	positive regulation of defense response	http://amigo.geneontology.org/amigo/term/GO:0031349	427	8	1.71661	4.66035	0.000302126	0.525389	1387;1535;2099;5336;5734;23547;23765;80216	PTGER4;LILRA4;CYBA;IL17RA;PLCG2;ALPK1;ESR1;CREBBP		GO:0000725	recombinational repair	http://amigo.geneontology.org/amigo/term/GO:0000725	120	3	0.208808	14.3672	0.00116031	0.586019	672;675;254394	BRCA2;MCM9;BRCA1
GO:0045089	positive regulation of innate immune response	http://amigo.geneontology.org/amigo/term/GO:0045089	311	8	2.46322	3.24778	0.00335549	2.47424	0.533972	1387;1535;2099;2867;3689;5336;23547;80216	FFAR2;LILRA4;CYBA;CREBBP;ESR1;PLCG2;ITGB2;ALPK1		GO:0051480	regulation of cytosolic calcium ion concentration	http://amigo.geneontology.org/amigo/term/GO:0051480	342	7	1.37489	5.0913	0.000435793	0.525389	1535;2099;5336;5734;22821;23075;54795	TRPM4;RASA3;PTGER4;CYBA;SWAP70;PLCG2;ESR1		GO:0045765	regulation of angiogenesis	http://amigo.geneontology.org/amigo/term/GO:0045765	283	4	0.49244	8.12282	0.00138332	0.614572	672;3202;5598;10519	MAPK7;HOXA5;CIB1;BRCA1
GO:0006935	chemotaxis	http://amigo.geneontology.org/amigo/term/GO:0006935	613	12	4.85515	2.4716	0.00346703	2.46004	0.533972	1002;1441;1959;2867;3689;5598;5795;8660;9097;23075;23765;54795	MAPK7;IL17RA;CDH4;EGR2;CSF3R;FFAR2;PTPRJ;ITGB2;IRS2;SWAP70;TRPM4;USP14		GO:0055074	calcium ion homeostasis	http://amigo.geneontology.org/amigo/term/GO:0055074	453	8	1.82113	4.39287	0.000448201	0.525389	1535;2099;5336;5734;9709;22821;23075;54795	TRPM4;RASA3;PTGER4;CYBA;SWAP70;PLCG2;ESR1;HERPUD1		GO:0097193	intrinsic apoptotic signaling pathway	http://amigo.geneontology.org/amigo/term/GO:0097193	285	4	0.49592	8.06582	0.00141965	0.614572	672;675;5598;8445	MAPK7;BRCA2;DYRK2;BRCA1
GO:0042330	taxis	http://amigo.geneontology.org/amigo/term/GO:0042330	615	12	4.87099	2.46356	0.0035587	2.44871	0.533972	1002;1441;1959;2867;3689;5598;5795;8660;9097;23075;23765;54795	MAPK7;IL17RA;CDH4;EGR2;CSF3R;FFAR2;PTPRJ;ITGB2;IRS2;SWAP70;TRPM4;USP14		GO:0002218	activation of innate immune response	http://amigo.geneontology.org/amigo/term/GO:0002218	252	6	1.01308	5.92253	0.000519726	0.525389	1387;1535;2099;5336;23547;80216	LILRA4;CYBA;PLCG2;ALPK1;ESR1;CREBBP		GO:1903707	negative regulation of hemopoiesis	http://amigo.geneontology.org/amigo/term/GO:1903707	133	3	0.231429	12.9629	0.00155982	0.644561	3202;10519;84695	HOXA5;CIB1;LOXL3
GO:0045595	regulation of cell differentiation	http://amigo.geneontology.org/amigo/term/GO:0045595	1699	24	13.4566	1.78351	0.0035703	2.4473	0.533972	663;1002;1289;1387;1441;1453;1809;2192;3202;5814;6886;7204;8621;8808;8874;9770;10519;51761;54361;54795;55810;84695;84913;85477	FBLN1;CDH4;CIB1;CSNK1D;BNIP2;CSF3R;IL1RL2;ATP8A2;CREBBP;DPYSL3;TRIO;PURB;SCIN;WNT4;TAL1;HOXA5;FOXJ2;ATOH8;TRPM4;CDK13;LOXL3;RASSF2;ARHGEF7;COL5A1		GO:0001816	cytokine production	http://amigo.geneontology.org/amigo/term/GO:0001816	712	10	2.86235	3.49363	0.00052013	0.525389	1387;1535;5336;5734;5795;8808;23547;23765;50848;54795	TRPM4;PTGER4;IL1RL2;LILRA4;PTPRJ;CYBA;IL17RA;PLCG2;F11R;CREBBP		GO:1901342	regulation of vasculature development	http://amigo.geneontology.org/amigo/term/GO:1901342	313	4	0.544642	7.34428	0.00200084	0.790853	672;3202;5598;10519	MAPK7;HOXA5;CIB1;BRCA1
GO:1901879	regulation of protein depolymerization	http://amigo.geneontology.org/amigo/term/GO:1901879	79	4	0.625705	6.39279	0.00357149	2.44715	0.533972	2059;10519;23075;85477	EPS8;CIB1;SCIN;SWAP70		GO:0072503	cellular divalent inorganic cation homeostasis	http://amigo.geneontology.org/amigo/term/GO:0072503	473	8	1.90154	4.20713	0.000595987	0.541812	1535;2099;5336;5734;9709;22821;23075;54795	TRPM4;RASA3;PTGER4;CYBA;SWAP70;PLCG2;ESR1;HERPUD1		GO:0045005	DNA-dependent DNA replication maintenance of fidelity	http://amigo.geneontology.org/amigo/term/GO:0045005	42	2	0.0730829	27.3662	0.00241091	0.910167	675;254394	BRCA2;MCM9
GO:0046903	secretion	http://amigo.geneontology.org/amigo/term/GO:0046903	1605	23	12.7121	1.8093	0.00365763	2.4368	0.533972	1315;1488;1535;2867;3382;3689;4126;5734;5795;6776;6854;8407;8564;8621;8660;8874;9501;23071;23765;54795;83452;85477;121260	IL17RA;FFAR2;CYBA;CTBP2;PTPRJ;ICA1;TAGLN2;SCIN;SLC15A4;PTGER4;KMO;STAT5A;ITGB2;IRS2;COPB1;MANBA;RPH3AL;TRPM4;CDK13;ERP44;ARHGEF7;RAB33B;SYN2		GO:0072507	divalent inorganic cation homeostasis	http://amigo.geneontology.org/amigo/term/GO:0072507	494	8	1.98596	4.02828	0.00079142	0.654073	1535;2099;5336;5734;9709;22821;23075;54795	TRPM4;RASA3;PTGER4;CYBA;SWAP70;PLCG2;ESR1;HERPUD1		GO:0042771	intrinsic apoptotic signaling pathway in response to DNA damage by p53 class mediator	http://amigo.geneontology.org/amigo/term/GO:0042771	44	2	0.0765631	26.1223	0.00264322	0.910167	675;8445	BRCA2;DYRK2
GO:0031347	regulation of defense response	http://amigo.geneontology.org/amigo/term/GO:0031347	701	13	5.55214	2.34144	0.00375069	2.42589	0.533972	1387;1535;2099;2867;2876;3689;5336;5598;5734;8808;23547;23765;80216	MAPK7;IL17RA;IL1RL2;FFAR2;LILRA4;CYBA;GPX1;CREBBP;ESR1;PLCG2;PTGER4;ITGB2;ALPK1		GO:0001819	positive regulation of cytokine production	http://amigo.geneontology.org/amigo/term/GO:0001819	418	7	1.68043	4.16561	0.00141327	0.856533	1387;1535;5336;5734;5795;8808;23765	PTGER4;IL1RL2;PTPRJ;CYBA;IL17RA;PLCG2;CREBBP		GO:0006383	transcription by RNA polymerase III	http://amigo.geneontology.org/amigo/term/GO:0006383	55	2	0.0957038	20.8978	0.00410042	1	672;2971	BRCA1;GTF3A
GO:0030835	negative regulation of actin filament depolymerization	http://amigo.geneontology.org/amigo/term/GO:0030835	40	3	0.316813	9.46932	0.00387388	2.41185	0.533972	2059;23075;85477	EPS8;SCIN;SWAP70		GO:0002757	immune response-activating signal transduction	http://amigo.geneontology.org/amigo/term/GO:0002757	454	7	1.82515	3.83529	0.0022589	1	1387;1535;2099;5336;5795;23547;80216	LILRA4;PTPRJ;CYBA;PLCG2;ALPK1;ESR1;CREBBP		GO:0043966	histone H3 acetylation	http://amigo.geneontology.org/amigo/term/GO:0043966	61	2	0.106144	18.8423	0.00502055	1	672;675	BRCA2;BRCA1
GO:0006952	defense response	http://amigo.geneontology.org/amigo/term/GO:0006952	1518	22	12.023	1.82982	0.00393534	2.40502	0.533972	23;1387;1441;1535;2099;2867;2876;3689;4599;4600;5336;5598;5734;6039;8808;9097;23547;23765;50848;80216;84695;259230	MAPK7;IL17RA;CSF3R;IL1RL2;FFAR2;LILRA4;CYBA;GPX1;CREBBP;ABCF1;ESR1;PLCG2;F11R;PTGER4;MX2;RNASE6;ITGB2;ALPK1;MX1;LOXL3;SGMS1;USP14		GO:0030003	cellular cation homeostasis	http://amigo.geneontology.org/amigo/term/GO:0030003	618	8	2.48446	3.22002	0.00324414	1	1535;2099;5336;5734;9709;22821;23075;54795	TRPM4;RASA3;PTGER4;CYBA;SWAP70;PLCG2;ESR1;HERPUD1		GO:0051298	centrosome duplication	http://amigo.geneontology.org/amigo/term/GO:0051298	64	2	0.111364	17.9591	0.00551303	1	672;675	BRCA2;BRCA1
GO:0034613	cellular protein localization	http://amigo.geneontology.org/amigo/term/GO:0034613	1815	25	14.3754	1.73909	0.00406603	2.39083	0.543592	675;1211;1315;1453;1959;2037;2099;3689;4116;5599;6176;6228;9501;9709;9712;10519;11252;23299;50848;64786;83452;83660;85477;163882;254394	MCM9;EPB41L2;CIB1;EGR2;CSNK1D;MAGOH;CLTA;BRCA2;MAPK8;HERPUD1;RPLP1;ESR1;SCIN;F11R;PACSIN2;USP6NL;ITGB2;COPB1;RPH3AL;BICD2;TLN2;RPS23;RAB33B;CNST;TBC1D15		GO:0002764	immune response-regulating signaling pathway	http://amigo.geneontology.org/amigo/term/GO:0002764	485	7	1.94978	3.59015	0.00326306	1	1387;1535;2099;5336;5795;23547;80216	LILRA4;PTPRJ;CYBA;PLCG2;ALPK1;ESR1;CREBBP		GO:0043967	histone H4 acetylation	http://amigo.geneontology.org/amigo/term/GO:0043967	65	2	0.113105	17.6828	0.00568194	1	672;675	BRCA2;BRCA1
GO:0070727	cellular macromolecule localization	http://amigo.geneontology.org/amigo/term/GO:0070727	1825	25	14.4546	1.72956	0.00436691	2.35983	0.575356	675;1211;1315;1453;1959;2037;2099;3689;4116;5599;6176;6228;9501;9709;9712;10519;11252;23299;50848;64786;83452;83660;85477;163882;254394	MCM9;EPB41L2;CIB1;EGR2;CSNK1D;MAGOH;CLTA;BRCA2;MAPK8;HERPUD1;RPLP1;ESR1;SCIN;F11R;PACSIN2;USP6NL;ITGB2;COPB1;RPH3AL;BICD2;TLN2;RPS23;RAB33B;CNST;TBC1D15		GO:0045216	cell-cell junction organization	http://amigo.geneontology.org/amigo/term/GO:0045216	153	4	0.615085	6.50317	0.00334265	1	1002;5586;50848;83660	TLN2;PKN2;CDH4;F11R		GO:0009790	embryo development	http://amigo.geneontology.org/amigo/term/GO:0009790	980	6	1.70527	3.51851	0.00602299	1	672;675;3202;5598;29123;84695	MAPK7;BRCA2;HOXA5;ANKRD11;LOXL3;BRCA1
GO:0006954	inflammatory response	http://amigo.geneontology.org/amigo/term/GO:0006954	717	13	5.67887	2.28919	0.0045305	2.34385	0.578814	23;1535;2099;2867;2876;3689;5598;5734;8808;23765;50848;84695;259230	MAPK7;IL17RA;IL1RL2;FFAR2;CYBA;GPX1;ABCF1;ESR1;F11R;PTGER4;ITGB2;LOXL3;SGMS1		GO:0002682	regulation of immune system process	http://amigo.geneontology.org/amigo/term/GO:0002682	1400	13	5.62823	2.30979	0.00342183	1	1387;1441;1535;2099;5336;5734;5795;8808;23075;23547;54795;80216;85477	SCIN;TRPM4;PTGER4;IL1RL2;LILRA4;PTPRJ;CSF3R;CYBA;SWAP70;PLCG2;ALPK1;ESR1;CREBBP		GO:0072331	signal transduction by p53 class mediator	http://amigo.geneontology.org/amigo/term/GO:0072331	218	3	0.379335	7.90857	0.00627725	1	672;675;8445	BRCA2;DYRK2;BRCA1
GO:0051494	negative regulation of cytoskeleton organization	http://amigo.geneontology.org/amigo/term/GO:0051494	136	5	1.07716	4.64182	0.00454744	2.34223	0.578814	672;2059;10519;23075;85477	BRCA1;EPS8;CIB1;SCIN;SWAP70		GO:0019725	cellular homeostasis	http://amigo.geneontology.org/amigo/term/GO:0019725	917	10	3.68649	2.71261	0.00345836	1	1535;1874;2099;5336;5734;9709;22821;23071;23075;54795	TRPM4;RASA3;PTGER4;CYBA;SWAP70;PLCG2;ESR1;E2F4;HERPUD1;ERP44		GO:0097191	extrinsic apoptotic signaling pathway	http://amigo.geneontology.org/amigo/term/GO:0097191	220	3	0.382815	7.83668	0.00643744	1	672;5598;10519	MAPK7;CIB1;BRCA1
GO:0043547	positive regulation of GTPase activity	http://amigo.geneontology.org/amigo/term/GO:0043547	400	9	3.16813	2.8408	0.00458416	2.33874	0.578814	663;8874;9712;22821;50848;54361;54453;58504;64786	BNIP2;ARHGAP22;F11R;USP6NL;WNT4;RASA3;RIN2;ARHGEF7;TBC1D15		GO:0045088	regulation of innate immune response	http://amigo.geneontology.org/amigo/term/GO:0045088	369	6	1.48344	4.04465	0.00362377	1	1387;1535;2099;5336;23547;80216	LILRA4;CYBA;PLCG2;ALPK1;ESR1;CREBBP		GO:0061180	mammary gland epithelium development	http://amigo.geneontology.org/amigo/term/GO:0061180	71	2	0.123545	16.1884	0.00674466	1	675;3202	BRCA2;HOXA5
GO:0051222	positive regulation of protein transport	http://amigo.geneontology.org/amigo/term/GO:0051222	402	9	3.18397	2.82666	0.00473406	2.32477	0.584297	2867;3689;5734;8660;9501;10519;23765;54795;163882	IL17RA;CIB1;FFAR2;PTGER4;ITGB2;IRS2;RPH3AL;TRPM4;CNST		GO:0006873	cellular ion homeostasis	http://amigo.geneontology.org/amigo/term/GO:0006873	630	8	2.5327	3.15868	0.00364595	1	1535;2099;5336;5734;9709;22821;23075;54795	TRPM4;RASA3;PTGER4;CYBA;SWAP70;PLCG2;ESR1;HERPUD1		GO:0072332	intrinsic apoptotic signaling pathway by p53 class mediator	http://amigo.geneontology.org/amigo/term/GO:0072332	76	2	0.132245	15.1234	0.00769391	1	675;8445	BRCA2;DYRK2
GO:0033173	calcineurin-NFAT signaling cascade	http://amigo.geneontology.org/amigo/term/GO:0033173	43	3	0.340574	8.80867	0.00475613	2.32275	0.584297	5598;8445;10519	MAPK7;CIB1;DYRK2		GO:0085029	extracellular matrix assembly	http://amigo.geneontology.org/amigo/term/GO:0085029	23	2	0.0924637	21.6301	0.00381437	1	3036;84168	HAS1;ANTXR1		GO:0045638	negative regulation of myeloid cell differentiation	http://amigo.geneontology.org/amigo/term/GO:0045638	77	2	0.133985	14.927	0.00789061	1	3202;10519	HOXA5;CIB1
GO:0031589	cell-substrate adhesion	http://amigo.geneontology.org/amigo/term/GO:0031589	332	8	2.62955	3.04235	0.00496216	2.30433	0.59341	2192;3689;5795;8874;10519;54361;64098;84168	FBLN1;CIB1;ANTXR1;PTPRJ;PARVG;WNT4;ITGB2;ARHGEF7		GO:0055065	metal ion homeostasis	http://amigo.geneontology.org/amigo/term/GO:0055065	638	8	2.56486	3.11908	0.00393467	1	1535;2099;5336;5734;9709;22821;23075;54795	TRPM4;RASA3;PTGER4;CYBA;SWAP70;PLCG2;ESR1;HERPUD1		GO:0071680	response to indole-3-methanol	http://amigo.geneontology.org/amigo/term/GO:0071680	5	1	0.00870035	114.938	0.00867116	1	672	BRCA1
GO:0001817	regulation of cytokine production	http://amigo.geneontology.org/amigo/term/GO:0001817	642	12	5.08484	2.35995	0.00499991	2.30104	0.59341	672;1387;1535;2867;5336;5734;5795;8808;23547;23765;50848;54795	BRCA1;IL17RA;IL1RL2;FFAR2;LILRA4;CYBA;CREBBP;PTPRJ;PLCG2;F11R;PTGER4;TRPM4		GO:0043062	extracellular structure organization	http://amigo.geneontology.org/amigo/term/GO:0043062	400	6	1.60806	3.73119	0.00535558	1	1289;1302;2192;3036;50848;84168	HAS1;ANTXR1;COL11A2;F11R;FBLN1;COL5A1		GO:0071681	cellular response to indole-3-methanol	http://amigo.geneontology.org/amigo/term/GO:0071681	5	1	0.00870035	114.938	0.00867116	1	672	BRCA1
GO:0007167	enzyme linked receptor protein signaling pathway	http://amigo.geneontology.org/amigo/term/GO:0007167	989	16	7.83319	2.04259	0.00507895	2.29423	0.59341	1387;1535;2059;3187;5795;6776;7204;8660;8874;9770;10370;50848;51232;54361;58513;84913	EPS8;HNRNPH1;CYBA;EPS15L1;CREBBP;CRIM1;PTPRJ;TRIO;F11R;STAT5A;WNT4;IRS2;CITED2;ATOH8;RASSF2;ARHGEF7		GO:0002253	activation of immune response	http://amigo.geneontology.org/amigo/term/GO:0002253	534	7	2.14677	3.26072	0.00550859	1	1387;1535;2099;5336;5795;23547;80216	LILRA4;PTPRJ;CYBA;PLCG2;ALPK1;ESR1;CREBBP		GO:0070836	caveola assembly	http://amigo.geneontology.org/amigo/term/GO:0070836	5	1	0.00870035	114.938	0.00867116	1	11252	PACSIN2
GO:0002764	immune response-regulating signaling pathway	http://amigo.geneontology.org/amigo/term/GO:0002764	485	10	3.84135	2.60325	0.00524657	2.28012	0.59341	1387;1535;2099;2867;3689;5336;5599;5795;23547;80216	FFAR2;LILRA4;CYBA;MAPK8;CREBBP;PTPRJ;ESR1;PLCG2;ITGB2;ALPK1		GO:0051240	positive regulation of multicellular organismal process	http://amigo.geneontology.org/amigo/term/GO:0051240	1661	14	6.67749	2.0966	0.0056223	1	1002;1387;1535;1809;2180;5336;5734;5795;8808;23765;51761;54795;84913;85477	SCIN;TRPM4;PTGER4;IL1RL2;ACSL1;PTPRJ;CYBA;IL17RA;PLCG2;CDH4;ATOH8;DPYSL3;CREBBP;ATP8A2		GO:0048790	maintenance of presynaptic active zone structure	http://amigo.geneontology.org/amigo/term/GO:0048790	5	1	0.00870035	114.938	0.00867116	1	1488	CTBP2
GO:0038127	ERBB signaling pathway	http://amigo.geneontology.org/amigo/term/GO:0038127	141	5	1.11676	4.47722	0.00529379	2.27623	0.59341	2059;5795;8874;9770;58513	EPS8;EPS15L1;PTPRJ;RASSF2;ARHGEF7		GO:0034330	cell junction organization	http://amigo.geneontology.org/amigo/term/GO:0034330	285	5	1.14575	4.36397	0.00574854	1	1002;5586;5795;50848;83660	TLN2;PTPRJ;PKN2;CDH4;F11R		GO:0045653	negative regulation of megakaryocyte differentiation	http://amigo.geneontology.org/amigo/term/GO:0045653	5	1	0.00870035	114.938	0.00867116	1	10519	CIB1
GO:2000146	negative regulation of cell motility	http://amigo.geneontology.org/amigo/term/GO:2000146	267	7	2.11472	3.31012	0.00540376	2.2673	0.59341	1809;2192;3036;5734;5795;10370;54361	FBLN1;DPYSL3;PTPRJ;PTGER4;WNT4;HAS1;CITED2		GO:0002221	pattern recognition receptor signaling pathway	http://amigo.geneontology.org/amigo/term/GO:0002221	179	4	0.719609	5.55858	0.00582791	1	1535;2099;23547;80216	LILRA4;CYBA;ALPK1;ESR1		GO:0051344	negative regulation of cyclic-nucleotide phosphodiesterase activity	http://amigo.geneontology.org/amigo/term/GO:0051344	5	1	0.00870035	114.938	0.00867116	1	5598	MAPK7
GO:0007155	cell adhesion	http://amigo.geneontology.org/amigo/term/GO:0007155	1369	20	10.8429	1.84452	0.00550716	2.25907	0.59341	1002;1289;1441;2192;3036;3689;5586;5598;5795;8808;8874;10370;10519;23075;50848;54361;64098;83660;84168;84695	FBLN1;MAPK7;CDH4;CIB1;CSF3R;IL1RL2;ANTXR1;PTPRJ;PKN2;F11R;PARVG;WNT4;ITGB2;HAS1;CITED2;SWAP70;LOXL3;TLN2;ARHGEF7;COL5A1		GO:0050900	leukocyte migration	http://amigo.geneontology.org/amigo/term/GO:0050900	419	6	1.68445	3.562	0.0066803	1	1441;5734;23075;23765;50848;54795	TRPM4;PTGER4;CSF3R;IL17RA;SWAP70;F11R		GO:0060481	lobar bronchus epithelium development	http://amigo.geneontology.org/amigo/term/GO:0060481	5	1	0.00870035	114.938	0.00867116	1	3202	HOXA5
GO:0002793	positive regulation of peptide secretion	http://amigo.geneontology.org/amigo/term/GO:0002793	268	7	2.12264	3.29777	0.00551294	2.25862	0.59341	2867;5734;8660;8874;9501;23765;54795	IL17RA;FFAR2;PTGER4;IRS2;RPH3AL;TRPM4;ARHGEF7		GO:0051674	localization of cell	http://amigo.geneontology.org/amigo/term/GO:0051674	1518	13	6.1026	2.13024	0.00677193	1	1289;1441;1809;2192;3036;5586;5734;5795;23075;23765;50848;54795;84913	TRPM4;PTGER4;HAS1;PTPRJ;CSF3R;PKN2;IL17RA;SWAP70;F11R;ATOH8;DPYSL3;FBLN1;COL5A1		GO:0018057	peptidyl-lysine oxidation	http://amigo.geneontology.org/amigo/term/GO:0018057	5	1	0.00870035	114.938	0.00867116	1	84695	LOXL3
GO:0042127	regulation of cell proliferation	http://amigo.geneontology.org/amigo/term/GO:0042127	1564	22	12.3874	1.776	0.00559946	2.25185	0.59341	672;675;1264;1488;1535;1874;2099;2192;2876;3202;5795;6776;6886;8621;8660;10519;51761;54795;55810;83452;84913;85477	BRCA1;FBLN1;CIB1;CNN1;BRCA2;CYBA;CTBP2;GPX1;ATP8A2;PTPRJ;ESR1;SCIN;STAT5A;TAL1;IRS2;HOXA5;FOXJ2;ATOH8;TRPM4;E2F4;CDK13;RAB33B		GO:0031532	actin cytoskeleton reorganization	http://amigo.geneontology.org/amigo/term/GO:0031532	96	3	0.385935	7.77332	0.00679792	1	50848;64098;84168	PARVG;ANTXR1;F11R		GO:1905936	regulation of germ cell proliferation	http://amigo.geneontology.org/amigo/term/GO:1905936	5	1	0.00870035	114.938	0.00867116	1	10519	CIB1
GO:0097720	calcineurin-mediated signaling	http://amigo.geneontology.org/amigo/term/GO:0097720	46	3	0.364335	8.23419	0.00575041	2.2403	0.59341	5598;8445;10519	MAPK7;CIB1;DYRK2		GO:0055080	cation homeostasis	http://amigo.geneontology.org/amigo/term/GO:0055080	701	8	2.81813	2.83876	0.00687551	1	1535;2099;5336;5734;9709;22821;23075;54795	TRPM4;RASA3;PTGER4;CYBA;SWAP70;PLCG2;ESR1;HERPUD1		GO:2000254	regulation of male germ cell proliferation	http://amigo.geneontology.org/amigo/term/GO:2000254	5	1	0.00870035	114.938	0.00867116	1	10519	CIB1
GO:0022610	biological adhesion	http://amigo.geneontology.org/amigo/term/GO:0022610	1377	20	10.9063	1.83381	0.0058688	2.23145	0.59341	1002;1289;1441;2192;3036;3689;5586;5598;5795;8808;8874;10370;10519;23075;50848;54361;64098;83660;84168;84695	FBLN1;MAPK7;CDH4;CIB1;CSF3R;IL1RL2;ANTXR1;PTPRJ;PKN2;F11R;PARVG;WNT4;ITGB2;HAS1;CITED2;SWAP70;LOXL3;TLN2;ARHGEF7;COL5A1		GO:0051271	negative regulation of cellular component movement	http://amigo.geneontology.org/amigo/term/GO:0051271	301	5	1.21007	4.132	0.00720619	1	1809;2192;3036;5734;5795	PTGER4;HAS1;PTPRJ;DPYSL3;FBLN1		GO:0034502	protein localization to chromosome	http://amigo.geneontology.org/amigo/term/GO:0034502	81	2	0.140946	14.1899	0.00869995	1	675;254394	BRCA2;MCM9
GO:0001819	positive regulation of cytokine production	http://amigo.geneontology.org/amigo/term/GO:0001819	418	9	3.31069	2.71846	0.00607538	2.21643	0.59341	672;1387;1535;2867;5336;5734;5795;8808;23765	BRCA1;IL17RA;IL1RL2;FFAR2;CYBA;CREBBP;PTPRJ;PLCG2;PTGER4		GO:0098771	inorganic ion homeostasis	http://amigo.geneontology.org/amigo/term/GO:0098771	712	8	2.86235	2.7949	0.00752612	1	1535;2099;5336;5734;9709;22821;23075;54795	TRPM4;RASA3;PTGER4;CYBA;SWAP70;PLCG2;ESR1;HERPUD1		GO:0001525	angiogenesis	http://amigo.geneontology.org/amigo/term/GO:0001525	487	4	0.847414	4.72024	0.00958393	1	672;3202;5598;10519	MAPK7;HOXA5;CIB1;BRCA1
GO:0050900	leukocyte migration	http://amigo.geneontology.org/amigo/term/GO:0050900	419	9	3.31861	2.71198	0.00616804	2.20985	0.59341	1441;2059;2867;3689;5734;23075;23765;50848;54795	EPS8;IL17RA;CSF3R;FFAR2;F11R;PTGER4;ITGB2;SWAP70;TRPM4		GO:0030029	actin filament-based process	http://amigo.geneontology.org/amigo/term/GO:0030029	715	8	2.87441	2.78318	0.00771141	1	1809;5734;23075;50848;54795;64098;84168;85477	SCIN;PARVG;TRPM4;PTGER4;SWAP70;ANTXR1;F11R;DPYSL3		GO:1905323	telomerase holoenzyme complex assembly	http://amigo.geneontology.org/amigo/term/GO:1905323	6	1	0.0104404	95.7816	0.0103967	1	92345	NAF1
GO:0051345	positive regulation of hydrolase activity	http://amigo.geneontology.org/amigo/term/GO:0051345	746	13	5.90856	2.2002	0.00627566	2.20234	0.59341	663;2099;2192;5599;8874;9712;22821;50848;54361;54453;58504;64786;84168	FBLN1;BNIP2;MAPK8;ANTXR1;ARHGAP22;ESR1;F11R;USP6NL;WNT4;RASA3;RIN2;ARHGEF7;TBC1D15		GO:0051235	maintenance of location	http://amigo.geneontology.org/amigo/term/GO:0051235	309	5	1.24223	4.02502	0.00802439	1	1535;5336;22821;83660;85477	SCIN;RASA3;TLN2;CYBA;PLCG2		GO:0044854	plasma membrane raft assembly	http://amigo.geneontology.org/amigo/term/GO:0044854	6	1	0.0104404	95.7816	0.0103967	1	11252	PACSIN2
GO:0030198	extracellular matrix organization	http://amigo.geneontology.org/amigo/term/GO:0030198	347	8	2.74835	2.91084	0.00643103	2.19172	0.59341	1289;1302;2192;3036;3689;50848;84168;84695	FBLN1;COL11A2;ANTXR1;F11R;ITGB2;HAS1;LOXL3;COL5A1		GO:0045777	positive regulation of blood pressure	http://amigo.geneontology.org/amigo/term/GO:0045777	34	2	0.136685	14.6321	0.00822087	1	1535;50848	CYBA;F11R		GO:2001046	positive regulation of integrin-mediated signaling pathway	http://amigo.geneontology.org/amigo/term/GO:2001046	6	1	0.0104404	95.7816	0.0103967	1	84695	LOXL3
GO:0051493	regulation of cytoskeleton organization	http://amigo.geneontology.org/amigo/term/GO:0051493	500	10	3.96016	2.52515	0.00646075	2.18972	0.59341	672;2059;5734;10519;23075;23299;50848;54361;55521;85477	BRCA1;EPS8;CIB1;TRIM36;SCIN;F11R;PTGER4;WNT4;SWAP70;BICD2		GO:0040013	negative regulation of locomotion	http://amigo.geneontology.org/amigo/term/GO:0040013	314	5	1.26233	3.96093	0.00856747	1	1809;2192;3036;5734;5795	PTGER4;HAS1;PTPRJ;DPYSL3;FBLN1		GO:0031118	rRNA pseudouridine synthesis	http://amigo.geneontology.org/amigo/term/GO:0031118	6	1	0.0104404	95.7816	0.0103967	1	92345	NAF1
GO:0051017	actin filament bundle assembly	http://amigo.geneontology.org/amigo/term/GO:0051017	148	5	1.17221	4.26546	0.00647894	2.1885	0.59341	1809;2059;5734;23075;54361	EPS8;DPYSL3;PTGER4;WNT4;SWAP70		GO:0051345	positive regulation of hydrolase activity	http://amigo.geneontology.org/amigo/term/GO:0051345	746	8	2.99904	2.66752	0.00983482	1	663;2099;2192;9712;22821;50848;54453;84168	RIN2;RASA3;BNIP2;USP6NL;ANTXR1;ESR1;F11R;FBLN1		GO:0060482	lobar bronchus development	http://amigo.geneontology.org/amigo/term/GO:0060482	6	1	0.0104404	95.7816	0.0103967	1	3202	HOXA5
GO:0045444	fat cell differentiation	http://amigo.geneontology.org/amigo/term/GO:0045444	210	6	1.66327	3.60736	0.00656165	2.18299	0.59341	1488;1959;2867;2876;7204;54795	EGR2;FFAR2;CTBP2;GPX1;TRIO;TRPM4		GO:0051209	release of sequestered calcium ion into cytosol	http://amigo.geneontology.org/amigo/term/GO:0051209	110	3	0.442218	6.78399	0.00986787	1	1535;5336;22821	RASA3;CYBA;PLCG2		GO:2000328	regulation of T-helper 17 cell lineage commitment	http://amigo.geneontology.org/amigo/term/GO:2000328	6	1	0.0104404	95.7816	0.0103967	1	84695	LOXL3
GO:0008283	cell proliferation	http://amigo.geneontology.org/amigo/term/GO:0008283	1986	26	15.7297	1.65292	0.00658205	2.18164	0.59341	672;675;1264;1488;1535;1874;2059;2099;2192;2876;3202;5795;5814;6776;6886;8621;8660;10370;10519;51761;54361;54795;55810;83452;84913;85477	BRCA1;FBLN1;EPS8;CIB1;CNN1;BRCA2;CYBA;CTBP2;GPX1;ATP8A2;PTPRJ;PURB;ESR1;SCIN;STAT5A;WNT4;TAL1;IRS2;HOXA5;CITED2;FOXJ2;ATOH8;TRPM4;E2F4;CDK13;RAB33B		GO:0051283	negative regulation of sequestering of calcium ion	http://amigo.geneontology.org/amigo/term/GO:0051283	112	3	0.450258	6.66285	0.0103622	1	1535;5336;22821	RASA3;CYBA;PLCG2		GO:0051643	endoplasmic reticulum localization	http://amigo.geneontology.org/amigo/term/GO:0051643	6	1	0.0104404	95.7816	0.0103967	1	83850	ESYT3
GO:0051130	positive regulation of cellular component organization	http://amigo.geneontology.org/amigo/term/GO:0051130	1203	18	9.52814	1.88914	0.00665531	2.17683	0.59341	672;1002;1535;1809;2059;2099;2876;5336;5599;5795;6886;8874;10519;23075;51761;54361;85477;92345	BRCA1;EPS8;CDH4;CIB1;CYBA;MAPK8;GPX1;ATP8A2;DPYSL3;PTPRJ;ESR1;PLCG2;SCIN;WNT4;TAL1;NAF1;SWAP70;ARHGEF7		GO:0051282	regulation of sequestering of calcium ion	http://amigo.geneontology.org/amigo/term/GO:0051282	113	3	0.454278	6.60388	0.0106146	1	1535;5336;22821	RASA3;CYBA;PLCG2		GO:0006260	DNA replication	http://amigo.geneontology.org/amigo/term/GO:0006260	268	3	0.466339	6.43309	0.0110334	1	672;675;254394	BRCA2;MCM9;BRCA1
GO:0030199	collagen fibril organization	http://amigo.geneontology.org/amigo/term/GO:0030199	49	3	0.388096	7.73006	0.00686029	2.16366	0.59341	1289;1302;84695	COL11A2;LOXL3;COL5A1		GO:0032606	type I interferon production	http://amigo.geneontology.org/amigo/term/GO:0032606	113	3	0.454278	6.60388	0.0106146	1	1387;5336;23547	LILRA4;PLCG2;CREBBP		GO:0006310	DNA recombination	http://amigo.geneontology.org/amigo/term/GO:0006310	273	3	0.475039	6.31527	0.0115975	1	672;675;254394	BRCA2;MCM9;BRCA1
GO:0061572	actin filament bundle organization	http://amigo.geneontology.org/amigo/term/GO:0061572	151	5	1.19597	4.18071	0.00703972	2.15244	0.59341	1809;2059;5734;23075;54361	EPS8;DPYSL3;PTGER4;WNT4;SWAP70		GO:0030595	leukocyte chemotaxis	http://amigo.geneontology.org/amigo/term/GO:0030595	215	4	0.864335	4.62784	0.0109586	1	1441;23075;23765;54795	TRPM4;CSF3R;IL17RA;SWAP70		GO:0090240	positive regulation of histone H4 acetylation	http://amigo.geneontology.org/amigo/term/GO:0090240	7	1	0.0121805	82.0985	0.0121193	1	672	BRCA1
GO:0031532	actin cytoskeleton reorganization	http://amigo.geneontology.org/amigo/term/GO:0031532	96	4	0.76035	5.26073	0.0071247	2.14723	0.59341	2059;50848;64098;84168	EPS8;ANTXR1;F11R;PARVG		GO:0030835	negative regulation of actin filament depolymerization	http://amigo.geneontology.org/amigo/term/GO:0030835	40	2	0.160806	12.4373	0.0112546	1	23075;85477	SCIN;SWAP70		GO:0071499	cellular response to laminar fluid shear stress	http://amigo.geneontology.org/amigo/term/GO:0071499	7	1	0.0121805	82.0985	0.0121193	1	5598	MAPK7
GO:0019722	calcium-mediated signaling	http://amigo.geneontology.org/amigo/term/GO:0019722	214	6	1.69495	3.53993	0.00717328	2.14428	0.59341	5336;5598;5795;8445;10519;54795	MAPK7;CIB1;PTPRJ;DYRK2;PLCG2;TRPM4		GO:0042059	negative regulation of epidermal growth factor receptor signaling pathway	http://amigo.geneontology.org/amigo/term/GO:0042059	40	2	0.160806	12.4373	0.0112546	1	5795;58513	EPS15L1;PTPRJ		GO:2000617	positive regulation of histone H3-K9 acetylation	http://amigo.geneontology.org/amigo/term/GO:2000617	7	1	0.0121805	82.0985	0.0121193	1	672	BRCA1
GO:0030834	regulation of actin filament depolymerization	http://amigo.geneontology.org/amigo/term/GO:0030834	50	3	0.396016	7.57545	0.0072565	2.13927	0.59341	2059;23075;85477	EPS8;SCIN;SWAP70		GO:0051208	sequestering of calcium ion	http://amigo.geneontology.org/amigo/term/GO:0051208	116	3	0.466339	6.43309	0.0113933	1	1535;5336;22821	RASA3;CYBA;PLCG2		GO:2000618	regulation of histone H4-K16 acetylation	http://amigo.geneontology.org/amigo/term/GO:2000618	7	1	0.0121805	82.0985	0.0121193	1	672	BRCA1
GO:1900024	regulation of substrate adhesion-dependent cell spreading	http://amigo.geneontology.org/amigo/term/GO:1900024	50	3	0.396016	7.57545	0.0072565	2.13927	0.59341	2192;8874;10519	FBLN1;CIB1;ARHGEF7		GO:0008015	blood circulation	http://amigo.geneontology.org/amigo/term/GO:0008015	471	6	1.8935	3.16874	0.0115129	1	1535;1874;5795;10659;50848;54795	TRPM4;PTPRJ;CYBA;F11R;E2F4;CELF2		GO:0051342	regulation of cyclic-nucleotide phosphodiesterase activity	http://amigo.geneontology.org/amigo/term/GO:0051342	7	1	0.0121805	82.0985	0.0121193	1	5598	MAPK7
GO:0001954	positive regulation of cell-matrix adhesion	http://amigo.geneontology.org/amigo/term/GO:0001954	50	3	0.396016	7.57545	0.0072565	2.13927	0.59341	5795;10519;54361	CIB1;PTPRJ;WNT4		GO:0070897	transcription preinitiation complex assembly	http://amigo.geneontology.org/amigo/term/GO:0070897	41	2	0.164827	12.134	0.0118014	1	2099;2972	BRF1;ESR1		GO:0044857	plasma membrane raft organization	http://amigo.geneontology.org/amigo/term/GO:0044857	7	1	0.0121805	82.0985	0.0121193	1	11252	PACSIN2
GO:0030595	leukocyte chemotaxis	http://amigo.geneontology.org/amigo/term/GO:0030595	215	6	1.70287	3.52347	0.00733243	2.13475	0.59341	1441;2867;3689;23075;23765;54795	IL17RA;CSF3R;FFAR2;ITGB2;SWAP70;TRPM4		GO:0051046	regulation of secretion	http://amigo.geneontology.org/amigo/term/GO:0051046	771	8	3.09954	2.58102	0.0118448	1	1535;3382;5734;8564;9501;23765;54795;85477	SCIN;RPH3AL;TRPM4;PTGER4;CYBA;IL17RA;KMO;ICA1		GO:0002069	columnar/cuboidal epithelial cell maturation	http://amigo.geneontology.org/amigo/term/GO:0002069	7	1	0.0121805	82.0985	0.0121193	1	3202	HOXA5
GO:0040012	regulation of locomotion	http://amigo.geneontology.org/amigo/term/GO:0040012	938	15	7.42926	2.01904	0.00735615	2.13335	0.59341	1809;2192;3036;5586;5734;5795;6776;8660;8874;9097;10370;10519;23075;54361;84913	FBLN1;CIB1;DPYSL3;PTPRJ;PKN2;PTGER4;STAT5A;WNT4;IRS2;HAS1;CITED2;SWAP70;ATOH8;ARHGEF7;USP14		GO:0050801	ion homeostasis	http://amigo.geneontology.org/amigo/term/GO:0050801	776	8	3.11964	2.56439	0.0122809	1	1535;2099;5336;5734;9709;22821;23075;54795	TRPM4;RASA3;PTGER4;CYBA;SWAP70;PLCG2;ESR1;HERPUD1		GO:0002176	male germ cell proliferation	http://amigo.geneontology.org/amigo/term/GO:0002176	7	1	0.0121805	82.0985	0.0121193	1	10519	CIB1
GO:0007160	cell-matrix adhesion	http://amigo.geneontology.org/amigo/term/GO:0007160	216	6	1.71079	3.50715	0.00749412	2.12528	0.59341	3689;5795;8874;10519;54361;64098	CIB1;PTPRJ;PARVG;WNT4;ITGB2;ARHGEF7		GO:0044087	regulation of cellular component biogenesis	http://amigo.geneontology.org/amigo/term/GO:0044087	940	9	3.77895	2.38161	0.0125496	1	1809;2099;5734;5795;9712;23075;23160;84168;85477	SCIN;PTGER4;WDR43;PTPRJ;USP6NL;SWAP70;ANTXR1;ESR1;DPYSL3		GO:0036093	germ cell proliferation	http://amigo.geneontology.org/amigo/term/GO:0036093	7	1	0.0121805	82.0985	0.0121193	1	10519	CIB1
GO:0045596	negative regulation of cell differentiation	http://amigo.geneontology.org/amigo/term/GO:0045596	678	12	5.36997	2.23465	0.00761141	2.11854	0.59341	1289;1809;2192;3202;6886;7204;8621;10519;54361;54795;55810;84695	FBLN1;CIB1;DPYSL3;TRIO;WNT4;TAL1;HOXA5;FOXJ2;TRPM4;CDK13;LOXL3;COL5A1		GO:0003013	circulatory system process	http://amigo.geneontology.org/amigo/term/GO:0003013	480	6	1.92968	3.10933	0.0125498	1	1535;1874;5795;10659;50848;54795	TRPM4;PTPRJ;CYBA;F11R;E2F4;CELF2		GO:0021546	rhombomere development	http://amigo.geneontology.org/amigo/term/GO:0021546	7	1	0.0121805	82.0985	0.0121193	1	1959	EGR2
GO:0034330	cell junction organization	http://amigo.geneontology.org/amigo/term/GO:0034330	285	7	2.25729	3.10106	0.00763393	2.11725	0.59341	1002;5586;5795;8874;50848;54361;83660	CDH4;PTPRJ;PKN2;F11R;WNT4;TLN2;ARHGEF7		GO:0030036	actin cytoskeleton organization	http://amigo.geneontology.org/amigo/term/GO:0030036	626	7	2.51662	2.78151	0.0126283	1	1809;5734;23075;50848;64098;84168;85477	SCIN;PARVG;PTGER4;SWAP70;ANTXR1;F11R;DPYSL3		GO:0044264	cellular polysaccharide metabolic process	http://amigo.geneontology.org/amigo/term/GO:0044264	97	2	0.168787	11.8493	0.0122895	1	4126;8445	DYRK2;MANBA
GO:0097193	intrinsic apoptotic signaling pathway	http://amigo.geneontology.org/amigo/term/GO:0097193	285	7	2.25729	3.10106	0.00763393	2.11725	0.59341	672;675;2876;5598;8445;9709;259230	BRCA1;MAPK7;BRCA2;GPX1;HERPUD1;DYRK2;SGMS1		GO:0051270	regulation of cellular component movement	http://amigo.geneontology.org/amigo/term/GO:0051270	942	9	3.78699	2.37656	0.0127121	1	1809;2192;3036;5586;5734;5795;23075;54795;84913	TRPM4;PTGER4;HAS1;PTPRJ;PKN2;SWAP70;ATOH8;DPYSL3;FBLN1		GO:0045893	positive regulation of transcription, DNA-templated	http://amigo.geneontology.org/amigo/term/GO:0045893	1499	7	2.60836	2.68367	0.0125352	1	672;675;1488;1959;3202;5598;6925	MAPK7;EGR2;BRCA2;HOXA5;CTBP2;BRCA1;TCF4
GO:0051270	regulation of cellular component movement	http://amigo.geneontology.org/amigo/term/GO:0051270	942	15	7.46094	2.01047	0.00763715	2.11707	0.59341	1809;2192;3036;5586;5734;5795;6776;8660;8874;10370;10519;23075;54361;54795;84913	FBLN1;CIB1;DPYSL3;PTPRJ;PKN2;PTGER4;STAT5A;WNT4;IRS2;HAS1;CITED2;SWAP70;ATOH8;TRPM4;ARHGEF7		GO:1901185	negative regulation of ERBB signaling pathway	http://amigo.geneontology.org/amigo/term/GO:1901185	45	2	0.180907	11.0554	0.0141021	1	5795;58513	EPS15L1;PTPRJ		GO:2001237	negative regulation of extrinsic apoptotic signaling pathway	http://amigo.geneontology.org/amigo/term/GO:2001237	100	2	0.174007	11.4938	0.0130236	1	672;5598	MAPK7;BRCA1
GO:0050727	regulation of inflammatory response	http://amigo.geneontology.org/amigo/term/GO:0050727	361	8	2.85923	2.79795	0.00808039	2.09257	0.602121	2099;2867;2876;3689;5598;5734;8808;23765	MAPK7;IL17RA;IL1RL2;FFAR2;GPX1;ESR1;PTGER4;ITGB2		GO:0097553	calcium ion transmembrane import into cytosol	http://amigo.geneontology.org/amigo/term/GO:0097553	126	3	0.50654	5.92253	0.014223	1	1535;5336;22821	RASA3;CYBA;PLCG2		GO:0045944	positive regulation of transcription by RNA polymerase II	http://amigo.geneontology.org/amigo/term/GO:0045944	1168	6	2.0324	2.95217	0.0137759	1	672;1488;1959;3202;5598;6925	MAPK7;EGR2;HOXA5;CTBP2;BRCA1;TCF4
GO:0051046	regulation of secretion	http://amigo.geneontology.org/amigo/term/GO:0051046	771	13	6.10656	2.12886	0.00817896	2.0873	0.604511	1535;2867;3382;3689;5734;8564;8660;8874;9501;23765;54795;83452;85477	IL17RA;FFAR2;CYBA;ICA1;SCIN;PTGER4;KMO;ITGB2;IRS2;RPH3AL;TRPM4;ARHGEF7;RAB33B		GO:0032680	regulation of tumor necrosis factor production	http://amigo.geneontology.org/amigo/term/GO:0032680	131	3	0.526641	5.69648	0.0157743	1	1535;5795;23547	LILRA4;PTPRJ;CYBA		GO:0085020	protein K6-linked ubiquitination	http://amigo.geneontology.org/amigo/term/GO:0085020	8	1	0.0139206	71.8362	0.013839	1	672	BRCA1
GO:2000145	regulation of cell motility	http://amigo.geneontology.org/amigo/term/GO:2000145	863	14	6.83523	2.04821	0.00847248	2.07199	0.61419	1809;2192;3036;5586;5734;5795;6776;8660;8874;10370;10519;23075;54361;84913	FBLN1;CIB1;DPYSL3;PTPRJ;PKN2;PTGER4;STAT5A;WNT4;IRS2;HAS1;CITED2;SWAP70;ATOH8;ARHGEF7		GO:1903793	positive regulation of anion transport	http://amigo.geneontology.org/amigo/term/GO:1903793	48	2	0.192968	10.3644	0.0159444	1	8564;51761	KMO;ATP8A2		GO:0046600	negative regulation of centriole replication	http://amigo.geneontology.org/amigo/term/GO:0046600	8	1	0.0139206	71.8362	0.013839	1	672	BRCA1
GO:0051302	regulation of cell division	http://amigo.geneontology.org/amigo/term/GO:0051302	158	5	1.25141	3.99549	0.00847865	2.07167	0.61419	675;5586;6886;10519;63977	CIB1;BRCA2;PKN2;TAL1;PRDM15		GO:0030199	collagen fibril organization	http://amigo.geneontology.org/amigo/term/GO:0030199	49	2	0.196988	10.1529	0.0165802	1	1289;1302	COL11A2;COL5A1		GO:1990709	presynaptic active zone organization	http://amigo.geneontology.org/amigo/term/GO:1990709	8	1	0.0139206	71.8362	0.013839	1	1488	CTBP2
GO:0030042	actin filament depolymerization	http://amigo.geneontology.org/amigo/term/GO:0030042	53	3	0.419777	7.14666	0.00852535	2.06929	0.61419	2059;23075;85477	EPS8;SCIN;SWAP70		GO:1903555	regulation of tumor necrosis factor superfamily cytokine production	http://amigo.geneontology.org/amigo/term/GO:1903555	135	3	0.542722	5.52769	0.0170815	1	1535;5795;23547	LILRA4;PTPRJ;CYBA		GO:0060484	lung-associated mesenchyme development	http://amigo.geneontology.org/amigo/term/GO:0060484	8	1	0.0139206	71.8362	0.013839	1	3202	HOXA5
GO:0002252	immune effector process	http://amigo.geneontology.org/amigo/term/GO:0002252	1141	17	9.03708	1.88114	0.00867712	2.06162	0.61419	1315;1535;2867;3689;4126;4599;4600;5336;5734;5795;6039;8621;23071;23075;54795;84695;121260	FFAR2;CYBA;PTPRJ;PLCG2;SLC15A4;PTGER4;MX2;RNASE6;ITGB2;COPB1;MX1;SWAP70;MANBA;TRPM4;CDK13;LOXL3;ERP44		GO:0097530	granulocyte migration	http://amigo.geneontology.org/amigo/term/GO:0097530	135	3	0.542722	5.52769	0.0170815	1	1441;5734;23765	PTGER4;CSF3R;IL17RA		GO:0060638	mesenchymal-epithelial cell signaling	http://amigo.geneontology.org/amigo/term/GO:0060638	8	1	0.0139206	71.8362	0.013839	1	3202	HOXA5
GO:0002366	leukocyte activation involved in immune response	http://amigo.geneontology.org/amigo/term/GO:0002366	693	12	5.48878	2.18628	0.00897495	2.04697	0.615737	1315;1535;3689;4126;5336;5734;5795;8621;23071;23075;84695;121260	CYBA;PTPRJ;PLCG2;SLC15A4;PTGER4;ITGB2;COPB1;SWAP70;MANBA;CDK13;LOXL3;ERP44		GO:0006576	cellular biogenic amine metabolic process	http://amigo.geneontology.org/amigo/term/GO:0006576	50	2	0.201008	9.94985	0.0172267	1	8564;26002	MOXD1;KMO		GO:0060534	trachea cartilage development	http://amigo.geneontology.org/amigo/term/GO:0060534	8	1	0.0139206	71.8362	0.013839	1	3202	HOXA5
GO:0045088	regulation of innate immune response	http://amigo.geneontology.org/amigo/term/GO:0045088	369	8	2.9226	2.73729	0.00915565	2.03831	0.615737	1387;1535;2099;2867;3689;5336;23547;80216	FFAR2;LILRA4;CYBA;CREBBP;ESR1;PLCG2;ITGB2;ALPK1		GO:0030834	regulation of actin filament depolymerization	http://amigo.geneontology.org/amigo/term/GO:0030834	50	2	0.201008	9.94985	0.0172267	1	23075;85477	SCIN;SWAP70		GO:0030330	DNA damage response, signal transduction by p53 class mediator	http://amigo.geneontology.org/amigo/term/GO:0030330	105	2	0.182707	10.9465	0.0142887	1	672;675	BRCA2;BRCA1
GO:0002263	cell activation involved in immune response	http://amigo.geneontology.org/amigo/term/GO:0002263	697	12	5.52046	2.17373	0.00936906	2.0283	0.615737	1315;1535;3689;4126;5336;5734;5795;8621;23071;23075;84695;121260	CYBA;PTPRJ;PLCG2;SLC15A4;PTGER4;ITGB2;COPB1;SWAP70;MANBA;CDK13;LOXL3;ERP44		GO:1903532	positive regulation of secretion by cell	http://amigo.geneontology.org/amigo/term/GO:1903532	376	5	1.51158	3.3078	0.0175497	1	5734;8564;9501;23765;54795	RPH3AL;TRPM4;PTGER4;IL17RA;KMO		GO:0005976	polysaccharide metabolic process	http://amigo.geneontology.org/amigo/term/GO:0005976	107	2	0.186187	10.7419	0.0148092	1	4126;8445	DYRK2;MANBA
GO:0033043	regulation of organelle organization	http://amigo.geneontology.org/amigo/term/GO:0033043	1246	18	9.86871	1.82395	0.0094216	2.02588	0.615737	672;2059;2876;5599;5734;6886;8621;9712;10519;23075;23299;50848;54361;55521;64786;83452;85477;92345	BRCA1;EPS8;CIB1;MAPK8;GPX1;TRIM36;SCIN;F11R;PTGER4;USP6NL;WNT4;TAL1;NAF1;SWAP70;BICD2;CDK13;RAB33B;TBC1D15		GO:0050714	positive regulation of protein secretion	http://amigo.geneontology.org/amigo/term/GO:0050714	249	4	1.00102	3.99592	0.0178917	1	5734;9501;23765;54795	RPH3AL;TRPM4;PTGER4;IL17RA		GO:0048478	replication fork protection	http://amigo.geneontology.org/amigo/term/GO:0048478	9	1	0.0156606	63.8544	0.0155558	1	675	BRCA2
GO:0048016	inositol phosphate-mediated signaling	http://amigo.geneontology.org/amigo/term/GO:0048016	55	3	0.435617	6.88678	0.00943905	2.02507	0.615737	5598;8445;10519	MAPK7;CIB1;DYRK2		GO:0045807	positive regulation of endocytosis	http://amigo.geneontology.org/amigo/term/GO:0045807	139	3	0.558802	5.36862	0.0184478	1	1535;5336;5795	PTPRJ;CYBA;PLCG2		GO:0021612	facial nerve structural organization	http://amigo.geneontology.org/amigo/term/GO:0021612	9	1	0.0156606	63.8544	0.0155558	1	1959	EGR2
GO:0010332	response to gamma radiation	http://amigo.geneontology.org/amigo/term/GO:0010332	55	3	0.435617	6.88678	0.00943905	2.02507	0.615737	675;1535;2876	BRCA2;CYBA;GPX1		GO:0071706	tumor necrosis factor superfamily cytokine production	http://amigo.geneontology.org/amigo/term/GO:0071706	139	3	0.558802	5.36862	0.0184478	1	1535;5795;23547	LILRA4;PTPRJ;CYBA		GO:2000317	negative regulation of T-helper 17 type immune response	http://amigo.geneontology.org/amigo/term/GO:2000317	9	1	0.0156606	63.8544	0.0155558	1	84695	LOXL3
GO:0006383	transcription by RNA polymerase III	http://amigo.geneontology.org/amigo/term/GO:0006383	55	3	0.435617	6.88678	0.00943905	2.02507	0.615737	672;2971;2972	BRCA1;BRF1;GTF3A		GO:0030336	negative regulation of cell migration	http://amigo.geneontology.org/amigo/term/GO:0030336	252	4	1.01308	3.94835	0.018609	1	1809;3036;5734;5795	PTGER4;HAS1;PTPRJ;DPYSL3		GO:2000320	negative regulation of T-helper 17 cell differentiation	http://amigo.geneontology.org/amigo/term/GO:2000320	9	1	0.0156606	63.8544	0.0155558	1	84695	LOXL3
GO:0009891	positive regulation of biosynthetic process	http://amigo.geneontology.org/amigo/term/GO:0009891	1949	25	15.4367	1.61952	0.00994543	2.00238	0.615737	672;675;1387;1488;1535;1874;1959;2099;2972;3202;3689;5598;6873;6886;7593;8445;8621;8660;10370;23160;54361;55810;63977;84913;92345	BRCA1;MAPK7;BRF1;MZF1;EGR2;BRCA2;CYBA;CTBP2;CREBBP;TAF2;WDR43;DYRK2;ESR1;WNT4;ITGB2;TAL1;IRS2;HOXA5;CITED2;NAF1;FOXJ2;ATOH8;E2F4;CDK13;PRDM15		GO:0044089	positive regulation of cellular component biogenesis	http://amigo.geneontology.org/amigo/term/GO:0044089	525	6	2.11058	2.84281	0.0187384	1	1809;2099;5795;23075;23160;85477	SCIN;WDR43;PTPRJ;SWAP70;ESR1;DPYSL3		GO:0090148	membrane fission	http://amigo.geneontology.org/amigo/term/GO:0090148	9	1	0.0156606	63.8544	0.0155558	1	4599	MX1
GO:0043244	regulation of protein complex disassembly	http://amigo.geneontology.org/amigo/term/GO:0043244	106	4	0.839554	4.76444	0.010031	1.99866	0.615737	2059;10519;23075;85477	EPS8;CIB1;SCIN;SWAP70		GO:0030042	actin filament depolymerization	http://amigo.geneontology.org/amigo/term/GO:0030042	53	2	0.213069	9.38665	0.0192296	1	23075;85477	SCIN;SWAP70		GO:0019079	viral genome replication	http://amigo.geneontology.org/amigo/term/GO:0019079	114	2	0.198368	10.0823	0.0166945	1	1488;4599	CTBP2;MX1
GO:0051261	protein depolymerization	http://amigo.geneontology.org/amigo/term/GO:0051261	106	4	0.839554	4.76444	0.010031	1.99866	0.615737	2059;10519;23075;85477	EPS8;CIB1;SCIN;SWAP70		GO:0060402	calcium ion transport into cytosol	http://amigo.geneontology.org/amigo/term/GO:0060402	143	3	0.574883	5.21845	0.0198733	1	1535;5336;22821	RASA3;CYBA;PLCG2		GO:0048514	blood vessel morphogenesis	http://amigo.geneontology.org/amigo/term/GO:0048514	574	4	0.9988	4.00481	0.0166976	1	672;3202;5598;10519	MAPK7;HOXA5;CIB1;BRCA1
GO:0007204	positive regulation of cytosolic calcium ion concentration	http://amigo.geneontology.org/amigo/term/GO:0007204	301	7	2.38402	2.93622	0.010133	1.99426	0.615737	1535;2099;5336;5734;22821;23075;54795	CYBA;ESR1;PLCG2;PTGER4;SWAP70;RASA3;TRPM4		GO:2000416	regulation of eosinophil migration	http://amigo.geneontology.org/amigo/term/GO:2000416	5	1	0.0201008	49.7493	0.0199422	1	5734	PTGER4		GO:0001765	membrane raft assembly	http://amigo.geneontology.org/amigo/term/GO:0001765	10	1	0.0174007	57.469	0.0172697	1	11252	PACSIN2
GO:0051271	negative regulation of cellular component movement	http://amigo.geneontology.org/amigo/term/GO:0051271	301	7	2.38402	2.93622	0.010133	1.99426	0.615737	1809;2192;3036;5734;5795;10370;54361	FBLN1;DPYSL3;PTPRJ;PTGER4;WNT4;HAS1;CITED2		GO:0045112	integrin biosynthetic process	http://amigo.geneontology.org/amigo/term/GO:0045112	5	1	0.0201008	49.7493	0.0199422	1	1289	COL5A1		GO:0034115	negative regulation of heterotypic cell-cell adhesion	http://amigo.geneontology.org/amigo/term/GO:0034115	10	1	0.0174007	57.469	0.0172697	1	5598	MAPK7
GO:0002757	immune response-activating signal transduction	http://amigo.geneontology.org/amigo/term/GO:0002757	454	9	3.59582	2.5029	0.0101574	1.99322	0.615737	1387;1535;2099;2867;3689;5336;5795;23547;80216	FFAR2;LILRA4;CYBA;CREBBP;PTPRJ;ESR1;PLCG2;ITGB2;ALPK1		GO:0060751	branch elongation involved in mammary gland duct branching	http://amigo.geneontology.org/amigo/term/GO:0060751	5	1	0.0201008	49.7493	0.0199422	1	2099	ESR1		GO:0070587	regulation of cell-cell adhesion involved in gastrulation	http://amigo.geneontology.org/amigo/term/GO:0070587	10	1	0.0174007	57.469	0.0172697	1	5598	MAPK7
GO:0010941	regulation of cell death	http://amigo.geneontology.org/amigo/term/GO:0010941	1649	22	13.0606	1.68446	0.0102129	1.99085	0.615737	663;672;1387;2099;2876;3202;3689;5336;5598;5599;7204;8564;8660;8874;9709;9770;10370;10519;23263;54361;85477;259230	BRCA1;MCF2L;MAPK7;CIB1;BNIP2;MAPK8;GPX1;HERPUD1;CREBBP;TRIO;ESR1;PLCG2;SCIN;KMO;WNT4;ITGB2;IRS2;HOXA5;CITED2;SGMS1;RASSF2;ARHGEF7		GO:0006798	polyphosphate catabolic process	http://amigo.geneontology.org/amigo/term/GO:0006798	5	1	0.0201008	49.7493	0.0199422	1	663	BNIP2		GO:0061140	lung secretory cell differentiation	http://amigo.geneontology.org/amigo/term/GO:0061140	10	1	0.0174007	57.469	0.0172697	1	3202	HOXA5
GO:0048646	anatomical structure formation involved in morphogenesis	http://amigo.geneontology.org/amigo/term/GO:0048646	1067	16	8.45098	1.89327	0.0102273	1.99024	0.615737	672;1289;1441;1959;2876;3202;3689;5598;6886;10370;10519;51761;54361;55810;58504;84913	BRCA1;MAPK7;CIB1;EGR2;CSF3R;GPX1;ATP8A2;ARHGAP22;WNT4;ITGB2;TAL1;HOXA5;CITED2;FOXJ2;ATOH8;COL5A1		GO:0086045	membrane depolarization during AV node cell action potential	http://amigo.geneontology.org/amigo/term/GO:0086045	5	1	0.0201008	49.7493	0.0199422	1	54795	TRPM4		GO:0034770	histone H4-K20 methylation	http://amigo.geneontology.org/amigo/term/GO:0034770	10	1	0.0174007	57.469	0.0172697	1	672	BRCA1
GO:0030099	myeloid cell differentiation	http://amigo.geneontology.org/amigo/term/GO:0030099	379	8	3.0018	2.66507	0.0106463	1.9728	0.623236	1387;1441;3202;5814;6886;9770;10519;85477	CIB1;CSF3R;CREBBP;PURB;SCIN;TAL1;HOXA5;RASSF2		GO:1905449	regulation of Fc-gamma receptor signaling pathway involved in phagocytosis	http://amigo.geneontology.org/amigo/term/GO:1905449	5	1	0.0201008	49.7493	0.0199422	1	5795	PTPRJ		GO:0045647	negative regulation of erythrocyte differentiation	http://amigo.geneontology.org/amigo/term/GO:0045647	10	1	0.0174007	57.469	0.0172697	1	3202	HOXA5
GO:0002684	positive regulation of immune system process	http://amigo.geneontology.org/amigo/term/GO:0002684	979	15	7.75399	1.93449	0.0106665	1.97198	0.623236	1387;1535;2099;2867;3202;3689;5336;5795;6886;8660;8808;23075;23547;80216;85477	IL1RL2;FFAR2;LILRA4;CYBA;CREBBP;PTPRJ;ESR1;PLCG2;SCIN;ITGB2;TAL1;IRS2;HOXA5;ALPK1;SWAP70		GO:1903224	regulation of endodermal cell differentiation	http://amigo.geneontology.org/amigo/term/GO:1903224	5	1	0.0201008	49.7493	0.0199422	1	1289	COL5A1		GO:0072584	caveolin-mediated endocytosis	http://amigo.geneontology.org/amigo/term/GO:0072584	10	1	0.0174007	57.469	0.0172697	1	11252	PACSIN2
GO:0006468	protein phosphorylation	http://amigo.geneontology.org/amigo/term/GO:0006468	1860	24	14.7318	1.62913	0.0108069	1.9663	0.623236	1453;2180;2192;3689;5586;5598;5599;5734;5795;6176;6776;6886;7204;8412;8445;8621;8660;9770;10519;22821;57143;63977;80216;197259	FBLN1;MAPK7;ACSL1;BCAR3;CIB1;CSNK1D;MAPK8;MLKL;PTPRJ;TRIO;RPLP1;DYRK2;PKN2;PTGER4;STAT5A;ITGB2;TAL1;IRS2;ALPK1;RASA3;CDK13;ADCK1;RASSF2;PRDM15		GO:0060023	soft palate development	http://amigo.geneontology.org/amigo/term/GO:0060023	5	1	0.0201008	49.7493	0.0199422	1	1302	COL11A2		GO:0007098	centrosome cycle	http://amigo.geneontology.org/amigo/term/GO:0007098	120	2	0.208808	9.57816	0.0183879	1	672;675	BRCA2;BRCA1
GO:0080134	regulation of response to stress	http://amigo.geneontology.org/amigo/term/GO:0080134	1361	19	10.7796	1.7626	0.0108359	1.96513	0.623236	672;1387;1535;2099;2867;2876;3689;5336;5598;5734;8808;9097;9709;9770;23547;23765;54361;80216;197259	BRCA1;MAPK7;IL17RA;IL1RL2;FFAR2;LILRA4;CYBA;GPX1;HERPUD1;CREBBP;MLKL;ESR1;PLCG2;PTGER4;WNT4;ITGB2;ALPK1;RASSF2;USP14		GO:0032747	positive regulation of interleukin-23 production	http://amigo.geneontology.org/amigo/term/GO:0032747	5	1	0.0201008	49.7493	0.0199422	1	23765	IL17RA		GO:0000184	nuclear-transcribed mRNA catabolic process, nonsense-mediated decay	http://amigo.geneontology.org/amigo/term/GO:0000184	120	2	0.208808	9.57816	0.0183879	1	4116;6176	RPLP1;MAGOH
GO:0046578	regulation of Ras protein signal transduction	http://amigo.geneontology.org/amigo/term/GO:0046578	234	6	1.85335	3.23737	0.0108644	1.964	0.623236	2059;7204;8660;8874;22821;23263	MCF2L;EPS8;TRIO;IRS2;RASA3;ARHGEF7		GO:0038156	interleukin-3-mediated signaling pathway	http://amigo.geneontology.org/amigo/term/GO:0038156	5	1	0.0201008	49.7493	0.0199422	1	1441	CSF3R		GO:0021561	facial nerve development	http://amigo.geneontology.org/amigo/term/GO:0021561	11	1	0.0191408	52.2445	0.0189807	1	1959	EGR2
GO:0001667	ameboidal-type cell migration	http://amigo.geneontology.org/amigo/term/GO:0001667	381	8	3.01764	2.65108	0.0109649	1.96	0.623236	2876;3036;3689;5586;6776;8874;10519;84913	CIB1;GPX1;PKN2;STAT5A;ITGB2;HAS1;ATOH8;ARHGEF7		GO:0033211	adiponectin-activated signaling pathway	http://amigo.geneontology.org/amigo/term/GO:0033211	5	1	0.0201008	49.7493	0.0199422	1	2180	ACSL1		GO:0021610	facial nerve morphogenesis	http://amigo.geneontology.org/amigo/term/GO:0021610	11	1	0.0191408	52.2445	0.0189807	1	1959	EGR2
GO:0001816	cytokine production	http://amigo.geneontology.org/amigo/term/GO:0001816	712	12	5.63927	2.12794	0.0109689	1.95984	0.623236	672;1387;1535;2867;5336;5734;5795;8808;23547;23765;50848;54795	BRCA1;IL17RA;IL1RL2;FFAR2;LILRA4;CYBA;CREBBP;PTPRJ;PLCG2;F11R;PTGER4;TRPM4		GO:0046075	dTTP metabolic process	http://amigo.geneontology.org/amigo/term/GO:0046075	5	1	0.0201008	49.7493	0.0199422	1	129607	CMPK2		GO:0070586	cell-cell adhesion involved in gastrulation	http://amigo.geneontology.org/amigo/term/GO:0070586	11	1	0.0191408	52.2445	0.0189807	1	5598	MAPK7
GO:0051049	regulation of transport	http://amigo.geneontology.org/amigo/term/GO:0051049	1765	23	13.9794	1.64528	0.0112809	1.94765	0.636988	1535;2867;3382;3689;4600;5336;5599;5734;5795;8564;8660;8874;9501;10519;11252;23765;51761;54795;80230;83452;85477;140738;163882	IL17RA;CIB1;FFAR2;CYBA;MAPK8;ATP8A2;PTPRJ;TMEM37;ICA1;PLCG2;SCIN;PTGER4;MX2;PACSIN2;KMO;ITGB2;IRS2;RPH3AL;TRPM4;RUFY1;ARHGEF7;RAB33B;CNST		GO:0032237	activation of store-operated calcium channel activity	http://amigo.geneontology.org/amigo/term/GO:0032237	5	1	0.0201008	49.7493	0.0199422	1	5336	PLCG2		GO:0060576	intestinal epithelial cell development	http://amigo.geneontology.org/amigo/term/GO:0060576	11	1	0.0191408	52.2445	0.0189807	1	3202	HOXA5
GO:0051707	response to other organism	http://amigo.geneontology.org/amigo/term/GO:0051707	897	14	7.10452	1.97058	0.0116381	1.93412	0.653099	1535;2876;3151;4599;4600;5336;5599;5734;6039;8564;23765;129607;140733;259230	IL17RA;HMGN2;CYBA;MACROD2;MAPK8;GPX1;PLCG2;PTGER4;MX2;RNASE6;KMO;MX1;CMPK2;SGMS1		GO:1902308	regulation of peptidyl-serine dephosphorylation	http://amigo.geneontology.org/amigo/term/GO:1902308	5	1	0.0201008	49.7493	0.0199422	1	23075	SWAP70		GO:1902969	mitotic DNA replication	http://amigo.geneontology.org/amigo/term/GO:1902969	11	1	0.0191408	52.2445	0.0189807	1	675	BRCA2
GO:0043207	response to external biotic stimulus	http://amigo.geneontology.org/amigo/term/GO:0043207	899	14	7.12036	1.96619	0.0118498	1.92629	0.656869	1535;2876;3151;4599;4600;5336;5599;5734;6039;8564;23765;129607;140733;259230	IL17RA;HMGN2;CYBA;MACROD2;MAPK8;GPX1;PLCG2;PTGER4;MX2;RNASE6;KMO;MX1;CMPK2;SGMS1		GO:0046874	quinolinate metabolic process	http://amigo.geneontology.org/amigo/term/GO:0046874	5	1	0.0201008	49.7493	0.0199422	1	8564	KMO		GO:0060433	bronchus development	http://amigo.geneontology.org/amigo/term/GO:0060433	11	1	0.0191408	52.2445	0.0189807	1	3202	HOXA5
GO:0007264	small GTPase mediated signal transduction	http://amigo.geneontology.org/amigo/term/GO:0007264	552	10	4.37201	2.28727	0.0124315	1.90548	0.675993	2059;7204;8412;8660;8874;22821;23263;54453;58504;83452	MCF2L;EPS8;BCAR3;TRIO;ARHGAP22;IRS2;RASA3;RIN2;ARHGEF7;RAB33B		GO:0034354	'de novo' NAD biosynthetic process from tryptophan	http://amigo.geneontology.org/amigo/term/GO:0034354	5	1	0.0201008	49.7493	0.0199422	1	8564	KMO		GO:0060439	trachea morphogenesis	http://amigo.geneontology.org/amigo/term/GO:0060439	11	1	0.0191408	52.2445	0.0189807	1	3202	HOXA5
GO:0038095	Fc-epsilon receptor signaling pathway	http://amigo.geneontology.org/amigo/term/GO:0038095	61	3	0.483139	6.20939	0.0125127	1.90265	0.675993	5336;5599;23547	LILRA4;MAPK8;PLCG2		GO:1904179	positive regulation of adipose tissue development	http://amigo.geneontology.org/amigo/term/GO:1904179	5	1	0.0201008	49.7493	0.0199422	1	54795	TRPM4		GO:0051573	negative regulation of histone H3-K9 methylation	http://amigo.geneontology.org/amigo/term/GO:0051573	11	1	0.0191408	52.2445	0.0189807	1	672	BRCA1
GO:0040013	negative regulation of locomotion	http://amigo.geneontology.org/amigo/term/GO:0040013	314	7	2.48698	2.81466	0.0125666	1.90078	0.675993	1809;2192;3036;5734;5795;10370;54361	FBLN1;DPYSL3;PTPRJ;PTGER4;WNT4;HAS1;CITED2		GO:0048592	eye morphogenesis	http://amigo.geneontology.org/amigo/term/GO:0048592	144	3	0.578903	5.18221	0.0202389	1	1289;8412;51761	BCAR3;COL5A1;ATP8A2		GO:0051574	positive regulation of histone H3-K9 methylation	http://amigo.geneontology.org/amigo/term/GO:0051574	11	1	0.0191408	52.2445	0.0189807	1	672	BRCA1
GO:0043087	regulation of GTPase activity	http://amigo.geneontology.org/amigo/term/GO:0043087	472	9	3.73839	2.40745	0.0128475	1.89118	0.683019	663;8874;9712;22821;50848;54361;54453;58504;64786	BNIP2;ARHGAP22;F11R;USP6NL;WNT4;RASA3;RIN2;ARHGEF7;TBC1D15		GO:0050766	positive regulation of phagocytosis	http://amigo.geneontology.org/amigo/term/GO:0050766	55	2	0.221109	9.04532	0.0206167	1	1535;5795	PTPRJ;CYBA		GO:0001833	inner cell mass cell proliferation	http://amigo.geneontology.org/amigo/term/GO:0001833	11	1	0.0191408	52.2445	0.0189807	1	675	BRCA2
GO:1904377	positive regulation of protein localization to cell periphery	http://amigo.geneontology.org/amigo/term/GO:1904377	62	3	0.49106	6.10924	0.0130742	1.88359	0.687038	2037;10519;163882	EPB41L2;CIB1;CNST		GO:0051017	actin filament bundle assembly	http://amigo.geneontology.org/amigo/term/GO:0051017	148	3	0.594984	5.04215	0.0217386	1	1809;5734;23075	PTGER4;SWAP70;DPYSL3		GO:0010870	positive regulation of receptor biosynthetic process	http://amigo.geneontology.org/amigo/term/GO:0010870	11	1	0.0191408	52.2445	0.0189807	1	3202	HOXA5
[truncated: 86 more rows]

## Sheet: GO Oligo-annotated DMPs
All DMPs													Gebe nody												Promoter (TSS1500, TSS200)
[truncated: 201 more rows]

## Sheet: GO Astrocytes-annotated DMPs
All DMPs													Gebe nody												Promoter (TSS1500, TSS200)
[truncated: 201 more rows]

## Sheet: Reactome
All DMPs															Astrocyte-annotated DMPs															Microglia-annotated DMPs															Oligodendrocyte-annotated DMPs
[truncated: 54 more rows]
[truncated: 10 more columns]
